# Supplementary material for: The origin and evolution of methanogenesis and Archaea are intertwined
Source: PNAS Nexus. 2023 Jan 31;2(2):pgad023. doi: 10.1093/pnasnexus/pgad023 (PMC9982363; doi:10.1093/pnasnexus/pgad023)
Supplement: pgad023_Supplementary_Data [file pgad023_supplementary_data.zip]

Archive with 2 entries (2 files):
- PNASNEXUS-PNASNEXUS-2022-01050-s01.pdf
- PNASNEXUS-PNASNEXUS-2022-01050-s02.xlsx
