# Supplementary material for: The origin and evolution of methanogenesis and Archaea are intertwined
Source: PNAS Nexus. 2023 Jan 31;2(2):pgad023. doi: 10.1093/pnasnexus/pgad023 (PMC9982363; doi:10.1093/pnasnexus/pgad023)
Supplement: pgad023_Supplementary_Data [file pgad023_supplementary_data.zip › PNASNEXUS-PNASNEXUS-2022-01050-s02.xlsx]

## Sheet: summary
Accession	Taxonomy	mcrA	mcrB	mcrG	mcrC	mcrD	ycaO	tfuA	mmtX	cfbA	cfbB	cfbC	cfbD	cfbE	mtrA	mtrH	mtrB	mtrC	mtrD	mtrE	mtrF	mtrG	mtxA	mtxX	fwdA	fwdB	fwdC	fwdD	fwdE	fwdF	fwdG	ftr	mch	mtd	hmd	mer	fpoF	frhA	frhB	frhG	frhD	mfnA	mfnB	mfnC	mfnD	mfnE	mfnF	moaA	moaC
GCA_002688965	p_Aenigmatarchaeota_A_c_Aenigmatarchaeia_A_o_GW2011-AR5_f_GCA-2688965_g_GCA-2688965_s_GCA-2688965 sp002688965_GCF_002688965	0	0	0	0	0	0	0	0	0	0	0	0	0	0	0	0	0	0	0	0	0	0	0	0	0	0	0	0	0	0	0	0	0	0	0	0	0	0	0	0	0	0	0	0	0	0	0	0
GCA_000806115	p_Aenigmatarchaeota_A_c_Aenigmatarchaeia_A_o_GW2011-AR5_f_GW2011-AR5_g_GW2011-AR5_s_GW2011-AR5 sp000806115_GCA_000806115	0	0	0	0	0	0	0	0	0	0	0	0	0	0	0	0	0	0	0	0	0	0	1	0	0	0	0	0	0	0	0	0	0	0	0	0	0	0	0	0	0	0	0	0	0	0	0	0
GCA_013331845	p_Aenigmatarchaeota_A_c_Aenigmatarchaeia_A_o_GW2011-AR5_f_GW2011-AR5_g_GW2011-AR5_s_GW2011-AR5 sp10154u_GCF_013331845	0	0	0	0	0	0	0	0	0	0	0	0	0	0	0	0	0	0	0	0	0	0	0	0	0	0	0	0	0	0	0	0	0	0	0	0	0	0	0	0	0	0	0	0	0	0	0	0
GCA_016184005	p_Aenigmatarchaeota_A_c_Aenigmatarchaeia_A_o_GW2011-AR5_f_GW2011-AR5_g_Unclassified_s_Unclassified_GCA_016184005	0	0	0	0	0	0	0	0	0	0	0	0	0	0	0	0	0	0	0	0	0	0	0	0	0	0	0	0	0	0	0	0	0	0	0	0	0	0	0	0	0	0	1	0	0	0	0	0
GCA_016198685	p_Aenigmatarchaeota_A_c_Aenigmatarchaeia_A_o_GW2011-AR5_f_Unclassified_g_Unclassified_s_Unclassified_GCA_016198685	0	0	0	0	0	0	0	0	0	0	0	0	0	0	0	0	0	0	0	0	0	0	0	0	0	0	0	0	0	0	0	0	0	0	0	0	0	0	0	0	0	0	1	0	0	0	0	0
GCA_016187335	p_Aenigmatarchaeota_A_c_Aenigmatarchaeia_A_o_GW2011-AR5_f_Unclassified_g_Unclassified_s_Unclassified_GCF_016187335	0	0	0	0	0	0	0	0	0	0	0	0	0	0	0	0	0	0	0	0	0	0	0	0	0	0	0	0	0	0	0	0	0	0	0	0	0	0	0	0	0	0	0	0	0	0	0	0
GCA_000405245	p_Aenigmatarchaeota_c_Aenigmatarchaeia_o_Aenigmatarchaeales_f_Aenigmatarchaeaceae_g_Aenigmatarchaeum_s_Aenigmatarchaeum subterraneum_GCA_000405245	0	0	0	0	0	0	0	0	0	0	0	0	0	0	0	0	0	0	0	0	0	0	0	0	0	0	0	0	0	0	0	0	0	0	0	0	0	0	0	0	0	0	1	0	0	0	0	0
GCA_015661515	p_Aenigmatarchaeota_c_Aenigmatarchaeia_o_Aenigmatarchaeales_f_JAADFI01_g_Unclassified_s_Unclassified_GCA_015661515	0	0	0	0	0	0	0	0	0	0	0	0	0	0	0	0	0	0	0	0	0	0	0	0	0	0	0	0	0	0	0	0	0	0	0	0	0	0	0	0	0	0	0	0	0	0	0	0
GCA_001873985	p_Aenigmatarchaeota_c_Aenigmatarchaeia_o_CG10238-14_f_CG10238-14_g_CG10238-14_s_CG10238-14 sp002789635_GCA_001873985	0	0	0	0	0	0	0	0	0	0	0	0	0	0	0	0	0	0	0	0	0	0	0	0	0	0	0	0	0	0	0	0	0	0	0	0	0	0	0	1	0	0	1	0	0	0	0	0
GCA_002781145	p_Aenigmatarchaeota_c_Aenigmatarchaeia_o_CG10238-14_f_CG10238-14_g_CG10238-14_s_CG10238-14 sp002789635_GCA_002781145	0	0	0	0	0	0	0	0	0	0	0	0	0	0	0	0	0	0	0	0	0	0	0	0	0	0	0	0	0	0	0	0	0	0	0	0	0	0	0	1	0	0	1	0	0	0	0	0
GCA_002781865	p_Aenigmatarchaeota_c_Aenigmatarchaeia_o_CG10238-14_f_CG10238-14_g_CG10238-14_s_CG10238-14 sp002789635_GCA_002781865	0	0	0	0	0	0	0	0	0	0	0	0	0	0	0	0	0	0	0	0	0	0	0	0	0	0	0	0	0	0	0	0	0	0	0	0	0	0	0	1	0	0	1	0	0	0	0	0
GCA_002782805	p_Aenigmatarchaeota_c_Aenigmatarchaeia_o_CG10238-14_f_CG10238-14_g_CG10238-14_s_CG10238-14 sp002789635_GCA_002782805	0	0	0	0	0	0	0	0	0	0	0	0	0	0	0	0	0	0	0	0	0	0	0	0	0	0	0	0	0	0	0	0	0	0	0	0	0	0	0	1	0	0	1	0	0	0	0	0
GCA_002784265	p_Aenigmatarchaeota_c_Aenigmatarchaeia_o_CG10238-14_f_CG10238-14_g_CG10238-14_s_CG10238-14 sp002789635_GCA_002784265	0	0	0	0	0	0	0	0	0	0	0	0	0	0	0	0	0	0	0	0	0	0	0	0	0	0	0	0	0	0	0	0	0	0	0	0	0	0	0	1	0	0	1	0	0	0	0	0
GCA_002789635	p_Aenigmatarchaeota_c_Aenigmatarchaeia_o_CG10238-14_f_CG10238-14_g_CG10238-14_s_CG10238-14 sp002789635_GCA_002789635	0	0	0	0	0	0	0	0	0	0	0	0	0	0	0	0	0	0	0	0	0	0	0	0	0	0	0	0	0	0	0	0	0	0	0	0	0	0	0	1	0	0	1	0	0	0	0	0
GCA_002791855	p_Aenigmatarchaeota_c_Aenigmatarchaeia_o_CG10238-14_f_CG10238-14_g_CG10238-14_s_CG10238-14 sp002789635_GCA_002791855	0	0	0	0	0	0	0	0	0	0	0	0	0	0	0	0	0	0	0	0	0	0	0	0	0	0	0	0	0	0	0	0	0	0	0	0	0	0	0	1	0	0	1	0	0	0	0	0
GCA_001784635	p_Aenigmatarchaeota_c_Aenigmatarchaeia_o_CG10238-14_f_CG10238-14_g_RBG-16-49-10_s_RBG-16-49-10 sp001784635_GCA_001784635	0	0	0	0	0	0	0	0	0	0	0	0	0	0	0	0	0	0	0	0	0	0	0	0	0	0	0	0	0	0	0	0	0	0	0	0	0	0	0	0	0	0	0	0	0	0	0	0
GCA_002254545	p_Aenigmatarchaeota_c_Aenigmatarchaeia_o_CG10238-14_f_EX4484-224_g_EX4484-224_s_EX4484-224 sp002254545_GCA_002254545	0	0	0	0	0	0	0	0	0	0	0	0	0	0	0	0	0	0	0	0	0	0	0	0	0	0	0	0	0	0	0	0	0	0	0	0	0	0	0	0	0	0	0	0	0	0	0	0
GCA_004297575	p_Aenigmatarchaeota_c_Aenigmatarchaeia_o_CG10238-14_f_SCSR01_g_SCSR01_s_SCSR01 sp004297575_GCA_004297575	0	0	0	0	0	0	0	0	0	0	0	0	0	0	0	0	0	0	0	0	0	0	0	0	0	0	0	0	0	0	0	0	0	0	0	0	0	0	0	0	0	0	1	0	0	0	0	0
GCA_003663225	p_Aenigmatarchaeota_c_Aenigmatarchaeia_o_QMZP01_f_QMZP01_g_QMZP01_s_QMZP01 sp003663225_GCA_003663225	0	0	0	0	0	0	0	0	0	0	0	0	0	0	0	0	0	0	0	0	0	0	0	0	0	0	0	0	0	0	0	0	0	0	0	0	0	0	0	1	0	0	1	0	0	0	0	0
GCA_003663415	p_Aenigmatarchaeota_c_Aenigmatarchaeia_o_QMZP01_f_QMZP01_g_QMZY01_s_QMZY01 sp003663415_GCA_003663415	0	0	0	0	0	0	0	0	0	0	0	0	0	0	0	0	0	0	0	0	0	0	0	0	0	0	0	0	0	0	0	0	0	0	0	0	0	0	0	1	0	0	1	0	0	0	0	0
GCA_003663475	p_Aenigmatarchaeota_c_Aenigmatarchaeia_o_QMZP01_f_QMZP01_g_QMZY01_s_QMZY01 sp003663415_GCA_003663475	0	0	0	0	0	0	0	0	0	0	0	0	0	0	0	0	0	0	0	0	0	0	0	0	0	0	0	0	0	0	0	0	0	0	0	0	0	0	0	1	0	0	0	0	0	0	0	0
GCA_016932735	p_Aenigmatarchaeota_c_Aenigmatarchaeia_o_QMZP01_f_QMZT01_g_JAADIF01_s_Unclassified_GCA_016932735	0	0	0	0	0	0	0	0	0	0	0	0	0	0	0	0	0	0	0	0	0	0	0	0	0	0	0	0	0	0	0	0	0	0	0	0	0	0	0	1	0	0	0	0	0	0	0	0
GCA_003663325	p_Aenigmatarchaeota_c_Aenigmatarchaeia_o_QMZP01_f_QMZT01_g_QMZT01_s_QMZT01 sp003663325_GCA_003663325	0	0	0	0	0	1	0	0	0	0	0	0	0	0	0	0	0	0	0	0	0	0	0	0	0	0	0	0	0	0	0	0	0	0	0	0	0	0	0	1	0	0	0	0	0	0	0	0
GCA_016932215	p_Aenigmatarchaeota_c_Aenigmatarchaeia_o_QMZP01_f_QMZT01_g_Unclassified_s_Unclassified_GCA_016932215	0	0	0	0	0	0	0	0	0	0	0	0	0	0	0	0	0	0	0	0	0	0	0	0	0	0	0	0	0	0	0	0	0	0	0	0	0	0	0	1	0	0	2	0	0	0	0	0
GCA_003663445	p_Aenigmatarchaeota_c_Aenigmatarchaeia_o_QMZP01_f_QMZZ01_g_QMZZ01_s_QMZZ01 sp003663445_GCA_003663445	0	0	0	0	0	0	0	0	0	0	0	0	0	0	0	0	0	0	0	0	0	0	0	0	0	0	0	0	0	0	0	0	0	0	0	0	0	0	0	1	0	0	1	0	0	0	0	0
GCA_016185435	p_Aenigmatarchaeota_c_Aenigmatarchaeia_o_QMZP01_f_QMZZ01_g_Unclassified_s_Unclassified_GCA_016185435	0	0	0	0	0	0	0	0	0	0	0	0	0	0	0	0	0	0	0	0	0	0	0	0	0	0	0	0	0	0	0	0	0	0	0	0	0	0	0	1	0	0	1	0	0	0	0	0
GCA_016195275	p_Aenigmatarchaeota_c_Aenigmatarchaeia_o_QMZP01_f_Unclassified_g_Unclassified_s_Unclassified_GCA_016195275	0	0	0	0	0	0	0	0	0	0	0	0	0	0	0	0	0	0	0	0	0	0	0	0	0	0	0	0	0	0	0	0	0	0	0	0	0	0	0	0	0	0	1	0	0	0	0	0
GCA_016202815	p_Aenigmatarchaeota_c_Aenigmatarchaeia_o_QMZP01_f_Unclassified_g_Unclassified_s_Unclassified_GCA_016202815	0	0	0	0	0	0	0	0	0	0	0	0	0	0	0	0	0	0	0	0	0	0	0	0	0	0	0	0	0	0	0	0	0	0	0	0	0	0	0	0	0	0	1	0	0	0	0	0
GCA_016931255	p_Aenigmatarchaeota_c_Aenigmatarchaeia_o_QMZP01_f_Unclassified_g_Unclassified_s_Unclassified_GCA_016931255	0	0	0	0	0	0	0	0	0	0	0	0	0	0	0	0	0	0	0	0	0	0	0	0	0	0	0	0	0	0	0	0	0	0	0	0	1	0	0	1	0	0	0	0	0	0	0	0
GCA_001873845	p_Altarchaeota_c_Altarchaeia_o_Altarchaeales_f_Altarchaeaceae_g_Altarchaeum_s_Altarchaeum hamiconexum_GCA_001873845	0	0	0	0	0	0	0	0	0	0	0	0	0	0	0	0	0	0	0	0	0	0	0	0	1	1	1	0	0	0	0	1	0	0	0	0	0	0	2	0	1	1	1	1	1	1	1	1
GCA_002762655	p_Altarchaeota_c_Altarchaeia_o_Altarchaeales_f_Altarchaeaceae_g_Altarchaeum_s_Altarchaeum hamiconexum_GCA_002762655	0	0	0	0	0	0	0	0	0	0	0	0	0	0	0	0	0	0	0	0	0	0	0	0	1	1	1	0	0	0	0	1	0	0	0	0	0	0	2	0	1	1	0	1	1	1	1	1
GCA_002783845	p_Altarchaeota_c_Altarchaeia_o_Altarchaeales_f_Altarchaeaceae_g_Altarchaeum_s_Altarchaeum hamiconexum_GCA_002783845	0	0	0	0	0	0	0	0	0	0	0	0	0	0	0	0	0	0	0	0	0	0	0	0	1	1	1	0	0	0	0	1	0	0	0	0	0	0	1	0	0	0	0	0	1	1	0	1
GCA_002785505	p_Altarchaeota_c_Altarchaeia_o_Altarchaeales_f_Altarchaeaceae_g_Altarchaeum_s_Altarchaeum hamiconexum_GCA_002785505	0	0	0	0	0	0	0	0	0	0	0	0	0	0	0	0	0	0	0	0	0	0	0	0	1	1	1	0	0	0	0	1	0	0	0	0	0	0	1	0	1	1	0	1	1	1	1	1
GCA_002789105	p_Altarchaeota_c_Altarchaeia_o_Altarchaeales_f_Altarchaeaceae_g_Altarchaeum_s_Altarchaeum hamiconexum_GCA_002789105	0	0	0	0	0	0	0	0	0	0	0	0	0	0	0	0	0	0	0	0	0	0	0	0	1	1	1	0	0	0	0	1	0	0	0	0	0	0	1	0	1	1	0	1	1	0	1	1
GCA_002083985	p_Altarchaeota_c_Altarchaeia_o_Altarchaeales_f_Altarchaeaceae_g_Altarchaeum_s_Altarchaeum sp002083985_GCA_002083985	0	0	0	0	0	0	0	0	0	0	0	0	0	0	0	0	0	0	0	0	0	0	0	0	0	1	1	0	0	0	0	1	0	0	0	0	0	0	2	0	0	1	0	1	2	0	1	1
GCA_002841105	p_Altarchaeota_c_Altarchaeia_o_Altarchaeales_f_Altarchaeaceae_g_Altarchaeum_s_Altarchaeum sp002841105_GCA_002841105	0	0	0	0	0	0	0	0	0	0	0	0	0	0	0	0	0	0	0	0	0	0	0	0	0	1	1	0	0	0	0	1	0	0	0	0	0	0	0	1	1	1	0	0	1	1	1	1
GCA_001742785	p_Altarchaeota_c_Altarchaeia_o_IMC4_f_IMC4_g_IMC4_s_IMC4 sp001742785_GCA_001742785	0	0	0	0	0	0	0	0	0	0	0	0	0	0	0	0	0	0	0	0	0	0	0	1	1	2	1	0	0	1	1	1	0	0	0	0	0	0	0	1	1	1	1	1	1	1	1	1
GCA_903930485	p_Altarchaeota_c_Altarchaeia_o_IMC4_f_QMZM01_g_CAIYYO01_s_CAIYYO01 sp903930485_GCA_903930485	0	0	0	0	0	0	0	0	0	0	0	0	0	0	0	0	0	0	0	0	0	0	0	0	0	0	0	0	0	0	1	0	0	0	0	0	0	0	0	0	1	0	1	0	0	0	0	0
GCA_002254405	p_Altarchaeota_c_Altarchaeia_o_IMC4_f_QMZM01_g_EX4484-2_s_EX4484-2 sp002254405_GCA_002254405	0	0	0	0	0	0	0	0	0	0	0	0	0	0	0	0	0	0	0	0	0	0	0	0	0	0	0	0	0	0	0	0	0	0	0	0	0	0	0	0	0	0	1	1	0	1	0	0
GCA_002254565	p_Altarchaeota_c_Altarchaeia_o_IMC4_f_QMZM01_g_EX4484-2_s_EX4484-2 sp002254565_GCA_002254565	0	0	0	0	0	0	0	0	0	0	0	0	0	0	0	0	0	0	0	0	0	0	0	1	1	1	1	0	0	0	0	1	0	0	0	0	0	0	1	0	1	1	2	1	0	1	0	0
GCA_003663045	p_Altarchaeota_c_Altarchaeia_o_IMC4_f_QMZM01_g_QMZG01_s_QMZG01 sp003663045_GCA_003663045	0	0	0	0	0	0	0	0	0	0	0	0	0	0	0	0	0	0	0	0	0	0	0	0	0	0	0	0	0	0	1	1	0	0	0	0	0	0	0	0	1	0	2	0	0	0	0	0
GCA_003663115	p_Altarchaeota_c_Altarchaeia_o_IMC4_f_QMZM01_g_QMZJ01_s_QMZJ01 sp003663115_GCA_003663115	0	0	0	0	0	0	0	0	0	0	0	0	0	0	0	0	0	0	0	0	0	0	0	0	0	0	0	0	0	0	1	1	0	0	0	0	0	0	0	0	1	0	2	0	0	0	0	0
GCA_003663125	p_Altarchaeota_c_Altarchaeia_o_IMC4_f_QMZM01_g_QMZM01_s_QMZM01 sp003663175_GCA_003663125	0	0	0	0	0	0	0	0	0	0	0	0	0	0	0	0	0	0	0	0	0	0	0	0	0	0	0	0	0	0	0	1	0	0	0	0	0	0	0	0	1	0	2	0	0	0	0	0
GCA_003663175	p_Altarchaeota_c_Altarchaeia_o_IMC4_f_QMZM01_g_QMZM01_s_QMZM01 sp003663175_GCA_003663175	0	0	0	0	0	0	0	0	0	0	0	0	0	0	0	0	0	0	0	0	0	0	0	0	0	0	0	0	0	0	0	0	0	0	0	0	0	0	0	0	1	0	2	0	0	0	0	0
GCA_016931955	p_Altarchaeota_c_Altarchaeia_o_IMC4_f_QMZM01_g_Unclassified_s_Unclassified_GCA_016931955	0	0	0	0	0	0	0	0	0	0	0	0	0	0	0	0	0	0	0	0	0	0	0	1	1	1	1	0	0	0	1	0	0	0	0	0	1	0	0	1	1	0	1	0	0	0	0	0
GCA_902384455	p_Altarchaeota_c_Altarchaeia_o_IMC4_f_SCGC-AAA252-I15_g_CABMCB01_s_CABMCB01 sp902384455_GCA_902384455	0	0	0	0	0	0	0	0	0	0	0	0	0	0	0	0	0	0	0	0	0	0	0	0	0	0	0	0	0	0	0	0	0	0	0	0	0	0	0	0	0	0	1	0	0	0	0	0
GCA_011380095	p_Altarchaeota_c_Altarchaeia_o_IMC4_f_SCGC-AAA252-I15_g_DSAL01_s_DSAL01 sp011380095_GCA_011380095	0	0	0	0	0	0	0	0	0	0	0	0	0	1	1	0	0	0	0	0	0	0	0	0	0	0	0	0	0	0	0	0	0	0	0	0	0	0	1	0	0	0	2	0	0	0	0	0
GCA_000402775	p_Altarchaeota_c_Altarchaeia_o_IMC4_f_SCGC-AAA252-I15_g_SCGC-AAA252-I15_s_SCGC-AAA252-I15 sp000402775_GCA_000402775	0	0	0	0	0	0	0	0	0	0	0	0	0	0	1	0	0	0	0	0	0	0	0	1	1	1	1	0	0	1	0	0	0	0	0	0	0	0	0	0	0	0	0	0	0	0	0	0
GCA_014727915	p_Altarchaeota_c_Altarchaeia_o_IMC4_f_SCGC-AAA252-I15_g_Unclassified_s_Unclassified_GCA_014727915	0	0	0	0	0	0	0	0	0	0	0	0	0	1	1	0	0	0	0	0	0	0	0	0	0	0	0	0	0	0	0	0	0	0	0	0	1	0	0	1	0	0	2	0	0	0	0	0
GCA_014729705	p_Altarchaeota_c_Altarchaeia_o_IMC4_f_SCGC-AAA252-I15_g_Unclassified_s_Unclassified_GCA_014729705	0	0	0	0	0	0	0	0	0	0	0	0	0	0	0	0	0	0	0	0	0	0	0	0	0	0	0	0	0	0	0	0	0	0	0	0	0	0	1	0	0	0	1	0	0	0	0	0
GCA_016867655	p_Altarchaeota_c_Altarchaeia_o_IMC4_f_Unclassified_g_Unclassified_s_Unclassified_GCA_016867655	0	0	0	0	0	0	0	0	0	0	0	0	0	0	0	0	0	0	0	0	0	0	0	0	0	0	0	0	0	0	1	1	0	0	0	0	0	0	0	0	1	0	0	0	0	0	0	0
GCA_001723835	p_Altarchaeota_c_Altarchaeia_o_IMC4_f_WOR-SM1-SCG_g_WOR-SM1-SCG_s_WOR-SM1-SCG sp001723835_GCA_001723835	0	0	0	0	0	0	0	0	0	0	0	0	0	0	0	0	0	0	0	0	0	0	0	3	3	1	2	0	0	0	0	1	0	0	0	0	0	0	0	1	1	0	1	1	0	0	1	1
GCA_001723855	p_Altarchaeota_c_Altarchaeia_o_IMC4_f_WOR-SM1-SCG_g_WOR-SM1-SCG_s_WOR-SM1-SCG sp001723855_GCA_001723855	0	0	0	0	0	0	0	0	0	0	0	0	0	0	0	0	0	0	0	0	0	0	0	1	4	1	1	0	0	2	1	1	0	0	0	0	0	0	0	1	1	2	0	1	1	1	2	1
GCA_001723845	p_Altarchaeota_c_Altarchaeia_o_IMC4_f_WOR-SM1-SCG_g_WOR-SM1-SCG-A_s_WOR-SM1-SCG-A sp001723845_GCA_001723845	0	0	0	0	0	0	0	0	0	0	0	0	0	0	0	0	0	0	0	0	0	0	0	1	1	2	2	0	0	1	1	1	0	0	0	0	0	0	1	0	1	1	0	0	1	0	1	0
GCA_011362025	p_Asgardarchaeota_c_DTBI01_o_DTBI01_f_DTBI01_g_DTBI01_s_DTBI01 sp011362025_GCA_011362025	0	0	0	0	0	0	0	0	0	0	0	0	0	0	3	0	0	0	0	0	0	0	1	2	2	1	2	0	2	2	1	1	1	0	3	2	1	0	0	1	1	1	1	0	1	1	1	1
GCA_016840515	p_Asgardarchaeota_c_DTBI01_o_DTBI01_f_Unclassified_g_Unclassified_s_Unclassified_GCA_016840515	0	0	0	0	0	0	0	0	0	0	0	0	0	1	3	0	0	0	0	0	0	0	0	2	2	1	2	0	2	1	2	1	1	0	1	3	2	2	0	1	0	1	2	0	0	1	1	1
GCA_013166835	p_Asgardarchaeota_c_Heimdallarchaeia_o_JABLTI01_f_JABLTI01_g_JABLTI01_s_JABLTI01 sp013166835_GCA_013166835	0	0	0	0	0	0	0	0	0	0	0	0	0	0	0	0	0	0	0	0	0	0	0	1	1	1	2	0	2	2	2	2	1	0	0	0	0	0	1	2	1	1	1	1	1	1	0	0
GCA_016840945	p_Asgardarchaeota_c_Heimdallarchaeia_o_JABLTI01_f_JABLTI01_g_JABLTI01_s_Unclassified_GCA_016840945	0	0	0	0	0	0	0	0	0	0	0	0	0	0	0	0	0	0	0	0	0	0	0	0	0	0	0	0	0	0	2	1	2	0	0	0	1	0	1	3	1	1	1	1	1	1	1	1
GCA_002728275	p_Asgardarchaeota_c_Heimdallarchaeia_o_LC-2_f_LC-2_g_GCA-2728275_s_GCA-2728275 sp002728275_GCA_002728275	0	0	0	0	0	0	0	0	0	0	0	0	0	0	0	0	0	0	0	0	0	0	0	0	0	0	0	0	0	0	0	0	0	0	0	0	0	0	0	0	0	0	2	0	0	0	0	1
GCA_001940725	p_Asgardarchaeota_c_Heimdallarchaeia_o_LC-2_f_LC-2_g_LC-2_s_LC-2 sp001940725_GCA_001940725	0	0	0	0	0	0	0	0	0	0	0	0	0	0	0	0	0	0	0	0	0	0	0	0	0	0	0	0	0	0	0	0	0	0	0	0	0	0	0	2	0	0	3	0	0	0	0	1
GCA_015522385	p_Asgardarchaeota_c_Heimdallarchaeia_o_LC-2_f_LC-2_g_Unclassified_s_Unclassified_GCA_015522385	0	0	0	0	0	0	0	0	0	0	0	0	0	0	0	0	0	0	0	0	0	0	0	0	0	0	0	0	0	0	0	0	0	0	1	0	0	0	0	1	0	0	3	0	0	0	0	1
GCA_015523565	p_Asgardarchaeota_c_Heimdallarchaeia_o_LC-2_f_LC-2_g_Unclassified_s_Unclassified_GCA_015523565	0	0	0	0	0	0	0	0	0	0	0	0	0	0	0	0	0	0	0	0	0	0	0	0	0	0	0	0	0	0	0	0	0	0	1	0	0	0	0	1	0	0	3	0	0	0	0	1
GCA_003144275	p_Asgardarchaeota_c_Heimdallarchaeia_o_LC-3_f_B3-JM-08_g_B3-JM-08_s_B3-JM-08 sp003144275_GCA_003144275	0	0	0	0	0	0	0	0	0	0	0	0	0	0	0	0	0	0	0	0	0	0	0	0	0	0	0	0	0	0	0	0	0	0	1	0	0	0	0	0	0	0	1	0	0	0	0	0
GCA_011364965	p_Asgardarchaeota_c_Heimdallarchaeia_o_LC-3_f_B3-JM-08_g_B3-JM-08_s_B3-JM-08 sp011364965_GCA_011364965	0	0	0	0	0	0	0	0	0	0	0	0	0	0	0	0	0	0	0	0	0	0	0	0	0	0	0	0	0	0	0	0	0	0	1	1	0	0	0	1	1	0	2	0	0	0	0	0
GCA_016839295	p_Asgardarchaeota_c_Heimdallarchaeia_o_LC-3_f_B3-JM-08_g_B3-JM-08_s_B3-JM-08 sp011364965_GCA_016839295	0	0	0	0	0	0	0	0	0	0	0	0	0	0	0	0	0	0	0	0	0	0	0	0	0	0	0	0	0	0	0	0	0	0	1	1	0	0	0	1	1	0	3	0	0	0	0	0
GCA_016839815	p_Asgardarchaeota_c_Heimdallarchaeia_o_LC-3_f_B3-JM-08_g_B3-JM-08_s_Unclassified_GCA_016839815	0	0	0	0	0	0	0	0	0	0	0	0	0	0	0	0	0	0	0	0	0	0	0	0	0	0	0	0	0	0	0	0	0	0	1	0	2	0	0	1	1	0	0	0	0	0	0	0
GCA_016840035	p_Asgardarchaeota_c_Heimdallarchaeia_o_LC-3_f_B3-JM-08_g_B3-JM-08_s_Unclassified_GCA_016840035	0	0	0	0	0	0	0	0	0	0	0	0	0	0	0	0	0	0	0	0	0	0	0	0	0	0	0	0	0	0	0	0	0	0	2	0	1	0	0	0	0	0	1	0	0	0	0	0
GCA_016840285	p_Asgardarchaeota_c_Heimdallarchaeia_o_LC-3_f_B3-JM-08_g_B3-JM-08_s_Unclassified_GCA_016840285	0	0	0	0	0	0	0	0	0	0	0	0	0	0	0	0	0	0	0	0	0	0	0	0	0	0	0	0	0	0	0	0	0	0	1	1	1	0	0	1	0	0	3	0	0	0	0	0
GCA_016839515	p_Asgardarchaeota_c_Heimdallarchaeia_o_LC-3_f_B3-JM-08_g_Unclassified_s_Unclassified_GCA_016839515	0	0	0	0	0	0	0	0	0	0	0	0	0	0	0	0	0	0	0	0	0	0	0	0	0	0	0	0	0	0	0	0	0	0	1	0	0	0	0	2	1	0	0	0	0	0	0	0
GCA_001940645	p_Asgardarchaeota_c_Heimdallarchaeia_o_LC-3_f_LC-3_g_LC-3_s_LC-3 sp001940645_GCA_001940645	0	0	0	0	0	0	0	0	0	0	0	0	0	0	0	0	0	0	0	0	0	0	1	0	0	0	0	0	0	0	0	0	0	0	1	2	0	0	0	1	0	0	2	0	0	0	0	0
GCA_016840025	p_Asgardarchaeota_c_Heimdallarchaeia_o_LC-3_f_Unclassified_g_Unclassified_s_Unclassified_GCA_016840025	0	0	0	0	0	0	0	0	0	0	0	0	0	0	0	0	0	0	0	0	0	0	0	0	0	0	0	0	1	0	1	2	0	0	5	3	1	0	0	2	0	1	2	0	1	1	0	0
GCA_001940755	p_Asgardarchaeota_c_Heimdallarchaeia_o_UBA460_f_UBA460_g_UBA460_s_UBA460 sp001940755_GCA_001940755	0	0	0	0	0	0	0	0	0	0	0	0	0	0	0	0	0	0	0	0	0	0	0	0	0	0	0	0	0	0	0	0	0	0	1	2	0	0	0	1	0	0	2	0	0	0	0	0
GCA_002505645	p_Asgardarchaeota_c_Heimdallarchaeia_o_UBA460_f_UBA460_g_UBA460_s_UBA460 sp002505645_GCA_002505645	0	0	0	0	0	0	0	0	0	0	0	0	0	0	0	0	0	0	0	0	0	0	0	0	0	0	0	0	0	0	0	0	1	0	1	1	1	0	0	2	0	0	2	0	0	0	0	0
GCA_013166775	p_Asgardarchaeota_c_Heimdallarchaeia_o_UBA460_f_UBA460_g_UBA460_s_UBA460 sp013166775_GCA_013166775	0	0	0	0	0	0	0	0	0	0	0	0	0	0	0	0	0	0	0	0	0	0	0	0	0	0	0	0	0	0	0	0	1	0	1	2	1	1	1	3	0	1	2	0	0	1	0	0
GCA_016839945	p_Asgardarchaeota_c_Heimdallarchaeia_o_UBA460_f_UBA460_g_UBA460_s_Unclassified_GCA_016839945	0	0	0	0	0	0	0	0	0	0	0	0	0	0	0	0	0	0	0	0	0	0	0	0	0	0	0	0	0	0	0	0	1	0	0	1	1	0	0	3	0	0	1	0	0	1	0	0
GCA_016840095	p_Asgardarchaeota_c_Heimdallarchaeia_o_UBA460_f_UBA460_g_UBA460_s_Unclassified_GCA_016840095	0	0	0	0	0	0	0	0	0	0	0	0	0	0	0	0	0	0	0	0	0	0	0	0	0	0	0	0	0	0	0	0	1	0	1	1	1	0	0	3	0	0	1	0	0	1	0	0
GCA_016839875	p_Asgardarchaeota_c_Heimdallarchaeia_o_UBA460_f_UBA460_g_Unclassified_s_Unclassified_GCA_016839875	0	0	0	0	0	0	0	0	0	0	0	0	0	0	0	0	0	0	0	0	0	0	0	0	0	0	0	0	0	0	0	0	1	0	2	2	1	0	1	3	0	0	1	0	0	0	0	0
GCA_001940665	p_Asgardarchaeota_c_Lokiarchaeia_A_o_Odinarchaeales_f_LCB-4_g_LCB-4_s_LCB-4 sp001940665_GCA_001940665	0	0	0	0	0	0	0	0	0	0	0	0	0	0	2	0	0	0	0	0	0	0	0	1	1	1	1	0	0	0	2	1	1	0	3	1	1	0	0	1	0	1	0	1	0	1	1	1
GCA_016839265	p_Asgardarchaeota_c_Lokiarchaeia_A_o_Odinarchaeales_f_LCB-4_g_LCB-4_s_Unclassified_GCA_016839265	0	0	0	0	0	0	0	0	0	0	0	0	0	0	2	0	0	0	0	0	0	0	0	1	1	1	1	0	0	0	2	1	1	0	3	1	1	0	0	1	0	1	1	1	1	1	1	1
GCA_004524545	p_Asgardarchaeota_c_Lokiarchaeia_o_CR-4_f_AMARA-1_g_AMARA-1_s_AMARA-1 sp004524545_GCA_004524545	0	0	0	0	0	0	0	0	0	0	0	0	0	0	2	0	0	0	0	0	0	0	1	2	2	0	1	0	2	1	1	1	0	0	0	1	1	0	0	1	0	0	1	0	0	0	0	0
GCA_016933055	p_Asgardarchaeota_c_Lokiarchaeia_o_CR-4_f_AMARA-1_g_AMARA-1_s_Unclassified_GCA_016933055	0	0	0	0	0	0	0	0	0	0	0	0	0	0	0	0	0	0	0	0	0	0	1	2	2	1	1	0	3	1	1	1	0	0	0	1	1	0	0	0	0	1	1	0	1	1	0	0
GCA_008000775	p_Asgardarchaeota_c_Lokiarchaeia_o_CR-4_f_AMARA-1_g_Prometheoarchaeum_s_Prometheoarchaeum syntrophicum_GCA_008000775	0	0	0	0	0	0	0	0	0	0	0	0	0	0	0	0	0	0	0	0	0	0	1	0	0	0	0	0	0	0	1	0	0	0	0	0	1	0	1	1	1	0	2	0	0	0	0	0
GCA_001940655	p_Asgardarchaeota_c_Lokiarchaeia_o_CR-4_f_CR-4_g_CR-4_s_CR-4 sp001940655_GCA_001940655	0	0	0	0	0	0	0	0	0	0	0	0	0	0	2	0	0	0	0	0	0	0	1	1	1	0	1	0	1	1	2	1	1	0	0	1	0	2	0	1	0	0	0	0	0	1	1	1
GCA_004524385	p_Asgardarchaeota_c_Lokiarchaeia_o_CR-4_f_SOKP01_g_SDNM01_s_SDNM01 sp004524385_GCA_004524385	0	0	0	0	0	0	0	0	0	0	0	0	0	0	1	0	0	0	0	0	0	0	0	0	1	1	1	0	2	1	2	1	1	0	0	1	0	1	0	0	1	1	1	0	0	0	0	0
GCA_004524425	p_Asgardarchaeota_c_Lokiarchaeia_o_CR-4_f_SOKP01_g_SDNM01_s_SDNM01 sp004524425_GCA_004524425	0	0	0	0	0	0	0	0	0	0	0	0	0	0	1	0	0	0	0	0	0	0	1	0	1	1	1	0	3	1	1	2	1	0	1	3	3	2	0	0	1	1	0	0	1	1	1	1
GCA_004524515	p_Asgardarchaeota_c_Lokiarchaeia_o_CR-4_f_SOKP01_g_SDNM01_s_SDNM01 sp004524515_GCA_004524515	0	0	0	0	0	0	0	0	0	0	0	0	0	0	1	0	0	0	0	0	0	0	0	2	1	0	1	0	0	1	1	1	1	0	1	1	1	2	0	1	1	0	1	0	1	1	1	1
GCA_004524535	p_Asgardarchaeota_c_Lokiarchaeia_o_CR-4_f_SOKP01_g_SDNM01_s_SDNM01 sp004524535_GCA_004524535	0	0	0	0	0	0	0	0	0	0	0	0	0	0	1	0	0	0	0	0	0	0	1	2	2	1	1	0	1	1	2	1	1	0	1	3	1	2	0	1	1	1	1	0	1	1	0	0
GCA_004375715	p_Asgardarchaeota_c_Lokiarchaeia_o_CR-4_f_SOKP01_g_SOKP01_s_SOKP01 sp004375715_GCA_004375715	0	0	0	0	0	0	0	0	0	0	0	0	0	0	1	0	0	0	0	0	0	0	1	1	1	1	1	0	2	0	2	1	1	0	0	2	0	2	0	1	1	1	0	0	1	1	1	1
GCA_004524725	p_Asgardarchaeota_c_Lokiarchaeia_o_CR-4_f_SOKP01_g_SOKP01_s_SOKP01 sp004524725_GCA_004524725	0	0	0	0	0	0	0	0	0	0	0	0	0	0	1	0	0	0	0	0	0	0	0	1	1	1	0	0	1	0	0	0	0	0	0	3	2	2	0	1	1	1	1	0	1	1	0	0
GCA_005222975	p_Asgardarchaeota_c_Lokiarchaeia_o_CR-4_f_SOKP01_g_SOKP01_s_SOKP01 sp005222975_GCA_005222975	0	0	0	0	0	0	0	0	0	0	0	0	0	0	1	0	0	0	0	0	0	0	1	1	1	1	1	0	1	1	1	1	1	0	2	3	2	2	0	1	1	1	2	0	0	0	0	0
GCA_004376705	p_Asgardarchaeota_c_Lokiarchaeia_o_CR-4_f_SOKP01_g_SOKP01_s_SOKP01 sp005223125_GCA_004376705	0	0	0	0	0	0	0	0	0	0	0	0	0	0	1	0	0	0	0	0	0	0	1	0	1	1	0	0	0	1	2	1	1	0	0	1	0	1	0	1	1	1	1	0	1	1	0	0
GCA_005223125	p_Asgardarchaeota_c_Lokiarchaeia_o_CR-4_f_SOKP01_g_SOKP01_s_SOKP01 sp005223125_GCA_005223125	0	0	0	0	0	0	0	0	0	0	0	0	0	0	1	0	0	0	0	0	0	0	1	2	2	2	2	0	2	2	2	1	1	0	2	2	1	2	0	1	1	1	1	0	1	1	1	1
GCA_011364925	p_Asgardarchaeota_c_Lokiarchaeia_o_CR-4_f_SOKP01_g_SOKP01_s_SOKP01 sp011364925_GCA_011364925	0	0	0	0	0	0	0	0	0	0	0	0	0	0	1	0	0	0	0	0	0	0	1	1	1	1	1	0	2	0	2	1	1	0	1	3	1	1	0	1	1	2	1	0	0	0	1	1
GCA_011364975	p_Asgardarchaeota_c_Lokiarchaeia_o_CR-4_f_SOKP01_g_SOKP01_s_SOKP01 sp011364975_GCA_011364975	0	0	0	0	0	0	0	0	0	0	0	0	0	0	1	0	0	0	0	0	0	0	1	2	2	1	2	0	2	1	1	1	1	0	0	3	2	1	0	1	1	1	1	0	1	1	0	0
GCA_016839315	p_Asgardarchaeota_c_Lokiarchaeia_o_CR-4_f_SOKP01_g_SOKP01_s_SOKP01 sp011364975_GCA_016839315	0	0	0	0	0	0	0	0	0	0	0	0	0	0	1	0	0	0	0	0	0	0	1	1	2	1	1	0	1	0	1	1	1	0	1	3	2	1	0	1	1	1	1	0	1	1	0	0
GCA_016840655	p_Asgardarchaeota_c_Lokiarchaeia_o_CR-4_f_SOKP01_g_SOKP01_s_SOKP01 sp011364975_GCA_016840655	0	0	0	0	0	0	0	0	0	0	0	0	0	0	1	0	0	0	0	0	0	0	1	2	2	1	1	0	1	1	1	1	1	0	0	2	1	2	0	1	1	1	1	0	1	1	0	0
GCA_013375475	p_Asgardarchaeota_c_Lokiarchaeia_o_CR-4_f_SOKP01_g_SOKP01_s_SOKP01 sp013375475_GCA_013375475	0	0	0	0	0	0	0	0	0	0	0	0	0	0	1	0	0	0	0	0	0	0	1	1	2	1	2	0	2	1	2	1	1	0	0	4	1	3	0	1	1	1	1	0	1	1	0	0
GCA_013375485	p_Asgardarchaeota_c_Lokiarchaeia_o_CR-4_f_SOKP01_g_SOKP01_s_SOKP01 sp013375485_GCA_013375485	0	0	0	0	0	0	0	0	0	0	0	0	0	0	1	0	0	0	0	0	0	0	1	2	2	1	2	0	1	2	3	1	1	0	3	3	2	3	0	1	1	1	0	0	1	1	1	1
GCA_016839845	p_Asgardarchaeota_c_Lokiarchaeia_o_CR-4_f_SOKP01_g_SOKP01_s_Unclassified_GCA_016839845	0	0	0	0	0	0	0	0	0	0	0	0	0	0	1	0	0	0	0	0	0	0	1	4	3	2	3	0	3	2	2	1	1	0	1	2	1	3	0	1	0	1	2	1	1	1	1	1
GCA_016839915	p_Asgardarchaeota_c_Lokiarchaeia_o_CR-4_f_SOKP01_g_SOKP01_s_Unclassified_GCA_016839915	0	0	0	0	0	0	0	0	0	0	0	0	0	0	1	0	0	0	0	0	0	0	1	2	2	1	2	0	2	1	1	1	1	0	1	2	1	3	0	1	1	1	2	1	1	1	1	1
GCA_016840085	p_Asgardarchaeota_c_Lokiarchaeia_o_CR-4_f_SOKP01_g_SOKP01_s_Unclassified_GCA_016840085	0	0	0	0	0	0	0	0	0	0	0	0	0	0	1	0	0	0	0	0	0	0	1	1	2	1	2	0	2	1	1	1	1	0	5	3	1	2	0	1	1	1	1	0	0	0	1	1
GCA_016840165	p_Asgardarchaeota_c_Lokiarchaeia_o_CR-4_f_SOKP01_g_SOKP01_s_Unclassified_GCA_016840165	0	0	0	0	0	0	0	0	0	0	0	0	0	0	1	0	0	0	0	0	0	0	1	2	2	1	2	0	2	2	2	1	1	0	0	2	2	2	0	1	1	1	1	0	1	1	0	0
GCA_004524365	p_Asgardarchaeota_c_Lokiarchaeia_o_CR-4_f_SOKP01_g_TEKIR-8_s_TEKIR-8 sp004524365_GCA_004524365	0	0	0	0	0	0	0	0	0	0	0	0	0	0	1	0	0	0	0	0	0	0	1	1	1	1	1	0	1	1	2	1	1	0	1	0	2	1	0	1	1	0	1	0	1	1	0	0
GCA_008080735	p_Asgardarchaeota_c_Lokiarchaeia_o_CR-4_f_SOKP01_g_TEKIR-8_s_TEKIR-8 sp008080735_GCA_008080735	0	0	0	0	0	0	0	0	0	0	0	0	0	0	1	0	0	0	0	0	0	0	1	1	3	1	2	0	3	2	2	1	1	0	1	2	1	2	0	1	1	1	1	0	1	1	1	1
GCA_014730125	p_Asgardarchaeota_c_Lokiarchaeia_o_CR-4_f_SOKP01_g_TEKIR-8_s_Unclassified_GCA_014730125	0	0	0	0	0	0	0	0	0	0	0	0	0	0	2	0	0	0	0	0	0	0	0	2	2	2	2	0	2	2	2	1	1	0	0	2	0	2	0	1	1	1	1	0	1	1	1	1
GCA_014730295	p_Asgardarchaeota_c_Lokiarchaeia_o_CR-4_f_SOKP01_g_TEKIR-8_s_Unclassified_GCA_014730295	0	0	0	0	0	0	0	0	0	0	0	0	0	0	1	0	0	0	0	0	0	0	1	2	2	1	2	0	3	2	2	1	1	0	1	3	2	2	0	1	1	1	1	0	1	1	2	1
GCA_016839555	p_Asgardarchaeota_c_Lokiarchaeia_o_CR-4_f_SOKP01_g_TEKIR-8_s_Unclassified_GCA_016839555	0	0	0	0	0	0	0	0	0	0	0	0	0	0	4	0	0	0	0	0	0	0	1	2	2	1	2	0	2	2	2	1	1	0	0	2	2	2	0	1	1	0	1	1	1	1	1	1
GCA_016839905	p_Asgardarchaeota_c_Lokiarchaeia_o_CR-4_f_SOKP01_g_Unclassified_s_Unclassified_GCA_016839905	0	0	0	0	0	0	0	0	0	0	0	0	0	0	1	0	0	0	0	0	0	0	1	2	2	0	2	0	1	3	2	1	1	0	0	3	0	1	0	1	2	1	1	0	1	1	1	1
GCA_016926735	p_Asgardarchaeota_c_Lokiarchaeia_o_CR-4_f_SOKP01_g_Unclassified_s_Unclassified_GCA_016926735	0	0	0	0	0	0	0	0	0	0	0	0	0	0	1	0	0	0	0	0	0	0	1	2	2	1	2	0	1	1	2	1	0	0	1	1	1	0	0	1	1	1	1	0	1	1	1	1
GCA_016930515	p_Asgardarchaeota_c_Lokiarchaeia_o_CR-4_f_SOKP01_g_Unclassified_s_Unclassified_GCA_016930515	0	0	0	0	0	0	0	0	0	0	0	0	0	0	1	0	0	0	0	0	0	0	1	2	3	1	3	0	3	2	2	1	1	0	0	2	1	1	0	1	1	0	1	0	1	1	1	1
GCA_005191415	p_Asgardarchaeota_c_Lokiarchaeia_o_Helarchaeales_f_HEL-GB-A_g_HEL-GB-A_s_HEL-GB-A sp005191415_GCA_005191415	2	2	2	1	1	0	0	0	0	0	0	0	0	0	1	0	0	0	0	0	0	0	1	1	2	1	2	0	2	2	2	1	1	0	4	1	2	1	0	1	1	1	1	1	1	1	1	1
GCA_013375455	p_Asgardarchaeota_c_Lokiarchaeia_o_Helarchaeales_f_HEL-GB-A_g_HEL-GB-A_s_HEL-GB-A sp013375455_GCA_013375455	3	2	3	1	1	0	0	0	0	0	0	0	0	0	1	0	0	0	0	0	0	0	1	1	2	1	2	0	3	3	2	1	1	0	4	1	2	1	0	1	1	1	0	0	1	1	1	1
GCA_016840125	p_Asgardarchaeota_c_Lokiarchaeia_o_Helarchaeales_f_HEL-GB-A_g_HEL-GB-A_s_Unclassified_GCA_016840125	4	4	3	1	1	0	0	0	0	0	0	0	0	0	1	0	0	0	0	0	0	0	1	1	2	1	2	0	2	3	2	1	1	0	5	2	1	1	0	1	1	1	0	0	0	1	0	0
GCA_005191425	p_Asgardarchaeota_c_Lokiarchaeia_o_Helarchaeales_f_HEL-GB-B_g_HEL-GB-B_s_HEL-GB-B sp005191425_GCA_005191425	1	1	1	0	0	0	0	0	0	0	0	0	0	0	1	0	0	0	0	0	0	0	1	1	2	1	2	0	3	2	2	1	0	0	2	1	1	1	0	0	1	1	1	1	1	1	1	1
GCA_013375355	p_Asgardarchaeota_c_Lokiarchaeia_o_Helarchaeales_f_JABXJV01_g_JABXJV01_s_JABXJV01 sp013375355_GCA_013375355	3	2	2	1	1	0	0	0	1	1	1	1	1	0	1	0	0	0	0	0	0	0	1	1	1	0	1	0	4	3	3	1	1	0	6	1	1	1	0	1	0	1	0	0	1	1	1	1
GCA_011365055	p_Asgardarchaeota_c_Lokiarchaeia_o_Helarchaeales_f_RDOG01_g_RDOG01_s_RDOG01 sp011365055_GCA_011365055	1	1	1	0	0	0	0	0	0	0	0	0	0	0	2	0	0	0	0	0	0	0	1	1	2	1	2	0	3	3	2	1	1	0	2	2	2	1	0	2	1	1	1	1	1	1	1	1
GCA_014729935	p_Asgardarchaeota_c_Lokiarchaeia_o_Unclassified_f_Unclassified_g_Unclassified_s_Unclassified_GCA_014729935	0	0	0	0	0	0	0	0	0	0	0	0	0	0	0	0	0	0	0	0	0	0	1	2	2	1	2	0	3	1	1	1	1	0	0	4	1	1	0	1	1	1	1	0	1	1	1	1
GCA_003662765	p_Asgardarchaeota_c_Thorarchaeia_o_Thorarchaeales_f_Thorarchaeaceae_g_B65-G9_s_B65-G9 sp003662765_GCA_003662765	0	0	0	0	0	0	0	0	0	0	0	0	0	0	0	0	0	0	0	0	0	0	0	0	0	1	0	0	0	0	1	1	1	0	1	2	1	0	0	1	1	0	0	0	0	0	1	1
GCA_003662805	p_Asgardarchaeota_c_Thorarchaeia_o_Thorarchaeales_f_Thorarchaeaceae_g_B65-G9_s_B65-G9 sp003662765_GCA_003662805	0	0	0	0	0	0	0	0	0	0	0	0	0	1	2	0	0	0	0	0	0	0	0	1	1	1	1	0	0	0	2	1	0	0	4	1	3	1	1	1	1	0	0	0	0	0	1	1
GCA_013388835	p_Asgardarchaeota_c_Thorarchaeia_o_Thorarchaeales_f_Thorarchaeaceae_g_JACAEL01_s_JACAEL01 sp013388835_GCA_013388835	0	0	0	0	0	0	0	0	0	0	0	0	0	1	2	0	0	0	0	0	0	0	0	1	1	1	1	0	0	0	1	1	1	0	1	1	5	0	0	1	1	0	0	0	0	0	0	0
GCA_002825465	p_Asgardarchaeota_c_Thorarchaeia_o_Thorarchaeales_f_Thorarchaeaceae_g_MP8T-1_s_MP8T-1 sp002825465_GCA_002825465	0	0	0	0	0	0	0	0	0	0	0	0	0	1	3	0	0	0	0	0	0	0	0	2	3	2	3	0	1	1	2	3	1	0	5	0	3	0	0	1	0	0	0	0	0	0	1	1
GCA_002825535	p_Asgardarchaeota_c_Thorarchaeia_o_Thorarchaeales_f_Thorarchaeaceae_g_MP8T-1_s_MP8T-1 sp002825535_GCA_002825535	0	0	0	0	0	0	0	0	0	0	0	0	0	2	4	0	0	0	0	0	0	0	0	2	3	2	3	0	1	1	2	4	1	0	3	2	3	0	0	1	0	0	0	0	0	0	1	1
GCA_003345545	p_Asgardarchaeota_c_Thorarchaeia_o_Thorarchaeales_f_Thorarchaeaceae_g_MP8T-1_s_MP8T-1 sp003345545_GCA_003345545	0	0	0	0	0	0	0	0	0	0	0	0	0	1	3	0	0	0	0	0	0	0	0	0	0	0	0	0	0	0	0	1	0	0	2	1	2	0	0	1	1	0	0	0	0	0	0	0
GCA_004524565	p_Asgardarchaeota_c_Thorarchaeia_o_Thorarchaeales_f_Thorarchaeaceae_g_MP8T-1_s_MP8T-1 sp004524565_GCA_004524565	0	0	0	0	0	0	0	0	0	0	0	0	0	1	2	0	0	0	0	0	0	0	0	1	2	1	2	0	1	1	1	2	1	0	1	1	1	0	0	1	0	0	0	0	0	0	0	0
GCA_004524595	p_Asgardarchaeota_c_Thorarchaeia_o_Thorarchaeales_f_Thorarchaeaceae_g_MP8T-1_s_MP8T-1 sp004524595_GCA_004524595	0	0	0	0	0	0	0	0	0	0	0	0	0	1	2	0	0	0	0	0	0	0	0	2	2	1	2	0	0	0	1	1	2	0	2	2	0	0	0	1	0	0	1	0	0	0	0	0
GCA_004525645	p_Asgardarchaeota_c_Thorarchaeia_o_Thorarchaeales_f_Thorarchaeaceae_g_MP8T-1_s_Unclassified_GCA_004525645	0	0	0	0	0	0	0	0	0	0	0	0	0	1	4	0	0	0	0	0	0	0	0	0	1	1	1	0	0	0	1	2	0	0	2	1	1	0	0	0	0	0	0	0	0	0	0	0
GCA_016839245	p_Asgardarchaeota_c_Thorarchaeia_o_Thorarchaeales_f_Thorarchaeaceae_g_MP8T-1_s_Unclassified_GCA_016839245	0	0	0	0	0	0	0	0	0	0	0	0	0	1	2	0	0	0	0	0	0	0	0	1	1	1	1	0	0	0	1	1	1	0	2	1	4	0	0	2	1	0	1	0	0	0	0	0
GCA_016839275	p_Asgardarchaeota_c_Thorarchaeia_o_Thorarchaeales_f_Thorarchaeaceae_g_MP8T-1_s_Unclassified_GCA_016839275	0	0	0	0	0	0	0	0	0	0	0	0	0	1	2	0	0	0	0	0	0	0	0	1	2	1	2	0	1	1	1	2	0	0	2	0	2	0	0	1	0	0	0	0	0	0	1	1
GCA_016840385	p_Asgardarchaeota_c_Thorarchaeia_o_Thorarchaeales_f_Thorarchaeaceae_g_MP8T-1_s_Unclassified_GCA_016840385	0	0	0	0	0	0	0	0	0	0	0	0	0	2	3	0	0	0	0	0	0	0	0	1	2	0	2	0	1	1	1	2	1	0	4	1	2	0	0	2	0	0	1	0	0	0	0	0
GCA_016933575	p_Asgardarchaeota_c_Thorarchaeia_o_Thorarchaeales_f_Thorarchaeaceae_g_MP8T-1_s_Unclassified_GCA_016933575	0	0	0	0	0	0	0	0	0	0	0	0	0	0	2	0	0	0	0	0	0	0	0	1	1	1	1	0	0	0	1	1	1	0	3	1	4	0	0	1	0	0	0	0	0	0	0	0
GCA_003345555	p_Asgardarchaeota_c_Thorarchaeia_o_Thorarchaeales_f_Thorarchaeaceae_g_OWC5_s_OWC5 sp003345555_GCA_003345555	0	0	0	0	0	0	0	0	0	0	0	0	0	1	3	0	0	0	0	0	0	0	0	0	0	0	0	0	0	0	0	1	0	0	1	1	3	0	0	1	1	0	1	0	0	0	0	0
GCA_003345595	p_Asgardarchaeota_c_Thorarchaeia_o_Thorarchaeales_f_Thorarchaeaceae_g_OWC5_s_OWC5 sp003345595_GCA_003345595	0	0	0	0	0	0	0	0	0	0	0	0	0	1	3	0	0	0	0	0	0	0	0	0	0	0	0	0	0	0	0	1	0	0	1	1	3	0	0	1	1	0	0	0	0	0	0	0
GCA_008080745	p_Asgardarchaeota_c_Thorarchaeia_o_Thorarchaeales_f_Thorarchaeaceae_g_SHMX01_s_SHMX01 sp008080745_GCA_008080745	0	0	0	0	0	0	0	0	0	0	0	0	0	1	2	0	0	0	0	0	0	0	0	1	1	1	1	0	0	0	1	1	0	0	2	0	2	0	0	1	1	0	1	0	0	0	0	0
GCA_014728035	p_Asgardarchaeota_c_Thorarchaeia_o_Thorarchaeales_f_Thorarchaeaceae_g_SHMX01_s_Unclassified_GCA_014728035	0	0	0	0	0	0	0	0	0	0	0	0	0	1	2	0	0	0	0	0	0	0	0	1	1	1	1	0	0	0	1	1	1	0	2	1	3	0	0	1	1	0	0	0	0	0	0	0
GCA_001563335	p_Asgardarchaeota_c_Thorarchaeia_o_Thorarchaeales_f_Thorarchaeaceae_g_SMTZ1-45_s_SMTZ1-45 sp001563335_GCA_001563335	0	0	0	0	0	0	0	0	0	0	0	0	0	1	4	0	0	0	0	0	0	0	0	1	1	1	2	0	1	1	1	1	1	0	3	1	2	0	0	1	0	0	1	0	0	0	0	0
GCA_001940705	p_Asgardarchaeota_c_Thorarchaeia_o_Thorarchaeales_f_Thorarchaeaceae_g_SMTZ1-45_s_SMTZ1-45 sp001940705_GCA_001940705	0	0	0	0	0	0	0	0	0	0	0	0	0	1	3	0	0	0	0	0	0	0	0	1	1	1	1	0	0	1	1	0	1	0	2	1	2	0	0	1	0	0	1	0	0	0	0	0
GCA_002825515	p_Asgardarchaeota_c_Thorarchaeia_o_Thorarchaeales_f_Thorarchaeaceae_g_SMTZ1-45_s_SMTZ1-45 sp002825515_GCA_002825515	0	0	0	0	0	0	0	0	0	0	0	0	0	1	3	0	0	0	0	0	0	0	0	2	2	1	2	0	1	1	1	1	1	0	4	1	2	0	0	1	0	0	0	0	0	0	1	1
GCA_004376265	p_Asgardarchaeota_c_Thorarchaeia_o_Thorarchaeales_f_Thorarchaeaceae_g_SMTZ1-45_s_SMTZ1-45 sp004376265_GCA_004376265	0	0	0	0	0	0	0	0	0	0	0	0	0	2	3	0	0	0	0	0	0	0	0	1	1	1	2	0	1	1	1	1	1	0	3	1	1	0	0	1	0	0	2	0	0	0	1	1
GCA_016839465	p_Asgardarchaeota_c_Thorarchaeia_o_Thorarchaeales_f_Thorarchaeaceae_g_SMTZ1-45_s_Unclassified_GCA_016839465	0	0	0	0	0	0	0	0	0	0	0	0	0	0	1	0	0	0	0	0	0	0	0	1	1	1	3	0	1	1	1	1	1	0	3	1	2	0	0	1	0	0	1	0	0	0	0	0
GCA_016840855	p_Asgardarchaeota_c_Thorarchaeia_o_Thorarchaeales_f_Thorarchaeaceae_g_SMTZ1-45_s_Unclassified_GCA_016840855	0	0	0	0	0	0	0	0	0	0	0	0	0	1	3	0	0	0	0	0	0	0	0	1	1	1	2	0	0	1	1	1	1	0	2	1	2	0	0	1	0	0	1	0	0	0	1	1
GCA_001563325	p_Asgardarchaeota_c_Thorarchaeia_o_Thorarchaeales_f_Thorarchaeaceae_g_SMTZ1-83_s_SMTZ1-83 sp001563325_GCA_001563325	0	0	0	0	0	0	0	0	0	0	0	0	0	1	3	0	0	0	0	0	0	0	0	1	1	1	1	0	0	0	1	1	1	0	1	0	2	0	0	1	1	2	1	2	1	2	0	0
GCA_016840795	p_Asgardarchaeota_c_Thorarchaeia_o_Thorarchaeales_f_Thorarchaeaceae_g_SMTZ1-83_s_SMTZ1-83 sp001563325_GCA_016840795	0	0	0	0	0	0	0	0	0	0	0	0	0	1	1	0	0	0	0	0	0	0	0	1	2	1	2	0	1	1	1	0	1	0	2	1	0	0	0	1	1	0	0	0	0	1	0	0
GCA_004524435	p_Asgardarchaeota_c_Thorarchaeia_o_Thorarchaeales_f_Thorarchaeaceae_g_TEKIR-12S_s_TEKIR-12S sp004524435_GCA_004524435	0	0	0	0	0	0	0	0	0	0	0	0	0	1	1	0	0	0	0	0	0	0	0	1	1	1	1	0	1	0	1	1	1	0	1	1	4	0	0	1	1	0	1	0	0	0	0	0
GCA_004524445	p_Asgardarchaeota_c_Thorarchaeia_o_Thorarchaeales_f_Thorarchaeaceae_g_TEKIR-14_s_TEKIR-14 sp004524445_GCA_004524445	0	0	0	0	0	0	0	0	0	0	0	0	0	1	2	0	0	0	0	0	0	0	0	1	1	1	1	0	0	0	1	2	1	0	4	1	3	0	0	1	1	0	1	0	0	0	0	0
GCA_014730275	p_Asgardarchaeota_c_Thorarchaeia_o_Thorarchaeales_f_Thorarchaeaceae_g_TEKIR-14_s_Unclassified_GCA_014730275	0	0	0	0	0	0	0	0	0	0	0	0	0	1	2	0	0	0	0	0	0	0	0	0	0	0	0	0	0	0	0	1	0	0	3	1	4	0	0	1	1	0	2	0	0	0	1	0
GCA_016840825	p_Asgardarchaeota_c_Thorarchaeia_o_Thorarchaeales_f_Thorarchaeaceae_g_TEKIR-14_s_Unclassified_GCA_016840825	0	0	0	0	0	0	0	0	0	0	0	0	0	1	4	0	0	0	0	0	0	0	0	1	2	0	2	0	1	1	0	1	2	0	4	1	3	0	0	1	0	0	1	0	0	0	0	0
GCA_016839445	p_Asgardarchaeota_c_Thorarchaeia_o_Thorarchaeales_f_Thorarchaeaceae_g_Unclassified_s_Unclassified_GCA_016839445	0	0	0	0	0	0	0	0	0	0	0	0	0	1	3	0	0	0	0	0	0	0	0	1	1	1	1	0	0	0	1	1	1	0	2	1	3	0	0	1	0	0	1	0	0	0	0	0
GCA_016550385	p_Asgardarchaeota_c_Thorarchaeia_o_Unclassified_f_Unclassified_g_Unclassified_s_Unclassified_GCA_016550385	0	0	0	0	0	0	0	0	0	0	0	0	0	0	0	0	0	0	0	0	0	0	0	3	4	0	4	0	3	3	2	1	4	0	4	3	3	0	0	1	1	0	1	0	0	0	0	0
GCA_016550415	p_Asgardarchaeota_c_Thorarchaeia_o_Unclassified_f_Unclassified_g_Unclassified_s_Unclassified_GCA_016550415	0	0	0	0	0	0	0	0	0	0	0	0	0	0	2	0	0	0	0	0	0	0	0	2	4	3	4	0	2	1	4	3	3	0	5	3	2	0	0	0	1	0	1	0	0	0	0	0
GCA_016550425	p_Asgardarchaeota_c_Thorarchaeia_o_Unclassified_f_Unclassified_g_Unclassified_s_Unclassified_GCA_016550425	0	0	0	0	0	0	0	0	0	0	0	0	0	0	0	0	0	0	0	0	0	0	0	2	3	2	3	0	1	1	2	1	2	0	2	2	3	0	0	1	0	0	1	0	0	0	0	0
GCA_016839365	p_Asgardarchaeota_c_Thorarchaeia_o_Unclassified_f_Unclassified_g_Unclassified_s_Unclassified_GCA_016839365	0	0	0	0	0	0	0	0	0	0	0	0	0	0	0	0	0	0	0	0	0	0	0	1	2	1	2	0	1	1	1	1	1	0	3	1	2	0	0	1	1	0	1	0	0	0	0	0
GCA_016839805	p_Asgardarchaeota_c_Thorarchaeia_o_Unclassified_f_Unclassified_g_Unclassified_s_Unclassified_GCA_016839805	0	0	0	0	0	0	0	0	0	0	0	0	0	0	0	0	0	0	0	0	0	0	0	1	2	1	2	0	1	1	1	1	1	0	3	1	2	0	0	1	0	0	0	0	0	0	0	0
GCA_016840065	p_Asgardarchaeota_c_Thorarchaeia_o_Unclassified_f_Unclassified_g_Unclassified_s_Unclassified_GCA_016840065	0	0	0	0	0	1	0	0	0	0	0	0	0	0	0	0	0	0	0	0	0	0	0	1	2	0	2	0	1	1	2	2	1	0	3	1	1	0	0	1	1	0	1	0	0	0	0	0
GCA_016840185	p_Asgardarchaeota_c_Thorarchaeia_o_Unclassified_f_Unclassified_g_Unclassified_s_Unclassified_GCA_016840185	0	0	0	0	0	0	0	0	0	0	0	0	0	0	0	0	0	0	0	0	0	0	0	1	2	0	2	0	1	1	1	1	1	0	1	1	1	0	0	1	0	0	1	0	0	0	0	0
GCA_016840405	p_Asgardarchaeota_c_Thorarchaeia_o_Unclassified_f_Unclassified_g_Unclassified_s_Unclassified_GCA_016840405	0	0	0	0	0	0	0	0	0	0	0	0	0	0	0	0	0	0	0	0	0	0	0	1	1	1	2	0	1	1	1	1	1	0	2	1	3	0	0	1	0	0	0	0	0	0	0	0
GCA_016840485	p_Asgardarchaeota_c_Thorarchaeia_o_Unclassified_f_Unclassified_g_Unclassified_s_Unclassified_GCA_016840485	0	0	0	0	0	0	0	0	0	0	0	0	0	0	1	0	0	0	0	0	0	0	1	1	1	1	1	0	0	0	1	1	1	0	2	3	1	0	1	1	1	1	3	0	1	1	1	1
GCA_016840425	p_Asgardarchaeota_c_Unclassified_o_Unclassified_f_Unclassified_g_Unclassified_s_Unclassified_GCA_016840425	0	0	0	0	0	0	0	0	1	1	0	0	0	0	1	0	0	0	0	0	0	0	0	1	1	1	2	0	1	1	1	0	0	0	3	2	1	0	0	2	0	1	0	1	1	1	1	1
GCA_016840465	p_Asgardarchaeota_c_Unclassified_o_Unclassified_f_Unclassified_g_Unclassified_s_Unclassified_GCA_016840465	0	0	0	0	0	0	0	0	0	0	0	0	0	0	2	0	0	0	0	0	0	0	0	2	2	1	2	0	3	2	1	1	1	0	2	1	0	1	0	2	1	1	0	0	0	1	1	1
GCA_003660865	p_EX4484-52_c_EX4484-52_o_EX4484-52_f_B79-G9_g_B79-G9_s_B79-G9 sp003660865_GCA_003660865	0	0	0	0	0	0	0	0	0	0	0	0	0	0	0	0	0	0	0	0	0	1	0	0	0	0	0	0	0	0	0	0	0	0	0	0	0	0	0	0	0	0	2	0	0	0	1	1
GCA_002254415	p_EX4484-52_c_EX4484-52_o_EX4484-52_f_EX4484-52_g_EX4484-52_s_EX4484-52 sp002254415_GCF_002254415	0	0	0	0	0	0	0	0	0	0	0	0	0	0	0	0	0	0	0	0	0	0	0	0	0	0	0	0	0	0	0	0	0	0	0	0	0	0	0	0	0	0	0	0	0	0	0	0
GCA_003660905	p_EX4484-52_c_EX4484-52_o_EX4484-52_f_EX4484-52_g_EX4484-52_s_EX4484-52 sp003660905_GCF_003660905	0	0	0	0	0	0	0	0	0	0	0	0	0	0	0	0	0	0	0	0	0	0	0	0	0	0	0	0	0	0	0	0	0	0	0	0	0	0	0	0	0	0	0	0	0	0	0	0
GCA_013138805	p_EX4484-52_c_EX4484-52_o_EX4484-52_f_GLR71_g_GLR71_s_GLR71 sp013138805_GCA_013138805	0	0	0	0	0	0	0	0	0	0	0	0	0	1	0	0	0	0	0	0	0	0	0	0	0	0	0	0	0	0	0	0	0	0	0	0	0	0	0	1	0	0	0	0	0	0	0	0
GCA_902384675	p_EX4484-52_c_EX4484-52_o_EX4484-52_f_LFW-46_g_LFW-46_s_LFW-46 sp902384675_GCA_902384675	0	0	0	0	0	0	0	0	0	0	0	0	0	1	0	0	0	0	0	0	0	0	0	0	0	0	0	0	0	0	0	0	0	0	0	0	0	0	0	0	0	0	1	0	0	0	0	0
GCA_015520605	p_EX4484-52_c_EX4484-52_o_EX4484-52_f_Unclassified_g_Unclassified_s_Unclassified_GCA_015520605	0	0	0	0	0	0	0	0	0	0	0	0	0	1	1	0	0	0	0	0	0	0	0	0	0	0	0	0	0	0	0	0	0	0	0	0	0	0	0	1	0	0	0	0	0	0	0	0
GCA_003660555	p_Hadarchaeota_c_B88-G9_o_B88-G9_f_B88-G9_g_B88-G9_s_B88-G9 sp003660555_GCA_003660555	0	0	0	0	0	0	0	0	0	0	0	0	0	0	0	0	0	0	0	0	0	0	0	0	0	0	0	0	0	0	0	0	0	0	0	0	1	0	0	1	0	0	2	0	0	0	0	0
GCA_003661645	p_Hadarchaeota_c_B88-G9_o_Unclassified_f_Unclassified_g_Unclassified_s_Unclassified_GCA_003661645	0	1	1	0	0	0	0	0	0	0	0	0	0	0	0	0	0	0	0	0	0	0	0	0	0	0	0	0	0	0	0	0	0	0	0	0	0	0	0	1	1	0	0	0	0	0	0	0
GCA_011361855	p_Hadarchaeota_c_Hadarchaeia_o_Hadarchaeales_f_DSZJ01_g_DSZJ01_s_DSZJ01 sp011361855_GCA_011361855	0	0	0	0	0	0	0	0	0	0	0	0	0	0	0	0	0	0	0	0	0	0	0	0	0	0	0	0	0	0	0	0	0	0	0	0	0	0	0	1	2	0	0	0	0	0	1	1
GCA_011366395	p_Hadarchaeota_c_Hadarchaeia_o_Hadarchaeales_f_DTKF01_g_DTKF01_s_DTKF01 sp011367225_GCA_011366395	0	0	0	0	0	0	0	0	0	0	0	0	0	0	0	0	0	0	0	0	0	0	0	0	0	0	0	0	0	0	0	0	0	0	1	0	1	0	0	1	0	0	1	0	0	0	0	0
GCA_011367225	p_Hadarchaeota_c_Hadarchaeia_o_Hadarchaeales_f_DTKF01_g_DTKF01_s_DTKF01 sp011367225_GCA_011367225	0	0	0	0	0	0	0	0	0	0	0	0	0	0	0	0	0	0	0	0	0	0	0	0	0	0	0	0	0	0	0	0	0	0	1	0	1	0	0	1	0	0	1	0	0	0	0	0
GCA_003661465	p_Hadarchaeota_c_Hadarchaeia_o_Hadarchaeales_f_Hadarchaeaceae_g_B75-G9_s_B75-G9 sp003661465_GCA_003661465	0	0	0	0	0	0	0	0	0	0	0	0	0	0	0	0	0	0	0	0	0	0	0	0	0	0	0	0	0	0	0	0	0	0	0	0	0	0	0	0	0	0	0	0	0	0	0	1
GCA_001515185	p_Hadarchaeota_c_Hadarchaeia_o_Hadarchaeales_f_Hadarchaeaceae_g_DG-33_s_DG-33 sp001515185_GCA_001515185	0	0	0	0	0	0	0	0	0	0	0	0	0	0	0	0	0	0	0	0	0	0	0	0	0	0	1	0	0	0	0	0	1	0	1	2	0	1	0	1	0	0	0	0	0	0	1	1
GCA_004375695	p_Hadarchaeota_c_Hadarchaeia_o_Hadarchaeales_f_Hadarchaeaceae_g_DG-33_s_DG-33 sp004375695_GCA_004375695	0	0	0	0	0	0	0	0	0	0	0	0	0	0	0	0	0	0	0	0	0	0	0	0	0	0	0	0	0	0	0	0	0	0	0	0	0	0	0	1	0	0	0	0	0	0	0	1
GCA_009619155	p_Hadarchaeota_c_Hadarchaeia_o_Hadarchaeales_f_Hadarchaeaceae_g_DG-33_s_DG-33 sp004375695_GCA_009619155	0	0	0	0	0	0	0	0	0	0	0	0	0	0	0	0	0	0	0	0	0	0	0	0	0	0	0	0	0	0	0	0	0	0	2	1	0	1	0	1	0	0	0	0	0	0	0	1
GCA_014361095	p_Hadarchaeota_c_Hadarchaeia_o_Hadarchaeales_f_Hadarchaeaceae_g_Hadarchaeum_s_Hadarchaeum sp014361095_GCA_014361095	0	0	0	0	0	0	0	0	0	0	0	0	0	0	0	0	0	0	0	0	0	0	0	0	0	0	0	0	0	0	0	0	0	0	1	1	0	0	0	1	0	0	1	0	0	0	1	1
GCA_001515205	p_Hadarchaeota_c_Hadarchaeia_o_Hadarchaeales_f_Hadarchaeaceae_g_Hadarchaeum_s_Hadarchaeum yellowstonense_GCA_001515205	0	0	0	0	0	0	0	0	0	0	0	0	0	0	0	0	0	0	0	0	0	0	0	0	0	0	0	0	0	0	0	0	0	0	1	1	0	0	0	1	0	0	0	0	0	0	1	1
GCA_011335055	p_Hadarchaeota_c_Hadarchaeia_o_Hadarchaeales_f_Hadarchaeaceae_g_Hadarchaeum_s_Hadarchaeum yellowstonense_GCA_011335055	0	0	0	0	0	0	0	0	0	0	0	0	0	0	0	0	0	0	0	0	0	0	0	0	0	0	0	0	0	0	0	0	0	0	1	1	0	0	0	1	0	0	0	0	0	0	1	1
GCA_004347925	p_Hadarchaeota_c_Hadarchaeia_o_Hadarchaeales_f_WYZ-LMO6_g_WYZ-LMO6_s_WYZ-LMO6 sp004347925_GCA_004347925	2	1	1	1	1	0	0	0	0	0	0	0	0	0	0	0	0	0	0	0	0	0	0	0	0	0	1	0	0	0	0	1	1	0	2	1	1	0	0	0	0	0	0	0	0	0	1	1
GCA_004347815	p_Hadarchaeota_c_Hadarchaeia_o_Hadarchaeales_f_WYZ-LMO6_g_WYZ-LMO6_s_WYZ-LMO6 sp011367165_GCA_004347815	1	0	0	1	1	0	0	0	0	0	0	0	0	1	0	0	0	0	0	0	0	0	0	0	0	0	1	0	0	0	0	1	1	0	1	1	2	0	0	1	2	0	0	1	0	0	1	0
Ga0263246	p_Hadarchaeota_c_Hadarchaeia_o_Hadarchaeales_f_WYZ-LMO6_g_WYZ-LMO6_s_WYZ-LMO6_Ga0263246	2	1	1	1	1	0	0	0	0	0	0	0	0	1	0	0	0	0	0	0	0	0	0	0	0	1	1	0	0	0	0	1	1	0	1	1	1	0	0	1	1	1	1	1	1	1	1	1
GCA_002010155	p_Halobacteriota_c_Archaeoglobi_o_Archaeoglobales_f_Archaeoglobaceae_g_Archaeoglobus_A_s_Archaeoglobus_A sp002010195_GCA_002010155	0	0	0	0	0	0	0	0	1	1	0	0	0	0	0	0	0	0	0	0	0	0	0	1	1	3	3	0	4	1	2	1	1	0	3	3	1	0	0	2	3	1	3	1	1	1	1	1
GCA_002010195	p_Halobacteriota_c_Archaeoglobi_o_Archaeoglobales_f_Archaeoglobaceae_g_Archaeoglobus_A_s_Archaeoglobus_A sp002010195_GCA_002010195	0	0	0	0	0	0	0	0	1	1	0	0	0	0	0	0	0	0	0	0	0	0	0	1	1	3	3	0	4	1	2	1	1	0	5	3	1	0	0	1	3	1	3	1	1	1	1	1
GCA_002011215	p_Halobacteriota_c_Archaeoglobi_o_Archaeoglobales_f_Archaeoglobaceae_g_Archaeoglobus_A_s_Archaeoglobus_A sp002011215_GCA_002011215	0	0	0	0	0	0	0	0	1	2	0	0	0	0	1	0	0	0	0	0	0	0	0	1	1	1	2	0	2	1	2	1	1	0	5	2	1	0	0	2	1	1	3	1	1	1	1	1
GCA_002011235	p_Halobacteriota_c_Archaeoglobi_o_Archaeoglobales_f_Archaeoglobaceae_g_Archaeoglobus_A_s_Archaeoglobus_A sp002011235_GCA_002011235	0	0	0	0	0	0	0	0	1	1	1	0	0	0	0	0	0	0	0	0	0	0	0	1	1	3	2	0	2	1	2	2	1	0	7	3	0	0	1	0	3	1	3	1	1	1	1	1
GCA_002011295	p_Halobacteriota_c_Archaeoglobi_o_Archaeoglobales_f_Archaeoglobaceae_g_Archaeoglobus_A_s_Archaeoglobus_A sp002494625_GCA_002011295	0	0	0	0	0	0	0	0	0	1	0	0	0	0	0	0	0	0	0	0	0	0	0	0	0	1	0	0	3	0	3	0	0	0	5	3	1	0	0	1	1	1	3	1	1	1	0	1
GCA_002011315	p_Halobacteriota_c_Archaeoglobi_o_Archaeoglobales_f_Archaeoglobaceae_g_Archaeoglobus_A_s_Archaeoglobus_A sp002494625_GCA_002011315	0	0	0	0	0	0	0	0	1	1	0	0	0	0	0	0	0	0	0	0	0	0	0	1	1	3	2	0	4	1	3	1	1	0	4	3	1	0	0	1	2	1	3	1	1	1	1	1
GCA_002494625	p_Halobacteriota_c_Archaeoglobi_o_Archaeoglobales_f_Archaeoglobaceae_g_Archaeoglobus_A_s_Archaeoglobus_A sp002494625_GCA_002494625	0	0	0	0	0	0	0	0	1	1	0	0	0	0	0	0	0	0	0	0	0	0	0	1	1	3	2	0	4	1	2	1	1	0	6	3	1	0	0	1	3	1	4	1	1	1	1	1
GCA_004367345	p_Halobacteriota_c_Archaeoglobi_o_Archaeoglobales_f_Archaeoglobaceae_g_Archaeoglobus_A_s_Archaeoglobus_A sp002494625_GCA_004367345	0	0	0	0	0	0	0	0	1	1	0	0	0	0	0	0	0	0	0	0	0	0	0	1	1	3	2	0	4	1	2	1	1	0	6	3	1	0	0	1	3	1	2	1	1	1	1	1
GCA_003662985	p_Halobacteriota_c_Archaeoglobi_o_Archaeoglobales_f_Archaeoglobaceae_g_Archaeoglobus_A_s_Archaeoglobus_A sp003662985_GCA_003662985	0	0	0	0	0	0	0	0	2	1	0	0	0	0	0	0	0	0	0	0	0	0	0	0	0	3	1	0	3	1	1	0	1	0	7	3	0	0	0	0	3	1	0	1	1	1	1	1
GCF_000385565	p_Halobacteriota_c_Archaeoglobi_o_Archaeoglobales_f_Archaeoglobaceae_g_Archaeoglobus_A_s_Archaeoglobus_A sulfaticallidus_GCF_000385565	0	0	0	0	0	0	0	0	1	1	0	0	0	0	1	0	0	0	0	0	0	0	0	1	1	1	2	0	3	1	2	1	1	0	5	2	1	0	0	2	1	1	3	1	1	1	1	1
GCA_017656505	p_Halobacteriota_c_Archaeoglobi_o_Archaeoglobales_f_Archaeoglobaceae_g_Archaeoglobus_A_s_Unclassified_GCA_017656505	0	0	0	0	0	0	0	0	1	1	0	0	0	0	0	0	0	0	0	0	0	0	0	1	1	3	2	0	3	1	2	1	1	0	9	3	0	0	0	1	3	1	3	1	1	1	1	1
GCF_000025285	p_Halobacteriota_c_Archaeoglobi_o_Archaeoglobales_f_Archaeoglobaceae_g_Archaeoglobus_B_s_Archaeoglobus_B profundus_GCF_000025285	0	0	0	0	0	0	0	0	1	1	0	0	0	0	0	0	0	0	0	0	0	0	0	0	0	0	0	0	0	0	1	1	1	0	2	2	1	0	0	2	1	0	3	0	0	0	1	1
GCA_003663025	p_Halobacteriota_c_Archaeoglobi_o_Archaeoglobales_f_Archaeoglobaceae_g_Archaeoglobus_B_s_Archaeoglobus_B sp003663025_GCA_003663025	0	1	1	0	0	0	0	0	1	0	0	0	0	0	0	0	0	0	0	0	0	0	0	0	0	0	0	0	0	0	0	1	1	0	1	0	0	0	0	1	0	0	2	0	0	0	2	0
GCA_003663055	p_Halobacteriota_c_Archaeoglobi_o_Archaeoglobales_f_Archaeoglobaceae_g_Archaeoglobus_C_s_Archaeoglobus_C sp003663055_GCA_003663055	0	0	0	0	0	0	0	0	1	1	0	0	0	0	0	0	0	0	0	0	0	0	0	1	1	2	1	0	0	0	1	1	0	0	1	1	1	0	0	2	1	1	3	1	1	1	1	0
GCA_003978865	p_Halobacteriota_c_Archaeoglobi_o_Archaeoglobales_f_Archaeoglobaceae_g_Archaeoglobus_C_s_Archaeoglobus_C sp003978865_GCA_003978865	0	0	0	0	0	0	0	0	0	1	1	0	0	0	0	0	0	0	0	0	0	0	0	1	1	2	2	0	2	2	2	1	0	0	3	2	0	0	0	0	1	1	3	1	1	0	1	1
GCF_000194625	p_Halobacteriota_c_Archaeoglobi_o_Archaeoglobales_f_Archaeoglobaceae_g_Archaeoglobus_C_s_Archaeoglobus_C veneficus_GCF_000194625	0	0	0	0	0	0	0	0	1	1	0	0	0	0	0	0	0	0	0	0	0	0	0	2	2	4	2	0	2	2	2	1	1	0	2	2	2	0	0	3	1	1	3	1	1	1	1	1
GCA_015520485	p_Halobacteriota_c_Archaeoglobi_o_Archaeoglobales_f_Archaeoglobaceae_g_Archaeoglobus_C_s_Unclassified_GCA_015520485	0	0	0	0	0	0	0	0	1	1	0	0	0	0	0	0	0	0	0	0	0	0	0	1	1	2	2	0	2	2	2	1	1	0	3	2	0	0	0	0	1	1	3	1	1	1	1	1
GCA_011049025	p_Halobacteriota_c_Archaeoglobi_o_Archaeoglobales_f_Archaeoglobaceae_g_Archaeoglobus_s_Archaeoglobus fulgidus_A_GCA_011049025	0	0	0	0	0	0	0	0	1	1	0	0	0	0	1	0	0	0	0	0	0	0	0	1	1	1	2	0	2	0	2	1	1	0	4	1	0	0	0	0	3	2	3	1	1	1	1	1
GCA_000734035	p_Halobacteriota_c_Archaeoglobi_o_Archaeoglobales_f_Archaeoglobaceae_g_Archaeoglobus_s_Archaeoglobus fulgidus_GCA_000734035	0	0	0	0	0	0	0	0	1	1	0	0	0	0	1	0	0	0	0	0	0	0	0	1	1	1	2	0	2	1	2	1	1	0	4	1	1	0	0	2	3	1	3	1	1	1	1	1
GCA_001508745	p_Halobacteriota_c_Archaeoglobi_o_Archaeoglobales_f_Archaeoglobaceae_g_Archaeoglobus_s_Archaeoglobus fulgidus_GCA_001508745	0	0	0	0	0	0	0	0	1	1	0	0	0	0	1	0	0	0	0	0	0	0	0	1	1	1	3	0	2	1	2	1	1	0	4	1	1	0	0	2	3	1	3	1	1	1	1	1
GCA_001508815	p_Halobacteriota_c_Archaeoglobi_o_Archaeoglobales_f_Archaeoglobaceae_g_Archaeoglobus_s_Archaeoglobus fulgidus_GCA_001508815	0	0	0	0	0	0	0	0	1	1	0	0	0	0	1	0	0	0	0	0	0	0	0	1	1	1	2	0	2	0	2	1	1	0	4	1	0	0	0	2	3	1	3	1	1	0	1	1
GCA_900069765	p_Halobacteriota_c_Archaeoglobi_o_Archaeoglobales_f_Archaeoglobaceae_g_Archaeoglobus_s_Archaeoglobus fulgidus_GCA_900069765	0	0	0	0	0	0	0	0	1	1	0	0	0	0	0	0	0	0	0	0	0	0	0	1	1	1	3	0	2	1	2	1	1	0	4	1	1	0	0	1	3	1	3	1	1	1	1	1
GCF_000008665	p_Halobacteriota_c_Archaeoglobi_o_Archaeoglobales_f_Archaeoglobaceae_g_Archaeoglobus_s_Archaeoglobus fulgidus_GCF_000008665	0	0	0	0	0	0	0	0	1	1	0	0	0	0	1	0	0	0	0	0	0	0	0	1	1	1	3	0	3	1	2	1	1	0	4	1	1	0	0	2	3	1	3	1	1	1	1	1
GCA_002010295	p_Halobacteriota_c_Archaeoglobi_o_Archaeoglobales_f_Archaeoglobaceae_g_Archaeoglobus_s_Archaeoglobus sp002507545_GCA_002010295	0	0	0	0	0	0	0	0	2	1	0	0	0	0	0	0	0	0	0	0	0	0	0	1	1	1	3	0	2	1	2	1	1	0	4	1	0	0	0	0	3	1	3	1	1	1	1	1
GCA_002494665	p_Halobacteriota_c_Archaeoglobi_o_Archaeoglobales_f_Archaeoglobaceae_g_Archaeoglobus_s_Archaeoglobus sp002507545_GCA_002494665	0	0	0	0	0	0	0	0	2	1	0	0	0	0	0	0	0	0	0	0	0	0	0	1	1	1	3	0	2	1	2	1	1	0	4	1	0	0	0	0	3	1	3	1	1	1	1	1
GCA_002507315	p_Halobacteriota_c_Archaeoglobi_o_Archaeoglobales_f_Archaeoglobaceae_g_Archaeoglobus_s_Archaeoglobus sp002507545_GCA_002507315	0	0	0	0	0	0	0	0	2	1	0	0	0	0	0	0	0	0	0	0	0	0	0	1	1	1	3	0	2	1	2	1	1	0	4	1	0	0	0	0	3	1	3	1	1	1	1	1
GCA_002507545	p_Halobacteriota_c_Archaeoglobi_o_Archaeoglobales_f_Archaeoglobaceae_g_Archaeoglobus_s_Archaeoglobus sp002507545_GCA_002507545	0	0	0	0	0	0	0	0	2	1	0	0	0	0	0	0	0	0	0	0	0	0	0	1	1	1	3	0	2	1	2	1	1	0	4	1	0	0	0	0	3	1	3	1	1	1	1	1
GCA_004366995	p_Halobacteriota_c_Archaeoglobi_o_Archaeoglobales_f_Archaeoglobaceae_g_Archaeoglobus_s_Archaeoglobus sp002507545_GCA_004366995	0	0	0	0	0	0	0	0	2	1	0	0	0	0	0	0	0	0	0	0	0	0	0	1	1	1	3	0	2	1	2	1	1	0	4	1	0	0	0	0	3	1	3	1	1	1	1	1
GCA_016757965	p_Halobacteriota_c_Archaeoglobi_o_Archaeoglobales_f_Archaeoglobaceae_g_Archaeoglobus_s_Unclassified_GCA_016757965	0	0	0	0	0	0	0	0	1	1	0	0	0	0	1	0	0	0	0	0	0	0	0	1	1	1	3	0	2	1	2	1	1	0	4	1	1	0	0	2	3	1	3	1	1	1	1	1
GCA_017656475	p_Halobacteriota_c_Archaeoglobi_o_Archaeoglobales_f_Archaeoglobaceae_g_Archaeoglobus_s_Unclassified_GCA_017656475	0	0	0	0	0	0	0	0	1	1	0	0	0	0	1	0	0	0	0	0	0	0	0	1	1	1	2	0	2	1	2	1	1	0	4	1	0	0	0	0	3	1	3	1	0	1	1	1
GCA_003662995	p_Halobacteriota_c_Archaeoglobi_o_Archaeoglobales_f_Archaeoglobaceae_g_B5-G16_s_B5-G16 sp003662995_GCA_003662995	0	0	0	0	0	0	0	0	1	1	1	0	0	0	0	0	0	0	0	0	0	0	1	1	1	1	2	0	3	1	2	1	1	0	4	5	0	0	0	1	1	1	3	1	1	1	1	1
GCF_000025505	p_Halobacteriota_c_Archaeoglobi_o_Archaeoglobales_f_Archaeoglobaceae_g_Ferroglobus_s_Ferroglobus placidus_GCF_000025505	0	0	0	0	0	0	0	0	1	1	0	0	0	0	2	0	0	0	0	0	0	0	1	1	1	1	4	0	2	1	2	1	1	0	4	1	1	0	0	3	1	1	3	1	1	1	1	1
GCA_015520115	p_Halobacteriota_c_Archaeoglobi_o_Archaeoglobales_f_Archaeoglobaceae_g_Ferroglobus_s_Unclassified_GCA_015520115	0	0	0	0	0	0	0	0	1	1	0	0	0	0	2	0	0	0	0	0	0	0	1	1	1	1	4	0	2	0	1	1	1	0	4	1	1	0	0	3	1	1	3	1	3	1	1	0
GCF_000789255	p_Halobacteriota_c_Archaeoglobi_o_Archaeoglobales_f_Archaeoglobaceae_g_Geoglobus_s_Geoglobus acetivorans_GCF_000789255	0	0	0	0	0	0	0	0	1	1	0	0	0	0	1	0	0	0	0	0	0	0	1	1	1	1	2	0	2	1	2	1	1	0	3	1	1	0	0	1	2	1	3	1	1	1	1	1
GCA_011357905	p_Halobacteriota_c_Archaeoglobi_o_Archaeoglobales_f_Archaeoglobaceae_g_Geoglobus_s_Geoglobus ahangari_A_GCA_011357905	0	0	0	0	0	0	0	0	1	2	1	0	0	0	0	0	0	0	0	0	0	0	1	1	1	1	2	0	1	1	2	1	1	0	2	1	0	0	0	0	1	1	3	1	1	1	1	1
GCA_011364465	p_Halobacteriota_c_Archaeoglobi_o_Archaeoglobales_f_Archaeoglobaceae_g_Geoglobus_s_Geoglobus ahangari_A_GCA_011364465	0	0	0	0	0	0	0	0	1	2	1	0	0	0	0	0	0	0	0	0	0	0	1	1	2	1	2	0	1	1	2	1	1	0	2	1	0	0	0	0	1	1	4	1	1	1	1	1
GCF_001006045	p_Halobacteriota_c_Archaeoglobi_o_Archaeoglobales_f_Archaeoglobaceae_g_Geoglobus_s_Geoglobus ahangari_GCF_001006045	0	0	0	0	0	0	0	0	1	1	0	0	0	0	1	0	0	0	0	0	0	0	1	1	1	1	3	0	2	1	2	1	1	0	4	1	1	0	0	2	3	1	3	1	1	1	1	1
GCA_002494725	p_Halobacteriota_c_Archaeoglobi_o_Archaeoglobales_f_Archaeoglobaceae_g_Geoglobus_s_Geoglobus sp002494725_GCA_002494725	0	0	0	0	0	0	0	0	1	1	0	0	0	0	2	0	0	0	0	0	0	0	1	1	1	1	3	0	2	1	2	1	1	0	4	1	0	0	0	1	2	1	3	1	1	1	1	1
GCA_002507275	p_Halobacteriota_c_Archaeoglobi_o_Archaeoglobales_f_Archaeoglobaceae_g_Geoglobus_s_Geoglobus sp002494725_GCA_002507275	0	0	0	0	0	0	0	0	1	1	0	0	0	0	2	0	0	0	0	0	0	0	1	1	1	1	2	0	2	2	1	1	1	0	4	1	0	0	0	1	2	1	2	1	1	1	1	1
GCA_004366975	p_Halobacteriota_c_Archaeoglobi_o_Archaeoglobales_f_Archaeoglobaceae_g_Geoglobus_s_Geoglobus sp002494725_GCA_004366975	0	0	0	0	0	0	0	0	1	1	0	0	0	0	2	0	0	0	0	0	0	0	1	1	1	1	3	0	2	1	2	1	1	0	4	1	0	0	0	1	2	1	3	1	1	1	1	1
GCA_015163485	p_Halobacteriota_c_Archaeoglobi_o_Archaeoglobales_f_Archaeoglobaceae_g_Geoglobus_s_Unclassified_GCA_015163485	0	0	0	0	0	0	0	0	1	1	0	0	0	0	1	0	0	0	0	0	0	0	1	1	1	1	2	0	2	1	2	1	1	0	3	1	1	0	0	1	2	1	3	1	1	1	1	1
GCA_015522195	p_Halobacteriota_c_Archaeoglobi_o_Archaeoglobales_f_Archaeoglobaceae_g_Geoglobus_s_Unclassified_GCA_015522195	0	0	0	0	0	0	0	0	1	1	0	0	0	0	2	0	0	0	0	0	0	0	0	1	1	1	4	0	1	1	1	1	1	0	2	1	0	0	0	1	1	1	3	1	1	1	0	0
GCA_015523645	p_Halobacteriota_c_Archaeoglobi_o_Archaeoglobales_f_Archaeoglobaceae_g_Geoglobus_s_Unclassified_GCA_015523645	0	0	0	0	0	0	0	0	0	1	0	0	0	0	2	0	0	0	0	0	0	0	1	1	0	1	2	0	2	1	2	1	1	0	7	1	0	0	0	1	1	1	3	1	1	1	1	1
GCA_002010045	p_Halobacteriota_c_Archaeoglobi_o_Archaeoglobales_f_Archaeoglobaceae_g_JdFR-22_s_JdFR-22 sp002010045_GCA_002010045	0	0	0	0	0	0	0	0	1	1	0	0	0	0	0	0	0	0	0	0	0	0	0	2	2	3	3	0	4	2	1	1	1	0	2	3	1	0	0	3	1	1	3	1	1	1	1	1
GCA_012962495	p_Halobacteriota_c_Archaeoglobi_o_Archaeoglobales_f_Archaeoglobaceae_g_JdFR-22_s_Unclassified_GCA_012962495	0	0	0	0	0	0	0	0	1	1	0	0	0	0	0	0	0	0	0	0	0	0	0	2	2	3	3	0	2	2	2	1	1	0	2	1	1	0	0	3	1	1	2	1	1	1	1	0
GCA_002010215	p_Halobacteriota_c_Archaeoglobi_o_Archaeoglobales_f_Archaeoglobaceae_g_JdFR-37_s_JdFR-37 sp002010215_GCA_002010215	0	0	0	0	0	0	0	0	1	1	0	0	0	0	2	0	0	0	0	0	0	0	1	1	1	1	3	0	4	1	2	1	1	0	6	3	1	0	0	2	1	1	3	1	1	1	0	0
GCA_002010285	p_Halobacteriota_c_Archaeoglobi_o_Archaeoglobales_f_Archaeoglobaceae_g_JdFR-41_s_JdFR-41 sp002010285_GCA_002010285	0	0	0	0	0	0	0	0	1	1	0	0	0	0	0	0	0	0	0	0	0	0	0	1	1	1	3	0	2	1	2	1	1	0	5	1	0	0	0	0	2	1	3	1	1	1	1	1
GCA_015523335	p_Halobacteriota_c_Archaeoglobi_o_Archaeoglobales_f_Archaeoglobaceae_g_Unclassified_s_Unclassified_GCA_015523335	0	0	0	0	0	0	0	0	2	1	0	0	0	0	0	0	0	0	0	0	0	0	0	1	1	1	2	0	4	2	1	1	1	0	2	3	2	0	0	2	1	1	3	1	1	1	1	1
GCA_015523665	p_Halobacteriota_c_Archaeoglobi_o_Archaeoglobales_f_Archaeoglobaceae_g_Unclassified_s_Unclassified_GCA_015523665	0	0	0	0	0	0	0	0	1	1	0	0	0	0	1	0	0	0	0	0	0	0	1	0	1	1	2	0	1	1	1	0	0	0	5	1	0	0	0	1	1	0	3	1	0	1	2	1
GCA_015662965	p_Halobacteriota_c_Archaeoglobi_o_Archaeoglobales_f_Archaeoglobaceae_g_Unclassified_s_Unclassified_GCA_015662965	0	0	0	0	0	0	0	0	1	1	0	0	0	0	0	0	0	0	0	0	0	0	0	1	1	1	2	0	2	1	2	1	1	0	2	3	1	0	0	1	1	1	3	1	0	0	1	1
Ga0263258	p_Halobacteriota_c_Archaeoglobi_o_Archaeoglobales_f_Archaeoglobaceae_g_WYZ-LMO2_s_Unclassified_Ga0263258	1	1	1	1	1	0	0	0	1	1	1	1	1	1	2	1	1	1	1	0	0	0	1	1	1	1	2	0	1	1	2	1	1	0	2	0	0	0	0	0	2	1	3	1	1	1	1	1
GCA_011367245	p_Halobacteriota_c_Archaeoglobi_o_Archaeoglobales_f_Archaeoglobaceae_g_WYZ-LMO2_s_WYZ-LMO2 fulgidus_A_GCA_011367245	0	0	0	0	0	0	0	0	1	0	0	0	0	0	1	0	0	0	0	0	0	0	0	0	1	0	2	0	2	1	2	1	1	0	5	0	0	0	0	0	2	1	3	1	0	1	1	1
GCA_011048195	p_Halobacteriota_c_Archaeoglobi_o_Archaeoglobales_f_Archaeoglobaceae_g_WYZ-LMO2_s_WYZ-LMO2 fulgidus_B_GCA_011048195	0	0	0	0	0	0	0	0	1	0	0	0	0	0	0	0	0	0	0	0	0	0	0	1	1	2	2	0	3	1	2	1	1	0	4	1	0	0	0	0	2	1	3	1	1	1	1	1
GCA_004347825	p_Halobacteriota_c_Archaeoglobi_o_Archaeoglobales_f_Archaeoglobaceae_g_WYZ-LMO2_s_WYZ-LMO2 sp011605865_GCA_004347825	1	1	1	1	1	1	1	0	2	1	1	1	1	1	1	1	1	1	1	1	1	0	1	2	2	1	3	0	1	1	3	2	1	0	3	1	0	0	0	0	1	1	3	2	1	1	1	1
GCA_004347845	p_Halobacteriota_c_Archaeoglobi_o_Archaeoglobales_f_Archaeoglobaceae_g_WYZ-LMO2_s_WYZ-LMO2 sp004347825_GCA_004347845	1	1	1	1	1	0	0	0	2	1	1	1	0	1	1	1	1	1	1	1	0	0	1	1	1	1	1	0	1	0	4	1	1	0	3	1	0	0	0	0	2	2	2	1	1	1	1	1
GCA_004347865	p_Halobacteriota_c_Archaeoglobi_o_Archaeoglobales_f_Archaeoglobaceae_g_WYZ-LMO2_s_WYZ-LMO2 sp004347865_GCA_004347865	1	1	1	1	1	1	1	0	1	1	1	1	1	1	1	1	1	1	1	1	0	0	1	1	1	1	2	0	1	1	0	1	1	0	2	1	1	0	0	0	4	0	3	1	1	1	1	1
GCA_011361745	p_Halobacteriota_c_Archaeoglobi_o_Archaeoglobales_f_Archaeoglobaceae_g_WYZ-LMO2_s_WYZ-LMO2 sp011361745_GCA_011361745	1	1	1	1	1	1	1	0	1	1	1	1	1	1	2	1	1	1	1	1	1	0	1	1	1	1	2	0	2	1	2	1	1	0	2	1	0	0	0	0	3	1	3	1	1	0	1	1
GCA_011605865	p_Halobacteriota_c_Archaeoglobi_o_Archaeoglobales_f_Archaeoglobaceae_g_WYZ-LMO2_s_WYZ-LMO2 sp011605865_GCA_011605865	0	0	0	0	0	0	0	0	1	0	0	0	0	0	0	0	0	0	0	0	0	0	0	1	1	1	2	0	1	1	2	1	1	0	5	1	0	0	0	0	1	1	3	1	1	1	1	1
GCA_002010305	p_Halobacteriota_c_Archaeoglobi_o_Archaeoglobales_f_JdFR-42_g_JdFR-42_s_JdFR-42 sp002010305_GCA_002010305	2	2	2	1	1	0	0	0	2	2	1	1	2	0	5	0	0	0	0	0	0	0	1	1	1	1	2	0	3	1	1	1	1	0	3	1	0	0	0	0	0	1	3	0	1	1	1	1
GCA_003935005	p_Halobacteriota_c_Archaeoglobi_o_Archaeoglobales_f_JdFR-42_g_JdFR-42_s_JdFR-42 sp002010305_GCA_003935005	2	2	2	1	1	0	0	0	2	2	0	1	1	0	5	0	0	0	0	0	0	0	1	1	1	1	2	0	3	1	1	1	1	0	3	1	0	0	0	0	0	1	3	0	1	1	1	1
GCA_015523685	p_Halobacteriota_c_Archaeoglobi_o_Archaeoglobales_f_JdFR-42_g_Unclassified_s_Unclassified_GCA_015523685	2	2	2	0	0	0	0	0	3	1	0	0	0	0	2	0	0	0	0	0	0	0	1	1	1	1	3	0	3	1	1	1	1	0	1	1	0	0	0	1	1	1	3	0	1	1	1	1
GCA_002011155	p_Halobacteriota_c_Archaeoglobi_o_JdFR-21_f_JdFR-21_g_JdFR-21_s_JdFR-21 sp002011165_GCA_002011155	0	0	0	0	0	0	0	0	0	0	0	0	0	0	0	0	0	0	0	0	0	0	1	1	1	1	1	0	0	2	2	0	1	0	1	1	2	0	0	2	1	1	5	1	0	1	0	1
GCA_002011165	p_Halobacteriota_c_Archaeoglobi_o_JdFR-21_f_JdFR-21_g_JdFR-21_s_JdFR-21 sp002011165_GCA_002011165	0	0	0	0	0	0	0	0	0	0	0	0	0	0	0	0	0	0	0	0	0	0	1	1	1	1	1	0	0	2	2	1	1	0	1	1	2	0	0	2	1	1	5	1	1	1	1	1
GCA_014361165	p_Halobacteriota_c_Archaeoglobi_o_JdFR-21_f_JdFR-21_g_JdFR-21_s_JdFR-21 sp014361165_GCA_014361165	0	0	0	0	0	0	0	0	0	0	0	0	0	0	1	0	0	0	0	0	0	0	1	1	1	1	1	0	0	2	1	1	1	0	1	1	1	0	0	2	1	0	2	1	1	1	1	1
GCA_002509385	p_Halobacteriota_c_Bog-38_o_Bog-38_f_Bog-38_g_Bog-38_s_Bog-38 sp003139855_GCA_002509385	1	1	1	1	1	1	1	1	1	2	1	1	1	1	2	1	1	1	1	1	0	0	1	1	1	1	1	0	1	0	2	1	1	0	1	1	2	1	1	3	2	1	2	1	1	1	1	1
GCA_003138595	p_Halobacteriota_c_Bog-38_o_Bog-38_f_Bog-38_g_Bog-38_s_Bog-38 sp003139855_GCA_003138595	1	1	1	1	1	1	1	1	1	5	1	1	1	1	1	1	1	1	1	1	0	0	1	1	1	1	1	0	1	1	1	1	1	0	2	1	2	1	1	1	1	1	2	0	0	0	1	1
GCA_003139235	p_Halobacteriota_c_Bog-38_o_Bog-38_f_Bog-38_g_Bog-38_s_Bog-38 sp003139855_GCA_003139235	1	1	1	1	1	1	1	1	1	4	1	1	1	1	2	1	1	1	1	1	0	0	1	1	1	1	1	0	1	1	1	1	1	0	2	1	2	1	1	2	2	1	3	1	1	1	1	1
GCA_003139855	p_Halobacteriota_c_Bog-38_o_Bog-38_f_Bog-38_g_Bog-38_s_Bog-38 sp003139855_GCA_003139855	1	1	1	1	1	1	1	1	1	4	1	1	1	1	1	1	1	1	1	1	0	0	1	1	1	1	1	0	1	1	2	1	1	0	2	1	2	1	1	3	4	1	2	1	1	1	1	1
GCA_003139895	p_Halobacteriota_c_Bog-38_o_Bog-38_f_Bog-38_g_Bog-38_s_Bog-38 sp003139855_GCA_003139895	1	1	1	1	1	1	1	1	1	3	1	1	1	1	0	1	1	1	1	1	0	0	1	1	1	1	1	0	1	1	2	1	1	0	1	1	2	1	1	3	3	1	2	1	1	1	1	1
GCA_003141075	p_Halobacteriota_c_Bog-38_o_Bog-38_f_Bog-38_g_Bog-38_s_Bog-38 sp003139855_GCA_003141075	1	1	1	1	1	1	1	1	1	4	1	1	1	1	0	1	1	1	1	1	0	0	1	1	1	1	1	0	1	1	1	1	1	0	2	1	2	1	1	3	3	1	2	0	1	0	1	1
GCA_003156255	p_Halobacteriota_c_Bog-38_o_Bog-38_f_Bog-38_g_Bog-38_s_Bog-38 sp003139855_GCA_003156255	1	1	1	1	1	1	0	1	1	6	0	1	1	1	1	1	2	1	1	1	0	0	1	1	2	1	1	0	1	1	1	1	1	0	2	1	2	1	1	1	4	1	1	1	1	0	1	1
GCA_003159635	p_Halobacteriota_c_Bog-38_o_Bog-38_f_Bog-38_g_Bog-38_s_Bog-38 sp003139855_GCA_003159635	2	1	1	1	1	1	1	1	1	4	1	1	1	1	1	1	1	1	1	1	0	0	1	1	1	1	1	0	0	1	2	1	1	0	2	1	2	1	1	3	3	1	2	1	1	1	1	1
GCA_003159695	p_Halobacteriota_c_Bog-38_o_Bog-38_f_Bog-38_g_Bog-38_s_Bog-38 sp003139855_GCA_003159695	1	1	1	1	1	1	1	1	1	3	1	1	1	1	0	1	1	1	1	1	0	0	1	1	0	0	0	0	1	1	2	1	1	0	2	1	2	1	1	2	1	1	3	1	1	1	1	1
GCA_003160575	p_Halobacteriota_c_Bog-38_o_Bog-38_f_Bog-38_g_Bog-38_s_Bog-38 sp003139855_GCA_003160575	1	1	1	1	1	1	1	1	1	4	1	1	1	0	0	0	0	0	0	0	0	0	1	1	0	0	0	0	1	1	1	1	1	0	1	1	3	1	1	3	1	1	2	1	0	0	1	1
GCA_003163455	p_Halobacteriota_c_Bog-38_o_Bog-38_f_Bog-38_g_Bog-38_s_Bog-38 sp003139855_GCA_003163455	1	2	1	1	1	1	1	1	1	3	1	1	1	1	0	1	1	1	1	1	0	0	1	1	1	1	1	0	1	1	2	1	1	0	1	1	2	1	1	3	3	1	1	1	1	1	1	1
GCA_003163595	p_Halobacteriota_c_Bog-38_o_Bog-38_f_Bog-38_g_Bog-38_s_Bog-38 sp003139855_GCA_003163595	1	1	1	1	1	1	1	1	1	5	1	1	1	1	0	1	1	1	1	1	0	0	1	1	1	1	1	0	1	1	1	1	1	0	1	1	1	1	1	1	3	1	2	0	0	0	1	1
GCA_003165375	p_Halobacteriota_c_Bog-38_o_Bog-38_f_Bog-38_g_Bog-38_s_Bog-38 sp003139855_GCA_003165375	1	1	1	1	1	2	0	1	1	2	1	1	1	1	0	1	1	1	1	1	0	0	1	1	1	1	1	0	1	1	0	1	1	0	2	1	2	1	1	3	3	1	2	1	0	1	1	1
GCA_003166275	p_Halobacteriota_c_Bog-38_o_Bog-38_f_Bog-38_g_Bog-38_s_Bog-38 sp003139855_GCA_003166275	1	1	1	1	1	1	1	1	1	4	1	1	1	1	1	1	1	1	1	1	0	0	1	1	1	1	1	0	1	1	2	1	1	0	2	1	2	1	1	3	3	1	2	1	1	1	1	1
GCA_003167795	p_Halobacteriota_c_Bog-38_o_Bog-38_f_Bog-38_g_Bog-38_s_Bog-38 sp003139855_GCA_003167795	1	1	1	1	1	0	1	0	1	2	1	1	1	0	0	0	0	1	1	0	0	0	1	1	2	0	1	0	0	0	1	1	1	0	1	1	2	0	1	3	3	1	2	0	0	0	0	0
GCA_003168795	p_Halobacteriota_c_Bog-38_o_Bog-38_f_Bog-38_g_Bog-38_s_Bog-38 sp003139855_GCA_003168795	1	1	1	1	1	1	2	1	1	3	1	1	1	1	0	1	1	1	1	1	0	0	0	1	2	1	1	0	1	1	1	1	1	0	2	1	2	1	2	2	2	1	1	1	1	1	1	1
GCA_003169565	p_Halobacteriota_c_Bog-38_o_Bog-38_f_Bog-38_g_Bog-38_s_Bog-38 sp003139855_GCA_003169565	1	1	1	1	1	0	0	1	1	3	0	1	1	1	1	1	2	1	1	1	0	0	1	1	0	0	0	0	1	1	1	1	1	0	1	0	1	1	0	2	1	1	1	0	0	0	2	1
GCA_015661435	p_Halobacteriota_c_Bog-38_o_Bog-38_f_Bog-38_g_Bog-38_s_Bog-38 sp003139855_GCA_015661435	1	1	1	1	1	1	1	1	1	3	1	1	1	1	2	1	1	1	1	1	1	0	1	1	1	1	1	0	1	0	2	1	1	0	2	1	2	1	1	3	3	1	2	1	1	1	1	1
GCA_003158275	p_Halobacteriota_c_Bog-38_o_Bog-38_f_Bog-38_g_Bog-38_s_Bog-38 sp003158275_GCA_003158275	0	2	0	0	1	2	1	2	1	5	1	1	1	0	0	0	0	0	0	0	0	0	0	1	0	0	0	0	0	0	2	0	1	0	1	1	1	1	1	3	4	1	3	1	1	1	0	0
GCA_003159405	p_Halobacteriota_c_Bog-38_o_Bog-38_f_Bog-38_g_Bog-38_s_Bog-38 sp003158275_GCA_003159405	1	1	1	1	1	1	1	1	0	4	1	1	0	1	1	0	1	1	1	1	0	0	1	1	1	0	0	0	1	1	2	1	1	0	1	1	2	1	1	3	3	1	2	0	1	0	1	1
GCA_003132625	p_Halobacteriota_c_Bog-38_o_Bog-38_f_Bog-38_g_Bog-38_s_Bog-38 sp003162175_GCA_003132625	0	0	0	0	0	1	0	1	0	0	1	0	0	1	4	1	1	1	1	1	0	0	1	1	1	1	1	0	1	1	1	1	1	0	1	1	2	0	0	2	1	0	3	1	1	1	1	1
GCA_003133305	p_Halobacteriota_c_Bog-38_o_Bog-38_f_Bog-38_g_Bog-38_s_Bog-38 sp003162175_GCA_003133305	1	1	2	1	1	1	1	1	1	2	0	1	1	0	0	1	1	1	1	0	0	0	2	1	2	2	2	0	1	1	2	1	1	0	1	1	2	0	1	2	2	0	2	1	1	1	1	1
GCA_003136455	p_Halobacteriota_c_Bog-38_o_Bog-38_f_Bog-38_g_Bog-38_s_Bog-38 sp003162175_GCA_003136455	0	0	0	0	0	0	0	2	1	2	1	1	1	1	1	1	1	1	1	1	0	0	1	1	1	1	1	0	1	1	2	1	1	0	1	1	2	1	1	0	3	0	1	2	1	1	1	1
GCA_003142045	p_Halobacteriota_c_Bog-38_o_Bog-38_f_Bog-38_g_Bog-38_s_Bog-38 sp003162175_GCA_003142045	1	1	1	1	1	1	1	1	1	2	1	1	1	1	1	1	1	1	1	1	0	0	1	1	2	0	1	0	0	1	1	1	1	0	1	1	2	1	1	3	2	1	1	0	1	0	1	1
GCA_003142655	p_Halobacteriota_c_Bog-38_o_Bog-38_f_Bog-38_g_Bog-38_s_Bog-38 sp003162175_GCA_003142655	1	1	1	1	1	2	1	1	1	1	1	1	1	1	0	1	1	1	1	1	0	0	1	1	1	1	1	0	1	1	1	1	1	0	1	1	2	1	1	2	3	1	3	1	1	2	1	1
GCA_003154225	p_Halobacteriota_c_Bog-38_o_Bog-38_f_Bog-38_g_Bog-38_s_Bog-38 sp003162175_GCA_003154225	1	1	1	1	1	1	1	1	1	2	1	1	1	1	1	1	1	1	1	1	0	0	1	1	2	1	1	0	2	1	1	1	1	0	1	1	2	1	1	3	3	1	3	2	1	1	1	1
GCA_003155735	p_Halobacteriota_c_Bog-38_o_Bog-38_f_Bog-38_g_Bog-38_s_Bog-38 sp003162175_GCA_003155735	1	1	1	1	1	1	1	1	1	2	1	1	1	1	1	1	1	1	1	1	1	0	1	1	1	1	1	0	1	1	2	2	1	0	1	1	2	1	1	3	3	1	3	1	1	1	1	1
GCA_003155755	p_Halobacteriota_c_Bog-38_o_Bog-38_f_Bog-38_g_Bog-38_s_Bog-38 sp003162175_GCA_003155755	1	1	1	1	1	1	1	0	1	3	1	1	1	1	0	1	2	1	1	1	0	0	1	1	0	1	1	0	1	1	2	1	1	0	1	2	2	1	1	2	3	0	3	1	1	0	1	0
GCA_003155855	p_Halobacteriota_c_Bog-38_o_Bog-38_f_Bog-38_g_Bog-38_s_Bog-38 sp003162175_GCA_003155855	1	1	2	1	1	2	1	1	1	2	1	1	1	1	1	1	1	1	1	1	0	0	1	1	2	1	0	0	1	0	1	1	1	0	1	1	2	1	1	2	3	1	3	1	1	1	0	1
GCA_003155875	p_Halobacteriota_c_Bog-38_o_Bog-38_f_Bog-38_g_Bog-38_s_Bog-38 sp003162175_GCA_003155875	0	1	1	1	1	1	1	1	1	3	1	2	1	1	1	1	1	1	1	1	0	0	1	1	1	1	1	0	2	1	2	1	1	0	1	1	3	1	1	3	3	1	3	1	1	0	1	1
GCA_003156955	p_Halobacteriota_c_Bog-38_o_Bog-38_f_Bog-38_g_Bog-38_s_Bog-38 sp003162175_GCA_003156955	1	1	1	1	1	1	1	1	0	2	1	2	0	1	0	1	1	1	1	1	0	0	1	1	2	1	1	0	1	1	1	0	1	0	0	1	3	1	1	3	2	0	1	1	1	1	1	1
GCA_003157355	p_Halobacteriota_c_Bog-38_o_Bog-38_f_Bog-38_g_Bog-38_s_Bog-38 sp003162175_GCA_003157355	2	0	1	0	0	2	1	0	1	1	1	1	1	0	1	0	0	2	1	0	0	0	1	0	1	1	1	0	0	1	2	0	1	0	2	1	2	0	1	3	3	0	3	1	1	1	1	0
GCA_003157805	p_Halobacteriota_c_Bog-38_o_Bog-38_f_Bog-38_g_Bog-38_s_Bog-38 sp003162175_GCA_003157805	0	1	1	1	0	2	1	1	1	1	1	1	2	1	0	1	1	2	1	1	0	0	1	1	1	1	1	0	1	1	2	1	1	0	1	1	3	1	2	3	2	1	3	1	1	1	1	0
GCA_003158935	p_Halobacteriota_c_Bog-38_o_Bog-38_f_Bog-38_g_Bog-38_s_Bog-38 sp003162175_GCA_003158935	1	1	1	1	1	1	1	1	1	2	1	1	1	1	1	1	1	1	1	1	0	0	1	1	1	1	1	0	1	1	2	1	1	0	1	1	2	1	1	3	3	1	3	1	1	1	1	1
GCA_003161665	p_Halobacteriota_c_Bog-38_o_Bog-38_f_Bog-38_g_Bog-38_s_Bog-38 sp003162175_GCA_003161665	0	0	1	1	1	1	1	1	1	2	1	1	1	0	1	0	0	0	0	0	0	0	1	1	0	0	0	0	0	0	1	1	1	0	1	1	1	1	1	3	3	1	3	1	1	1	1	1
GCA_003161735	p_Halobacteriota_c_Bog-38_o_Bog-38_f_Bog-38_g_Bog-38_s_Bog-38 sp003162175_GCA_003161735	1	1	1	1	0	1	1	1	1	3	1	1	1	1	0	1	1	2	1	1	0	0	1	1	1	1	1	0	0	1	2	1	1	0	1	0	2	2	1	3	3	1	2	1	1	1	1	1
GCA_003161795	p_Halobacteriota_c_Bog-38_o_Bog-38_f_Bog-38_g_Bog-38_s_Bog-38 sp003162175_GCA_003161795	0	1	1	1	1	0	0	1	1	2	1	1	0	0	0	0	0	0	0	0	0	0	1	1	0	1	0	0	1	1	1	1	0	0	1	2	2	1	1	2	3	1	1	0	0	1	1	1
GCA_003162075	p_Halobacteriota_c_Bog-38_o_Bog-38_f_Bog-38_g_Bog-38_s_Bog-38 sp003162175_GCA_003162075	0	0	0	0	0	1	1	2	1	2	1	1	1	1	1	1	1	2	2	1	0	0	1	1	1	1	1	0	1	1	1	1	1	0	1	1	2	1	1	2	2	1	1	0	1	0	1	1
GCA_003162175	p_Halobacteriota_c_Bog-38_o_Bog-38_f_Bog-38_g_Bog-38_s_Bog-38 sp003162175_GCA_003162175	1	1	1	1	1	1	1	1	1	2	1	1	1	1	1	1	1	1	1	1	0	0	1	2	1	1	1	0	1	1	2	1	1	0	1	1	2	1	1	3	3	1	4	1	1	1	1	1
GCA_003162195	p_Halobacteriota_c_Bog-38_o_Bog-38_f_Bog-38_g_Bog-38_s_Bog-38 sp003162175_GCA_003162195	1	1	1	1	1	1	1	2	1	3	1	1	1	0	0	0	1	1	1	0	0	0	1	2	1	1	0	0	1	1	2	1	2	0	1	1	2	1	1	3	2	1	2	1	1	1	2	1
GCA_003162535	p_Halobacteriota_c_Bog-38_o_Bog-38_f_Bog-38_g_Bog-38_s_Bog-38 sp003162175_GCA_003162535	2	0	1	1	0	1	1	1	1	1	1	0	3	1	1	1	1	1	1	1	0	0	1	1	1	1	1	0	1	1	2	1	1	0	1	1	2	1	1	3	3	0	3	2	1	1	1	1
GCA_003162745	p_Halobacteriota_c_Bog-38_o_Bog-38_f_Bog-38_g_Bog-38_s_Bog-38 sp003162175_GCA_003162745	2	1	0	0	0	1	1	1	1	1	1	1	1	0	1	0	0	2	2	0	0	0	1	2	1	1	1	0	1	1	2	2	1	0	1	1	2	2	1	3	4	0	2	1	1	1	2	0
GCA_003168395	p_Halobacteriota_c_Bog-38_o_Bog-38_f_Bog-38_g_Bog-38_s_Bog-38 sp003162175_GCA_003168395	1	1	0	0	1	1	1	1	1	2	1	1	1	1	1	1	1	1	1	1	0	0	2	1	1	1	1	0	1	1	2	1	1	0	1	1	2	1	1	3	3	1	2	1	1	1	1	1
GCA_003168415	p_Halobacteriota_c_Bog-38_o_Bog-38_f_Bog-38_g_Bog-38_s_Bog-38 sp003162175_GCA_003168415	1	0	0	0	0	0	0	1	1	2	0	2	1	0	0	0	0	0	0	0	0	0	1	2	2	1	1	0	1	1	1	1	1	0	1	2	2	1	1	2	2	0	2	1	1	1	1	1
GCA_003168515	p_Halobacteriota_c_Bog-38_o_Bog-38_f_Bog-38_g_Bog-38_s_Bog-38 sp003162175_GCA_003168515	1	1	1	1	1	1	1	1	1	1	1	1	1	1	2	1	1	1	1	1	0	0	1	0	1	1	1	0	1	1	1	0	1	0	2	1	2	1	1	3	3	1	0	1	1	1	1	1
GCA_003168535	p_Halobacteriota_c_Bog-38_o_Bog-38_f_Bog-38_g_Bog-38_s_Bog-38 sp003162175_GCA_003168535	0	1	1	1	1	1	1	1	1	2	1	1	0	1	1	1	1	1	1	1	0	0	1	1	1	1	1	0	1	1	2	1	1	0	1	1	2	1	1	3	3	0	2	1	1	1	1	0
GCA_003170775	p_Halobacteriota_c_Bog-38_o_Bog-38_f_Bog-38_g_Bog-38_s_Bog-38 sp003162175_GCA_003170775	1	1	0	0	1	1	1	1	1	3	1	1	2	0	1	0	0	0	0	0	0	0	1	1	0	0	0	0	0	0	1	0	1	0	1	1	2	1	1	3	2	1	3	1	1	1	2	1
GCA_003171015	p_Halobacteriota_c_Bog-38_o_Bog-38_f_Bog-38_g_Bog-38_s_Bog-38 sp003162175_GCA_003171015	1	1	1	1	1	1	1	1	1	2	1	1	1	1	2	1	1	1	1	1	0	0	1	1	1	1	1	0	1	1	2	1	1	0	1	1	2	1	1	3	3	1	3	1	1	1	1	1
GCA_003171385	p_Halobacteriota_c_Bog-38_o_Bog-38_f_Bog-38_g_Bog-38_s_Bog-38 sp003162175_GCA_003171385	1	1	1	1	1	1	1	1	1	3	1	1	1	1	1	1	1	1	1	1	0	0	1	1	1	1	0	0	1	1	2	1	1	0	1	1	2	1	1	3	3	1	3	1	1	1	1	1
GCA_003141775	p_Halobacteriota_c_Bog-38_o_Bog-38_f_Bog-38_g_Bog-38_s_Bog-38 sp003170935_GCA_003141775	1	2	1	0	0	1	2	1	1	1	1	1	1	0	1	0	0	0	0	0	0	0	0	0	0	0	0	0	2	0	2	1	1	0	1	1	1	0	0	2	1	1	2	1	0	1	1	1
GCA_003170935	p_Halobacteriota_c_Bog-38_o_Bog-38_f_Bog-38_g_Bog-38_s_Bog-38 sp003170935_GCA_003170935	1	1	1	1	1	2	1	1	1	2	1	1	1	1	0	1	1	1	1	0	0	0	1	1	2	2	2	0	1	1	1	1	1	0	1	1	2	1	1	2	3	1	2	1	1	1	1	1
GCA_015660915	p_Halobacteriota_c_Bog-38_o_Bog-38_f_Bog-38_g_Bog-38_s_Unclassified_GCA_015660915	1	1	1	1	1	1	1	1	1	3	1	1	1	1	0	1	1	1	1	1	0	0	1	1	2	2	2	0	1	1	2	1	1	0	1	1	2	1	1	3	3	1	3	1	1	1	1	1
GCA_015661395	p_Halobacteriota_c_Bog-38_o_Bog-38_f_Bog-38_g_Bog-38_s_Unclassified_GCA_015661395	1	1	1	1	1	1	1	1	1	1	1	1	1	1	1	1	1	1	1	1	0	0	1	2	1	1	1	0	0	0	2	1	1	0	1	1	2	1	1	2	3	1	2	1	1	1	1	1
GCF_000710615	p_Halobacteriota_c_Halobacteria_o_Halobacteriales_f_Haladaptataceae_g_Haladaptatus_s_Haladaptatus cibarius_GCF_000710615	0	0	0	0	0	2	0	0	1	0	0	0	0	0	0	0	0	0	0	0	0	0	0	0	0	0	0	0	0	0	0	1	0	0	8	0	0	0	0	0	2	0	5	0	0	0	1	1
GCF_900156425	p_Halobacteriota_c_Halobacteria_o_Halobacteriales_f_Haladaptataceae_g_Haladaptatus_s_Haladaptatus litoreus_GCF_900156425	0	0	0	0	0	1	0	0	1	1	0	0	0	0	0	0	0	0	0	0	0	0	0	0	0	0	0	0	0	0	0	1	0	0	8	0	0	0	0	0	2	0	5	0	0	0	1	1
GCA_000187225	p_Halobacteriota_c_Halobacteria_o_Halobacteriales_f_Haladaptataceae_g_Haladaptatus_s_Haladaptatus paucihalophilus_GCA_000187225	0	0	0	0	0	1	0	0	1	0	0	0	0	0	0	0	0	0	0	0	0	0	0	0	0	0	0	0	0	0	0	1	0	0	7	0	0	0	0	0	3	0	4	0	0	0	1	1
GCA_001723155	p_Halobacteriota_c_Halobacteria_o_Halobacteriales_f_Haladaptataceae_g_Haladaptatus_s_Haladaptatus paucihalophilus_GCA_001723155	0	0	0	0	0	0	0	0	1	0	0	0	0	0	0	0	0	0	0	0	0	0	0	0	0	0	0	0	0	0	0	1	0	0	8	0	0	0	0	0	2	0	4	0	0	0	1	1
GCA_900142335	p_Halobacteriota_c_Halobacteria_o_Halobacteriales_f_Haladaptataceae_g_Haladaptatus_s_Haladaptatus paucihalophilus_GCA_900142335	0	0	0	0	0	1	0	0	1	0	0	0	0	0	0	0	0	0	0	0	0	0	0	0	0	0	0	0	0	0	0	1	0	0	7	0	0	0	0	0	3	0	4	0	0	0	1	1
GCF_000376445	p_Halobacteriota_c_Halobacteria_o_Halobacteriales_f_Haladaptataceae_g_Haladaptatus_s_Haladaptatus paucihalophilus_GCF_000376445	0	0	0	0	0	1	0	0	1	0	0	0	0	0	0	0	0	0	0	0	0	0	0	0	0	0	0	0	0	0	0	1	0	0	7	0	0	0	0	0	3	0	4	0	0	0	1	1
GCF_001625445	p_Halobacteriota_c_Halobacteria_o_Halobacteriales_f_Haladaptataceae_g_Haladaptatus_s_Haladaptatus sp001625445_GCF_001625445	0	0	0	0	0	1	0	0	2	0	0	0	0	0	0	0	0	0	0	0	0	0	0	0	0	0	0	0	0	0	0	1	0	0	12	1	0	0	0	0	2	0	5	0	0	0	1	1
GCF_003298465	p_Halobacteriota_c_Halobacteria_o_Halobacteriales_f_Haladaptataceae_g_Haladaptatus_s_Haladaptatus sp003298465_GCF_003298465	0	0	0	0	0	1	0	0	2	1	0	0	0	0	0	0	0	0	0	0	0	0	0	0	0	0	0	0	0	0	0	1	0	0	12	1	0	0	0	0	3	0	6	0	0	0	1	1
GCA_004143485	p_Halobacteriota_c_Halobacteria_o_Halobacteriales_f_Haladaptataceae_g_Halorussus_s_Halorussus amylolyticus_GCF_004143485	0	0	0	0	0	1	0	0	1	0	0	0	0	0	0	0	0	0	0	0	0	0	0	0	0	0	0	0	0	0	0	1	0	0	6	0	0	0	0	0	1	0	4	0	0	0	1	1
GCF_004143485	p_Halobacteriota_c_Halobacteria_o_Halobacteriales_f_Haladaptataceae_g_Halorussus_s_Halorussus amylolyticus_GCF_004143485	0	0	0	0	0	0	0	0	1	0	0	0	0	0	0	0	0	0	0	0	0	0	0	0	0	0	0	0	0	0	0	1	0	0	6	0	0	0	0	0	1	0	4	0	0	0	1	1
GCF_003382685	p_Halobacteriota_c_Halobacteria_o_Halobacteriales_f_Haladaptataceae_g_Halorussus_s_Halorussus litoreus_GCF_003382685	0	0	0	0	0	1	0	0	0	0	0	0	0	0	0	0	0	0	0	0	0	0	0	0	0	0	0	0	0	0	0	1	0	0	8	0	0	0	0	0	0	0	4	0	0	0	1	1
GCF_003369835	p_Halobacteriota_c_Halobacteria_o_Halobacteriales_f_Haladaptataceae_g_Halorussus_s_Halorussus rarus_GCF_003369835	0	0	0	0	0	1	0	0	1	1	0	0	0	0	0	0	0	0	0	0	0	0	0	0	0	0	1	0	0	0	0	1	0	0	9	1	0	0	0	0	1	0	4	0	0	0	1	1
GCF_004765785	p_Halobacteriota_c_Halobacteria_o_Halobacteriales_f_Haladaptataceae_g_Halorussus_s_Halorussus ruber_GCF_004765785	0	0	0	0	0	1	0	0	1	1	0	0	0	0	0	0	0	0	0	0	0	0	0	0	0	0	0	0	1	0	0	1	0	0	7	0	0	0	0	0	2	0	4	0	0	0	1	1
GCA_004765815	p_Halobacteriota_c_Halobacteria_o_Halobacteriales_f_Haladaptataceae_g_Halorussus_s_Halorussus salinus_GCA_004765815	0	0	0	0	0	3	0	0	1	0	0	0	0	0	0	0	0	0	0	0	0	0	0	0	0	0	1	0	0	0	0	1	0	0	7	0	0	0	0	0	2	0	4	0	0	0	1	1
GCA_003023465	p_Halobacteriota_c_Halobacteria_o_Halobacteriales_f_Haladaptataceae_g_Halorussus_s_Halorussus sp003023465_GCA_003023465	0	0	0	0	0	1	0	0	0	0	0	0	0	0	0	0	0	0	0	0	0	0	0	0	0	0	0	0	0	0	0	1	0	0	3	0	0	0	0	0	2	0	3	0	0	0	1	1
GCF_004087835	p_Halobacteriota_c_Halobacteria_o_Halobacteriales_f_Haladaptataceae_g_Halorussus_s_Halorussus sp004087835_GCF_004087835	0	0	0	0	0	2	0	0	1	0	0	0	0	0	0	0	0	0	0	0	0	0	0	0	0	0	0	0	0	0	0	1	0	0	6	0	0	0	0	0	2	0	4	0	0	0	1	1
GCA_004521895	p_Halobacteriota_c_Halobacteria_o_Halobacteriales_f_Haladaptataceae_g_Halorussus_s_Halorussus sp004765795_GCA_004521895	0	0	0	0	0	1	0	0	0	1	0	0	0	0	0	0	0	0	0	0	0	0	0	0	0	0	1	0	1	0	0	1	0	0	6	0	0	0	0	0	1	0	4	0	0	0	1	1
GCF_004765795	p_Halobacteriota_c_Halobacteria_o_Halobacteriales_f_Haladaptataceae_g_Halorussus_s_Halorussus sp004765795_GCF_004765795	0	0	0	0	0	1	0	0	0	1	0	0	0	0	0	0	0	0	0	0	0	0	0	0	0	0	1	0	1	0	0	1	0	0	6	0	0	0	0	0	1	0	4	0	0	0	1	1
GCF_004765805	p_Halobacteriota_c_Halobacteria_o_Halobacteriales_f_Haladaptataceae_g_Halorussus_s_Halorussus sp004765805_GCF_004765805	0	0	0	0	0	2	0	0	0	0	0	0	0	0	0	0	0	0	0	0	0	0	0	0	0	0	0	0	0	0	0	1	0	0	7	0	0	0	0	1	0	0	4	0	0	0	1	1
GCF_005239435	p_Halobacteriota_c_Halobacteria_o_Halobacteriales_f_Haladaptataceae_g_Halorussus_s_Halorussus sp005239435_GCF_005239435	0	0	0	0	0	1	0	0	2	1	0	0	0	0	0	0	0	0	0	0	0	0	0	0	0	0	1	0	0	0	0	1	0	0	8	1	0	0	0	0	3	0	4	0	0	0	1	1
GCA_008831545	p_Halobacteriota_c_Halobacteria_o_Halobacteriales_f_Haladaptataceae_g_Halorussus_s_Halorussus sp008831545_GCA_008831545	0	0	0	0	0	1	0	0	1	0	0	0	0	0	0	0	0	0	0	0	0	0	0	0	0	0	0	0	0	0	0	1	0	0	5	0	0	0	0	0	2	0	4	0	0	0	1	1
GCA_010747475	p_Halobacteriota_c_Halobacteria_o_Halobacteriales_f_Haladaptataceae_g_Halorussus_s_Halorussus sp010747475_GCA_010747475	0	0	0	0	0	3	0	0	2	1	0	0	0	0	0	0	0	0	0	0	0	0	0	0	0	0	2	0	0	0	0	1	0	0	10	1	0	0	0	0	2	0	4	0	0	0	1	1
GCA_000337255	p_Halobacteriota_c_Halobacteria_o_Halobacteriales_f_Halalkalicoccaceae_g_Halalkalicoccus_s_Halalkalicoccus jeotgali_GCA_000337255	0	0	0	0	0	1	0	0	1	1	0	0	0	0	0	0	0	0	0	0	0	0	0	0	0	0	0	0	1	0	0	1	0	0	8	1	0	0	0	0	2	0	4	0	0	0	1	1
GCA_000485535	p_Halobacteriota_c_Halobacteria_o_Halobacteriales_f_Halalkalicoccaceae_g_Halalkalicoccus_s_Halalkalicoccus jeotgali_GCA_000485535	0	0	0	0	0	1	0	0	1	1	0	0	0	0	0	0	0	0	0	0	0	0	0	0	0	0	0	0	1	0	0	1	0	0	8	1	0	0	0	0	2	0	4	0	0	0	1	1
GCF_000196895	p_Halobacteriota_c_Halobacteria_o_Halobacteriales_f_Halalkalicoccaceae_g_Halalkalicoccus_s_Halalkalicoccus jeotgali_GCF_000196895	0	0	0	0	0	1	0	0	1	1	0	0	0	0	0	0	0	0	0	0	0	0	0	0	0	0	0	0	1	0	0	1	0	0	8	1	0	0	0	0	2	0	4	0	0	0	1	1
GCF_001593955	p_Halobacteriota_c_Halobacteria_o_Halobacteriales_f_Halalkalicoccaceae_g_Halalkalicoccus_s_Halalkalicoccus paucihalophilus_GCF_001593955	0	0	0	0	0	1	0	0	1	1	0	0	0	0	0	0	0	0	0	0	0	0	0	0	0	0	0	0	1	0	0	1	0	0	8	1	0	0	0	0	2	0	4	0	0	0	1	1
GCF_003697815	p_Halobacteriota_c_Halobacteria_o_Halobacteriales_f_Halalkalicoccaceae_g_Halalkalicoccus_s_Halalkalicoccus subterraneus_GCF_003697815	0	0	0	0	0	1	0	0	1	1	0	0	0	0	0	0	0	0	0	0	0	0	0	0	0	0	0	0	1	0	0	1	0	0	11	1	0	0	0	0	1	0	4	0	0	0	1	0
GCA_007128515	p_Halobacteriota_c_Halobacteria_o_Halobacteriales_f_Halalkalicoccaceae_g_SKXI01_s_SKXI01 sp007128515_GCA_007128515	0	0	0	0	0	1	0	0	1	1	0	0	0	0	0	0	0	0	0	0	0	0	0	0	0	0	0	0	0	0	0	1	0	0	3	0	0	0	0	0	0	0	3	0	0	0	1	0
GCA_007129135	p_Halobacteriota_c_Halobacteria_o_Halobacteriales_f_Halalkalicoccaceae_g_SKXI01_s_SKXI01 sp007129135_GCA_007129135	0	0	0	0	0	0	0	0	1	1	0	0	0	0	0	0	0	0	0	0	0	0	0	0	0	0	0	0	0	0	0	1	0	0	4	0	0	0	0	0	1	0	3	0	0	0	1	1
GCA_007131485	p_Halobacteriota_c_Halobacteria_o_Halobacteriales_f_Halalkalicoccaceae_g_SKXI01_s_SKXI01 sp007129135_GCA_007131485	0	0	0	0	0	0	0	0	1	1	0	0	0	0	0	0	0	0	0	0	0	0	0	0	0	0	0	0	0	0	0	1	0	0	5	0	0	0	0	0	0	0	3	0	0	0	1	1
GCA_003722095	p_Halobacteriota_c_Halobacteria_o_Halobacteriales_f_Haloarculaceae_g_CBA1134_s_CBA1134 sp001950595_GCA_003722095	0	0	0	0	0	1	0	0	1	1	0	0	0	0	0	0	0	0	0	0	0	0	0	0	0	0	0	0	0	0	0	1	0	0	6	0	0	0	0	0	1	0	4	0	0	0	1	1
GCA_009663395	p_Halobacteriota_c_Halobacteria_o_Halobacteriales_f_Haloarculaceae_g_CBA1134_s_CBA1134 sp001950595_GCA_009663395	0	0	0	0	0	1	0	0	1	1	0	0	0	0	0	0	0	0	0	0	0	0	0	0	0	0	0	0	0	0	0	1	0	0	5	0	0	0	0	0	1	0	4	0	0	0	1	1
GCF_001950595	p_Halobacteriota_c_Halobacteria_o_Halobacteriales_f_Haloarculaceae_g_CBA1134_s_CBA1134 sp001950595_GCF_001950595	0	0	0	0	0	1	0	0	1	1	0	0	0	0	0	0	0	0	0	0	0	0	0	0	0	0	0	0	0	0	0	1	0	0	5	0	0	0	0	0	1	0	4	0	0	0	1	1
GCA_003021175	p_Halobacteriota_c_Halobacteria_o_Halobacteriales_f_Haloarculaceae_g_CBA1134_s_CBA1134 sp003021175_GCA_003021175	0	0	0	0	0	1	0	0	2	1	0	0	0	0	0	0	0	0	0	0	0	0	0	0	0	0	0	0	0	0	0	1	0	0	5	0	0	0	0	0	0	0	3	0	0	0	1	1
GCA_003021785	p_Halobacteriota_c_Halobacteria_o_Halobacteriales_f_Haloarculaceae_g_CBA1134_s_CBA1134 sp003021785_GCA_003021785	0	0	0	0	0	1	0	0	1	1	0	0	0	0	0	0	0	0	0	0	0	0	0	0	0	0	0	0	0	0	0	1	0	0	2	0	0	0	0	0	1	0	4	0	0	0	1	1
GCA_003022765	p_Halobacteriota_c_Halobacteria_o_Halobacteriales_f_Haloarculaceae_g_CBA1134_s_CBA1134 sp003021785_GCA_003022765	0	0	0	0	0	1	0	0	1	1	0	0	0	0	0	0	0	0	0	0	0	0	0	0	0	0	0	0	0	0	0	1	0	0	2	0	0	0	0	0	1	0	4	0	0	0	1	1
GCA_003023215	p_Halobacteriota_c_Halobacteria_o_Halobacteriales_f_Haloarculaceae_g_CBA1134_s_CBA1134 sp003021785_GCA_003023215	0	0	0	0	0	1	0	0	1	0	0	0	0	0	0	0	0	0	0	0	0	0	0	0	0	0	0	0	0	0	0	1	0	0	2	0	0	0	0	0	1	0	5	0	0	0	1	1
GCA_003023185	p_Halobacteriota_c_Halobacteria_o_Halobacteriales_f_Haloarculaceae_g_CBA1134_s_CBA1134 sp003023185_GCA_003023185	0	0	0	0	0	0	0	0	2	1	0	0	0	0	0	0	0	0	0	0	0	0	0	0	0	0	0	0	0	0	0	1	0	0	5	0	0	0	0	0	0	0	4	0	0	0	1	1
GCA_009184545	p_Halobacteriota_c_Halobacteria_o_Halobacteriales_f_Haloarculaceae_g_CBA1134_s_CBA1134 sp009184545_GCA_009184545	0	0	0	0	0	1	0	0	1	0	0	0	0	0	0	0	0	0	0	0	0	0	0	0	0	0	0	0	0	0	0	1	0	0	5	0	0	0	0	0	1	0	4	0	0	0	1	1
GCA_009184555	p_Halobacteriota_c_Halobacteria_o_Halobacteriales_f_Haloarculaceae_g_CBA1134_s_CBA1134 sp009184545_GCA_009184555	0	0	0	0	0	1	0	0	1	0	0	0	0	0	0	0	0	0	0	0	0	0	0	0	0	0	0	0	0	0	0	1	0	0	5	0	0	0	0	0	1	0	4	0	0	0	1	1
GCA_000755225	p_Halobacteriota_c_Halobacteria_o_Halobacteriales_f_Haloarculaceae_g_Halapricum_s_Halapricum salinum_GCA_000755225	0	0	0	0	0	1	0	0	1	0	0	0	0	0	0	0	0	0	0	0	0	0	0	0	0	0	0	0	0	0	0	1	0	0	2	0	0	0	0	0	1	0	3	0	0	0	1	1
GCA_004799665	p_Halobacteriota_c_Halobacteria_o_Halobacteriales_f_Haloarculaceae_g_Halapricum_s_Halapricum salinum_GCF_004799665	0	0	0	0	0	1	0	0	1	0	0	0	0	0	0	0	0	0	0	0	0	0	0	0	0	0	0	0	0	0	0	1	0	0	2	0	0	0	0	0	1	0	3	0	0	0	1	1
GCF_004799665	p_Halobacteriota_c_Halobacteria_o_Halobacteriales_f_Haloarculaceae_g_Halapricum_s_Halapricum salinum_GCF_004799665	0	0	0	0	0	1	0	0	1	0	0	0	0	0	0	0	0	0	0	0	0	0	0	0	0	0	0	0	0	0	0	1	0	0	2	0	0	0	0	0	1	0	3	0	0	0	1	1
GCA_009741825	p_Halobacteriota_c_Halobacteria_o_Halobacteriales_f_Haloarculaceae_g_Halapricum_s_Halapricum sp009741825_GCA_009741825	0	0	0	0	0	1	0	0	1	0	0	0	0	0	0	0	0	0	0	0	0	0	0	0	0	0	0	0	0	0	0	1	0	0	2	0	0	0	0	1	1	0	5	0	0	0	0	1
GCA_017094465	p_Halobacteriota_c_Halobacteria_o_Halobacteriales_f_Haloarculaceae_g_Halapricum_s_Unclassified_GCA_017094465	0	0	0	0	0	1	0	0	1	0	0	0	0	0	0	0	0	0	0	0	0	0	0	0	0	0	0	0	1	0	0	1	0	0	2	0	2	0	0	3	1	0	3	0	0	0	1	1
GCA_017094505	p_Halobacteriota_c_Halobacteria_o_Halobacteriales_f_Haloarculaceae_g_Halapricum_s_Unclassified_GCA_017094505	0	0	0	0	0	1	0	0	0	0	0	0	0	0	0	0	0	0	0	0	0	0	0	0	0	0	0	0	0	0	0	1	0	0	1	0	2	0	0	3	1	0	3	0	0	0	1	1
GCA_017094525	p_Halobacteriota_c_Halobacteria_o_Halobacteriales_f_Haloarculaceae_g_Halapricum_s_Unclassified_GCA_017094525	0	0	0	0	0	1	0	0	0	0	0	0	0	0	0	0	0	0	0	0	0	0	0	0	0	0	0	0	0	0	0	1	0	0	1	0	2	0	0	3	1	0	3	0	0	0	1	1
GCF_000336615	p_Halobacteriota_c_Halobacteria_o_Halobacteriales_f_Haloarculaceae_g_Haloarcula_s_Haloarcula amylolytica_GCF_000336615	0	0	0	0	0	1	0	0	2	1	0	0	0	0	0	0	0	0	0	0	0	0	0	0	0	0	1	0	0	0	0	1	0	0	7	1	0	0	0	0	1	0	4	0	0	0	1	1
GCF_000336895	p_Halobacteriota_c_Halobacteria_o_Halobacteriales_f_Haloarculaceae_g_Haloarcula_s_Haloarcula argentinensis_GCF_000336895	0	0	0	0	0	1	0	0	2	1	0	0	0	0	0	0	0	0	0	0	0	0	0	0	0	0	0	0	0	0	0	1	0	0	7	0	0	0	0	0	1	0	4	0	0	0	1	1
GCA_000504565	p_Halobacteriota_c_Halobacteria_o_Halobacteriales_f_Haloarculaceae_g_Haloarcula_s_Haloarcula hispanica_GCA_000504565	0	0	0	0	0	1	0	0	2	1	0	0	0	0	0	0	0	0	0	0	0	0	0	0	0	0	1	0	0	0	0	1	0	0	7	0	0	0	0	0	1	0	4	0	0	0	1	1
GCA_000815385	p_Halobacteriota_c_Halobacteria_o_Halobacteriales_f_Haloarculaceae_g_Haloarcula_s_Haloarcula hispanica_GCA_000815385	0	0	0	0	0	2	0	0	4	2	0	0	0	0	0	0	0	0	0	0	0	0	0	0	0	0	3	0	0	0	0	0	0	0	12	0	0	0	0	0	2	0	7	0	0	0	2	1
GCA_000827835	p_Halobacteriota_c_Halobacteria_o_Halobacteriales_f_Haloarculaceae_g_Haloarcula_s_Haloarcula hispanica_GCA_000827835	0	0	0	0	0	1	0	0	2	1	0	0	0	0	0	0	0	0	0	0	0	0	0	0	0	0	1	0	0	0	0	1	0	0	7	1	0	0	0	0	1	0	4	0	0	0	1	1
GCA_001485555	p_Halobacteriota_c_Halobacteria_o_Halobacteriales_f_Haloarculaceae_g_Haloarcula_s_Haloarcula hispanica_GCA_001485555	0	0	0	0	0	1	0	0	2	1	0	0	0	0	0	0	0	0	0	0	0	0	0	0	0	0	1	0	0	0	0	1	0	0	7	1	0	0	0	0	1	0	4	0	0	0	1	1
GCA_001647155	p_Halobacteriota_c_Halobacteria_o_Halobacteriales_f_Haloarculaceae_g_Haloarcula_s_Haloarcula hispanica_GCA_001647155	0	0	0	0	0	1	0	0	2	1	0	0	0	0	0	0	0	0	0	0	0	0	0	0	0	0	1	0	0	0	0	1	0	0	7	1	0	0	0	0	1	0	4	0	0	0	1	1
GCA_004150385	p_Halobacteriota_c_Halobacteria_o_Halobacteriales_f_Haloarculaceae_g_Haloarcula_s_Haloarcula hispanica_GCA_004150385	0	0	0	0	0	1	0	0	1	1	0	0	0	0	0	0	0	0	0	0	0	0	0	0	0	0	2	0	0	0	0	0	0	0	6	0	0	0	0	0	2	0	4	0	0	0	1	1
GCA_902209435	p_Halobacteriota_c_Halobacteria_o_Halobacteriales_f_Haloarculaceae_g_Haloarcula_s_Haloarcula hispanica_GCA_902209435	0	0	0	0	0	1	0	0	2	1	0	0	0	0	0	0	0	0	0	0	0	0	0	0	0	0	1	0	0	0	0	1	0	0	7	1	0	0	0	0	1	0	4	0	0	0	1	1
GCF_000223905	p_Halobacteriota_c_Halobacteria_o_Halobacteriales_f_Haloarculaceae_g_Haloarcula_s_Haloarcula hispanica_GCF_000223905	0	0	0	0	0	1	0	0	2	1	0	0	0	0	0	0	0	0	0	0	0	0	0	0	0	0	1	0	0	0	0	1	0	0	7	0	0	0	0	0	1	0	4	0	0	0	1	1
GCF_000336635	p_Halobacteriota_c_Halobacteria_o_Halobacteriales_f_Haloarculaceae_g_Haloarcula_s_Haloarcula japonica_GCF_000336635	0	0	0	0	0	1	0	0	2	1	0	0	0	0	0	0	0	0	0	0	0	0	0	0	0	0	1	0	0	0	0	1	0	0	9	1	0	0	0	0	1	0	4	0	0	0	1	1
GCA_000337275	p_Halobacteriota_c_Halobacteria_o_Halobacteriales_f_Haloarculaceae_g_Haloarcula_s_Haloarcula marismortui_GCA_000337275	0	0	0	0	0	1	0	0	2	1	0	0	0	0	0	0	0	0	0	0	0	0	0	0	0	0	0	0	0	0	0	1	0	0	7	0	0	0	0	0	1	0	4	0	0	0	1	1
GCA_000337755	p_Halobacteriota_c_Halobacteria_o_Halobacteriales_f_Haloarculaceae_g_Haloarcula_s_Haloarcula marismortui_GCA_000337755	0	0	0	0	0	1	0	0	2	1	0	0	0	0	0	0	0	0	0	0	0	0	0	0	0	0	0	0	0	0	0	1	0	0	8	0	0	0	0	0	1	0	4	0	0	0	1	1
GCA_003634715	p_Halobacteriota_c_Halobacteria_o_Halobacteriales_f_Haloarculaceae_g_Haloarcula_s_Haloarcula marismortui_GCA_003634715	0	0	0	0	0	1	0	0	2	1	0	0	0	0	0	0	0	0	0	0	0	0	0	0	0	0	0	0	0	0	0	1	0	0	7	0	0	0	0	0	1	0	4	0	0	0	1	1
GCA_003992425	p_Halobacteriota_c_Halobacteria_o_Halobacteriales_f_Haloarculaceae_g_Haloarcula_s_Haloarcula marismortui_GCA_003992425	0	0	0	0	0	1	0	0	2	1	0	0	0	0	0	0	0	0	0	0	0	0	0	0	0	0	0	0	0	0	0	1	0	0	9	0	0	0	0	0	1	0	4	0	0	0	1	1
GCA_005310945	p_Halobacteriota_c_Halobacteria_o_Halobacteriales_f_Haloarculaceae_g_Haloarcula_s_Haloarcula marismortui_GCA_005310945	0	0	0	0	0	1	0	0	2	1	0	0	0	0	0	0	0	0	0	0	0	0	0	0	0	0	0	0	0	0	0	1	0	0	7	0	0	0	0	0	1	0	4	0	0	0	1	1
GCF_000011085	p_Halobacteriota_c_Halobacteria_o_Halobacteriales_f_Haloarculaceae_g_Haloarcula_s_Haloarcula marismortui_GCF_000011085	0	0	0	0	0	1	0	0	2	1	0	0	0	0	0	0	0	0	0	0	0	0	0	0	0	0	0	0	0	0	0	1	0	0	7	0	0	0	0	0	1	0	4	0	0	0	1	1
GCA_012726155	p_Halobacteriota_c_Halobacteria_o_Halobacteriales_f_Haloarculaceae_g_Haloarcula_s_Haloarcula rubripromontorii_GCA_012726155	0	0	0	0	0	1	0	0	2	1	0	0	0	0	0	0	0	0	0	0	0	0	0	0	0	0	0	0	0	0	0	1	0	0	6	0	0	0	0	0	1	0	4	0	0	0	1	1
GCF_001280425	p_Halobacteriota_c_Halobacteria_o_Halobacteriales_f_Haloarculaceae_g_Haloarcula_s_Haloarcula rubripromontorii_GCF_001280425	0	0	0	0	0	1	0	0	2	1	0	0	0	0	0	0	0	0	0	0	0	0	0	0	0	0	0	0	0	0	0	1	0	0	6	0	0	0	0	0	1	0	4	0	0	0	1	1
GCA_010119195	p_Halobacteriota_c_Halobacteria_o_Halobacteriales_f_Haloarculaceae_g_Haloarcula_s_Haloarcula salina_GCA_010119195	0	0	0	0	0	1	0	0	2	1	0	0	0	0	0	0	0	0	0	0	0	0	0	0	0	0	0	0	0	0	0	1	0	0	7	1	0	0	0	0	2	0	3	0	0	0	1	1
GCA_012726115	p_Halobacteriota_c_Halobacteria_o_Halobacteriales_f_Haloarculaceae_g_Haloarcula_s_Haloarcula sebkhae_GCA_012726115	0	0	0	0	0	1	0	0	2	1	0	0	0	0	0	0	0	0	0	0	0	0	0	0	0	0	0	0	0	0	0	1	0	0	8	0	0	0	0	0	1	0	4	0	0	0	1	1
GCA_014647415	p_Halobacteriota_c_Halobacteria_o_Halobacteriales_f_Haloarculaceae_g_Haloarcula_s_Haloarcula sebkhae_GCA_014647415	0	0	0	0	0	1	0	0	2	1	0	0	0	0	0	0	0	0	0	0	0	0	0	0	0	0	0	0	0	0	0	1	0	0	7	0	0	0	0	0	1	0	4	0	0	0	1	1
GCF_001485575	p_Halobacteriota_c_Halobacteria_o_Halobacteriales_f_Haloarculaceae_g_Haloarcula_s_Haloarcula sp001485575_GCF_001485575	0	0	0	0	0	1	0	0	2	1	0	0	0	0	0	0	0	0	0	0	0	0	0	0	0	0	0	0	0	0	0	1	0	0	7	1	0	0	0	0	2	0	4	0	0	0	1	1
GCA_005406125	p_Halobacteriota_c_Halobacteria_o_Halobacteriales_f_Haloarculaceae_g_Haloarcula_s_Haloarcula sp005406125_GCF_005406125	0	0	0	0	0	1	0	0	2	1	0	0	0	0	0	0	0	0	0	0	0	0	0	0	0	0	1	0	0	0	0	1	0	0	8	1	0	0	0	0	2	0	3	0	0	0	1	1
GCF_005406125	p_Halobacteriota_c_Halobacteria_o_Halobacteriales_f_Haloarculaceae_g_Haloarcula_s_Haloarcula sp005406125_GCF_005406125	0	0	0	0	0	1	0	0	2	1	0	0	0	0	0	0	0	0	0	0	0	0	0	0	0	0	1	0	0	0	0	1	0	0	8	1	0	0	0	0	2	0	3	0	0	0	1	1
GCA_008729015	p_Halobacteriota_c_Halobacteria_o_Halobacteriales_f_Haloarculaceae_g_Haloarcula_s_Haloarcula sp008729015_GCA_008729015	0	0	0	0	0	1	0	0	2	1	0	0	0	0	0	0	0	0	0	0	0	0	0	0	0	0	1	0	0	0	0	1	0	0	7	0	0	0	0	0	3	0	4	0	0	0	1	1
GCA_003665885	p_Halobacteriota_c_Halobacteria_o_Halobacteriales_f_Haloarculaceae_g_Haloarcula_s_Haloarcula taiwanensis_GCA_003665885	0	0	0	0	0	1	0	0	2	1	0	0	0	0	0	0	0	0	0	0	0	0	0	0	0	0	0	0	0	0	0	1	0	0	9	0	0	0	0	0	1	0	4	0	0	0	1	1
GCA_003665985	p_Halobacteriota_c_Halobacteria_o_Halobacteriales_f_Haloarculaceae_g_Haloarcula_s_Haloarcula taiwanensis_GCA_003665985	0	0	0	0	0	1	0	0	2	1	0	0	0	0	0	0	0	0	0	0	0	0	0	0	0	0	0	0	0	0	0	1	0	0	6	0	0	0	0	0	1	0	4	0	0	0	1	1
GCA_003666065	p_Halobacteriota_c_Halobacteria_o_Halobacteriales_f_Haloarculaceae_g_Haloarcula_s_Haloarcula taiwanensis_GCA_003666065	0	0	0	0	0	1	0	0	3	1	0	0	0	0	0	0	0	0	0	0	0	0	0	0	0	0	0	0	0	0	0	1	0	0	9	0	0	0	0	0	1	0	4	0	0	0	1	1
GCF_002844335	p_Halobacteriota_c_Halobacteria_o_Halobacteriales_f_Haloarculaceae_g_Haloarcula_s_Haloarcula taiwanensis_GCF_002844335	0	0	0	0	0	1	0	0	2	1	0	0	0	0	0	0	0	0	0	0	0	0	0	0	0	0	0	0	0	0	0	1	0	0	7	0	0	0	0	0	1	0	4	0	0	0	1	1
GCA_900106715	p_Halobacteriota_c_Halobacteria_o_Halobacteriales_f_Haloarculaceae_g_Haloarcula_s_Haloarcula vallismortis_GCA_900106715	0	0	0	0	0	1	0	0	2	1	0	0	0	0	0	0	0	0	0	0	0	0	0	0	0	0	0	0	0	0	0	1	0	0	7	0	0	0	0	0	1	0	4	0	0	0	1	1
GCF_000337775	p_Halobacteriota_c_Halobacteria_o_Halobacteriales_f_Haloarculaceae_g_Haloarcula_s_Haloarcula vallismortis_GCF_000337775	0	0	0	0	0	1	0	0	2	1	0	0	0	0	0	0	0	0	0	0	0	0	0	0	0	0	0	0	0	0	0	1	0	0	7	0	0	0	0	0	1	0	4	0	0	0	1	1
GCF_003862495	p_Halobacteriota_c_Halobacteria_o_Halobacteriales_f_Haloarculaceae_g_Halomarina_s_Halomarina oriensis_A_GCF_003862495	0	0	0	0	0	1	0	0	2	1	0	0	0	0	0	0	0	0	0	0	0	0	0	0	0	0	0	0	0	0	0	1	0	0	9	1	0	0	0	0	2	0	3	0	0	0	1	1
GCA_009791395	p_Halobacteriota_c_Halobacteria_o_Halobacteriales_f_Haloarculaceae_g_Halomarina_s_Halomarina oriensis_GCA_009791395	0	0	0	0	0	1	0	0	1	0	0	0	0	0	0	0	0	0	0	0	0	0	0	0	0	0	0	0	0	0	0	1	0	0	7	0	0	0	0	0	1	0	3	0	0	0	1	1
GCA_003021975	p_Halobacteriota_c_Halobacteria_o_Halobacteriales_f_Haloarculaceae_g_Halomarina_s_Halomarina sp003021975_GCA_003021975	0	0	0	0	0	1	0	0	1	0	0	0	0	0	0	0	0	0	0	0	0	0	0	0	0	0	0	0	0	0	0	1	0	0	7	1	0	0	0	0	3	0	4	0	0	0	1	1
GCA_010119205	p_Halobacteriota_c_Halobacteria_o_Halobacteriales_f_Haloarculaceae_g_Halomicroarcula_s_Halomicroarcula limicola_GCA_010119205	0	0	0	0	0	1	0	0	2	1	0	0	0	0	0	0	0	0	0	0	0	0	0	0	0	0	0	0	0	0	0	1	0	0	8	1	0	0	0	0	2	0	3	0	0	0	1	1
GCA_014647235	p_Halobacteriota_c_Halobacteria_o_Halobacteriales_f_Haloarculaceae_g_Halomicroarcula_s_Halomicroarcula pellucida_GCA_014647235	0	0	0	0	0	1	0	0	2	1	0	0	0	0	0	0	0	0	0	0	0	0	0	0	0	0	0	0	0	0	0	1	0	0	6	1	0	0	0	0	2	0	3	0	0	0	1	1
GCA_003020925	p_Halobacteriota_c_Halobacteria_o_Halobacteriales_f_Haloarculaceae_g_Halomicroarcula_s_Halomicroarcula sp003020925_GCA_003020925	0	0	0	0	0	1	0	0	1	1	0	0	0	0	0	0	0	0	0	0	0	0	0	0	0	0	0	0	0	0	0	1	0	0	1	0	0	0	0	0	1	0	3	0	0	0	1	1
GCA_003021755	p_Halobacteriota_c_Halobacteria_o_Halobacteriales_f_Haloarculaceae_g_Halomicroarcula_s_Halomicroarcula sp003021755_GCA_003021755	0	0	0	0	0	1	0	0	1	0	0	0	0	0	0	0	0	0	0	0	0	0	0	0	0	0	0	0	0	0	0	1	0	0	1	0	0	0	0	0	1	0	3	0	0	0	1	0
GCA_004681185	p_Halobacteriota_c_Halobacteria_o_Halobacteriales_f_Haloarculaceae_g_Halomicroarcula_s_Halomicroarcula sp004681185_GCF_004681185	0	0	0	0	0	1	0	0	2	1	0	0	0	0	0	0	0	0	0	0	0	0	0	0	0	0	0	0	0	0	0	1	0	0	10	1	0	0	0	0	2	0	3	0	0	0	2	1
GCF_004681185	p_Halobacteriota_c_Halobacteria_o_Halobacteriales_f_Haloarculaceae_g_Halomicroarcula_s_Halomicroarcula sp004681185_GCF_004681185	0	0	0	0	0	1	0	0	2	1	0	0	0	0	0	0	0	0	0	0	0	0	0	0	0	0	0	0	0	0	0	1	0	0	10	1	0	0	0	0	2	0	3	0	0	0	2	1
GCF_000379085	p_Halobacteriota_c_Halobacteria_o_Halobacteriales_f_Haloarculaceae_g_Halomicrobium_s_Halomicrobium katesii_GCF_000379085	0	0	0	0	0	1	0	0	2	1	0	0	0	0	0	0	0	0	0	0	0	0	0	0	0	0	0	0	0	0	0	1	0	0	4	0	0	0	0	0	2	0	3	0	0	0	2	1
GCA_003992375	p_Halobacteriota_c_Halobacteria_o_Halobacteriales_f_Haloarculaceae_g_Halomicrobium_s_Halomicrobium mukohataei_GCA_003992375	0	0	0	0	0	1	0	0	2	1	0	0	0	0	0	0	0	0	0	0	0	0	0	0	0	0	0	0	0	0	0	1	0	0	4	0	0	0	0	0	2	0	3	0	0	0	2	1
GCA_004803735	p_Halobacteriota_c_Halobacteria_o_Halobacteriales_f_Haloarculaceae_g_Halomicrobium_s_Halomicrobium mukohataei_GCA_004803735	0	0	0	0	0	1	0	0	2	1	0	0	0	0	0	0	0	0	0	0	0	0	0	0	0	0	0	0	0	0	0	1	0	0	4	0	0	0	0	0	2	0	3	0	0	0	2	1
GCA_009217585	p_Halobacteriota_c_Halobacteria_o_Halobacteriales_f_Haloarculaceae_g_Halomicrobium_s_Halomicrobium mukohataei_GCA_009217585	0	0	0	0	0	1	0	0	2	1	0	0	0	0	0	0	0	0	0	0	0	0	0	0	0	0	0	0	0	0	0	1	0	0	4	0	0	0	0	0	1	0	3	0	0	0	2	1
GCF_000023965	p_Halobacteriota_c_Halobacteria_o_Halobacteriales_f_Haloarculaceae_g_Halomicrobium_s_Halomicrobium mukohataei_GCF_000023965	0	0	0	0	0	1	0	0	2	1	0	0	0	0	0	0	0	0	0	0	0	0	0	0	0	0	0	0	0	0	0	1	0	0	4	0	0	0	0	0	2	0	3	0	0	0	2	1
GCA_003021685	p_Halobacteriota_c_Halobacteria_o_Halobacteriales_f_Haloarculaceae_g_Halomicrobium_s_Halomicrobium sp003021685_GCA_003021685	0	0	0	0	0	1	0	0	2	0	0	0	0	0	0	0	0	0	0	0	0	0	0	0	0	0	0	0	0	0	0	0	0	0	2	0	0	0	0	0	1	0	3	0	0	0	1	1
GCA_009617995	p_Halobacteriota_c_Halobacteria_o_Halobacteriales_f_Haloarculaceae_g_Halomicrobium_s_Halomicrobium sp009617995_GCA_009617995	0	0	0	0	0	1	0	0	2	1	0	0	0	0	0	0	0	0	0	0	0	0	0	0	0	0	0	0	0	0	0	1	0	0	4	0	0	0	0	0	1	0	3	0	0	0	2	1
GCF_900114435	p_Halobacteriota_c_Halobacteria_o_Halobacteriales_f_Haloarculaceae_g_Halomicrobium_s_Halomicrobium zhouii_GCF_900114435	0	0	0	0	0	1	0	0	2	1	0	0	0	0	0	0	0	0	0	0	0	0	0	0	0	0	0	0	0	0	0	1	0	0	6	1	0	0	0	0	1	0	3	0	0	0	1	1
GCA_900880625	p_Halobacteriota_c_Halobacteria_o_Halobacteriales_f_Haloarculaceae_g_Halorhabdus_s_Halorhabdus rudnickae_GCF_900880625	0	0	0	0	0	1	0	0	1	1	0	0	0	0	0	0	0	0	0	0	0	0	0	0	0	0	0	0	0	0	0	1	0	0	2	2	2	0	0	5	1	0	3	0	0	0	2	1
GCF_900880625	p_Halobacteriota_c_Halobacteria_o_Halobacteriales_f_Haloarculaceae_g_Halorhabdus_s_Halorhabdus rudnickae_GCF_900880625	0	0	0	0	0	1	0	0	1	1	0	0	0	0	0	0	0	0	0	0	0	0	0	0	0	0	0	0	0	0	0	1	0	0	2	2	2	0	0	5	1	0	3	0	0	0	2	1
GCA_004944975	p_Halobacteriota_c_Halobacteria_o_Halobacteriales_f_Haloarculaceae_g_Halorhabdus_s_Halorhabdus sp004944975_GCF_004944975	0	0	0	0	0	1	0	0	1	1	0	0	0	0	0	0	0	0	0	0	0	0	0	0	0	0	0	0	0	0	0	1	0	0	2	2	2	0	0	3	1	0	3	0	0	0	1	1
GCF_004944975	p_Halobacteriota_c_Halobacteria_o_Halobacteriales_f_Haloarculaceae_g_Halorhabdus_s_Halorhabdus sp004944975_GCF_004944975	0	0	0	0	0	1	0	0	1	1	0	0	0	0	0	0	0	0	0	0	0	0	0	0	0	0	0	0	0	0	0	1	0	0	2	2	2	0	0	3	1	0	3	0	0	0	1	1
GCA_009797925	p_Halobacteriota_c_Halobacteria_o_Halobacteriales_f_Haloarculaceae_g_Halorhabdus_s_Halorhabdus sp009690625_GCA_009797925	0	0	0	0	0	1	0	0	1	1	0	0	0	0	0	0	0	0	0	0	0	0	0	0	0	0	0	0	0	0	0	1	0	0	2	1	1	0	0	3	1	0	3	0	0	0	1	1
GCA_013839425	p_Halobacteriota_c_Halobacteria_o_Halobacteriales_f_Haloarculaceae_g_Halorhabdus_s_Halorhabdus sp013839425_GCA_013839425	0	0	0	0	0	1	0	0	1	1	0	0	0	0	0	0	0	0	0	0	0	0	0	0	0	0	0	0	0	0	0	1	0	0	2	1	2	0	0	4	1	0	3	0	0	0	2	1
GCA_000215915	p_Halobacteriota_c_Halobacteria_o_Halobacteriales_f_Haloarculaceae_g_Halorhabdus_s_Halorhabdus tiamatea_GCA_000215915	0	0	0	0	0	1	0	0	1	0	0	0	0	0	0	0	0	0	0	0	0	0	0	0	0	0	0	0	0	0	0	1	0	0	2	0	2	0	0	3	1	0	3	0	0	0	0	0
GCF_000470655	p_Halobacteriota_c_Halobacteria_o_Halobacteriales_f_Haloarculaceae_g_Halorhabdus_s_Halorhabdus tiamatea_GCF_000470655	0	0	0	0	0	1	0	0	1	0	0	0	0	0	0	0	0	0	0	0	0	0	0	0	0	0	0	0	0	0	0	1	0	0	2	0	2	0	0	3	1	0	3	0	0	0	0	0
GCF_000023945	p_Halobacteriota_c_Halobacteria_o_Halobacteriales_f_Haloarculaceae_g_Halorhabdus_s_Halorhabdus utahensis_GCF_000023945	0	0	0	0	0	1	0	0	1	0	0	0	0	0	0	0	0	0	0	0	0	0	0	0	0	0	0	0	0	0	0	1	0	0	2	2	2	0	0	3	1	0	3	0	0	0	1	1
GCF_900110215	p_Halobacteriota_c_Halobacteria_o_Halobacteriales_f_Haloarculaceae_g_Halorientalis_s_Halorientalis persicus_GCF_900110215	0	0	0	0	0	1	0	0	2	1	0	0	0	0	0	0	0	0	0	0	0	0	0	0	0	0	0	0	0	0	0	1	0	0	8	0	0	0	0	0	1	0	3	0	0	0	1	1
GCF_900102305	p_Halobacteriota_c_Halobacteria_o_Halobacteriales_f_Haloarculaceae_g_Halorientalis_s_Halorientalis regularis_GCF_900102305	0	0	0	0	0	1	0	0	2	1	0	0	0	0	0	0	0	0	0	0	0	0	0	0	0	0	0	0	0	0	0	1	0	0	8	1	0	0	0	1	1	0	3	0	0	0	1	1
GCF_001989615	p_Halobacteriota_c_Halobacteria_o_Halobacteriales_f_Haloarculaceae_g_Halorientalis_s_Halorientalis sp001989615_GCF_001989615	0	0	0	0	0	1	0	0	2	1	0	0	0	0	0	0	0	0	0	0	0	0	0	0	0	0	1	0	0	0	0	1	0	0	7	0	0	0	0	0	2	0	3	0	0	0	1	1
GCF_004118325	p_Halobacteriota_c_Halobacteria_o_Halobacteriales_f_Haloarculaceae_g_Halorientalis_s_Halorientalis sp004118325_GCF_004118325	0	0	0	0	0	1	0	0	2	1	0	0	0	0	0	0	0	0	0	0	0	0	0	0	0	0	0	0	0	0	0	1	0	0	6	0	0	0	0	0	1	0	3	0	0	0	1	1
GCF_005049285	p_Halobacteriota_c_Halobacteria_o_Halobacteriales_f_Haloarculaceae_g_Halorientalis_s_Halorientalis sp005049285_GCF_005049285	0	0	0	0	0	1	0	0	2	1	0	0	0	0	0	0	0	0	0	0	0	0	0	0	0	0	0	0	0	0	0	1	0	0	6	0	0	0	0	0	1	0	2	0	0	0	1	1
GCF_000337455	p_Halobacteriota_c_Halobacteria_o_Halobacteriales_f_Haloarculaceae_g_Halosimplex_s_Halosimplex carlsbadense_GCF_000337455	0	0	0	0	0	1	0	0	1	1	0	0	0	0	0	0	0	0	0	0	0	0	0	0	0	0	0	0	0	0	0	1	0	0	7	1	0	0	0	0	1	0	5	0	0	0	1	1
GCA_013415905	p_Halobacteriota_c_Halobacteria_o_Halobacteriales_f_Haloarculaceae_g_Halosimplex_s_Halosimplex pelagicum_GCA_013415905	0	0	0	0	0	1	0	0	1	1	0	0	0	0	0	0	0	0	0	0	0	0	0	0	0	0	1	0	0	0	0	1	0	0	7	1	0	0	0	0	1	0	3	0	0	0	1	1
GCA_013415885	p_Halobacteriota_c_Halobacteria_o_Halobacteriales_f_Haloarculaceae_g_Halosimplex_s_Halosimplex rubrum_GCA_013415885	0	0	0	0	0	1	0	0	1	1	0	0	0	0	0	0	0	0	0	0	0	0	0	0	0	0	0	0	0	0	0	1	0	0	7	1	0	0	0	0	1	0	3	0	0	0	1	1
GCA_003022045	p_Halobacteriota_c_Halobacteria_o_Halobacteriales_f_Haloarculaceae_g_Halosimplex_s_Halosimplex sp003023165_GCA_003022045	0	0	0	0	0	1	0	0	1	0	0	0	0	0	0	0	0	0	0	0	0	0	0	0	0	0	0	0	0	0	0	1	0	0	3	0	0	0	0	0	1	0	2	0	0	0	1	1
GCA_003023165	p_Halobacteriota_c_Halobacteria_o_Halobacteriales_f_Haloarculaceae_g_Halosimplex_s_Halosimplex sp003023165_GCA_003023165	0	0	0	0	0	1	0	0	1	1	0	0	0	0	0	0	0	0	0	0	0	0	0	0	0	0	0	0	0	0	0	0	0	0	5	0	0	0	0	0	1	0	6	0	0	0	0	1
GCA_003730195	p_Halobacteriota_c_Halobacteria_o_Halobacteriales_f_Haloarculaceae_g_Halosimplex_s_Halosimplex sp003730195_GCF_003730195	0	0	0	0	0	1	0	0	2	1	0	0	0	0	0	0	0	0	0	0	0	0	0	0	0	0	1	0	0	0	0	1	0	0	11	1	0	0	0	0	1	0	4	0	0	0	1	1
GCF_003730195	p_Halobacteriota_c_Halobacteria_o_Halobacteriales_f_Haloarculaceae_g_Halosimplex_s_Halosimplex sp003730195_GCF_003730195	0	0	0	0	0	1	0	0	2	1	0	0	0	0	0	0	0	0	0	0	0	0	0	0	0	0	1	0	0	0	0	1	0	0	11	1	0	0	0	0	1	0	4	0	0	0	1	1
GCA_004698125	p_Halobacteriota_c_Halobacteria_o_Halobacteriales_f_Haloarculaceae_g_Halosimplex_s_Halosimplex sp004698125_GCF_004698125	0	0	0	0	0	1	0	0	2	1	0	0	0	0	0	0	0	0	0	0	0	0	0	0	0	0	1	0	0	0	0	1	0	0	9	1	0	0	0	0	1	0	4	0	0	0	1	1
GCF_004698125	p_Halobacteriota_c_Halobacteria_o_Halobacteriales_f_Haloarculaceae_g_Halosimplex_s_Halosimplex sp004698125_GCF_004698125	0	0	0	0	0	1	0	0	2	1	0	0	0	0	0	0	0	0	0	0	0	0	0	0	0	0	1	0	0	0	0	1	0	0	9	1	0	0	0	0	1	0	4	0	0	0	1	1
GCA_016065055	p_Halobacteriota_c_Halobacteria_o_Halobacteriales_f_Haloarculaceae_g_Halosimplex_s_Unclassified_GCA_016065055	0	0	0	0	0	1	0	0	1	1	0	0	0	0	0	0	0	0	0	0	0	0	0	0	0	0	0	0	0	0	0	1	0	0	5	0	0	0	0	0	1	0	4	0	0	0	1	1
GCF_900100385	p_Halobacteriota_c_Halobacteria_o_Halobacteriales_f_Haloarculaceae_g_Halovenus_s_Halovenus aranensis_GCF_900100385	0	0	0	0	0	1	0	0	0	1	0	0	0	0	0	0	0	0	0	0	0	0	0	0	0	0	0	0	0	0	0	1	0	0	4	0	0	0	0	1	1	0	3	0	0	0	0	0
GCA_000416085	p_Halobacteriota_c_Halobacteria_o_Halobacteriales_f_Haloarculaceae_g_Halovenus_s_Halovenus sp000416085_GCA_000416085	0	0	0	0	0	3	0	0	0	0	0	0	0	0	0	0	0	0	0	0	0	0	0	0	0	0	0	0	0	0	0	1	0	0	3	0	0	0	0	0	1	0	3	0	0	0	1	1
GCA_001564135	p_Halobacteriota_c_Halobacteria_o_Halobacteriales_f_Haloarculaceae_g_Halovenus_s_Halovenus sp001564135_GCA_001564135	0	0	0	0	0	2	0	0	0	0	0	0	0	0	0	0	0	0	0	0	0	0	0	0	0	0	0	0	0	0	0	1	0	0	5	0	0	0	0	1	1	0	2	0	0	0	0	1
GCA_003554325	p_Halobacteriota_c_Halobacteria_o_Halobacteriales_f_Haloarculaceae_g_Halovenus_s_Halovenus sp001564135_GCA_003554325	0	0	0	0	0	0	0	0	1	0	0	0	0	0	0	0	0	0	0	0	0	0	0	0	0	0	0	0	0	0	0	1	0	0	3	1	0	0	0	0	1	0	2	0	0	0	0	1
GCA_003021015	p_Halobacteriota_c_Halobacteria_o_Halobacteriales_f_Haloarculaceae_g_Halovenus_s_Halovenus sp003021015_GCA_003021015	0	0	0	0	0	1	0	0	1	0	0	0	0	0	0	0	0	0	0	0	0	0	0	0	0	0	0	0	0	0	0	1	0	0	9	1	0	0	0	0	1	0	5	0	0	0	1	1
GCA_003023415	p_Halobacteriota_c_Halobacteria_o_Halobacteriales_f_Haloarculaceae_g_Halovenus_s_Halovenus sp003021015_GCA_003023415	0	0	0	0	0	0	0	0	0	0	0	0	0	0	0	0	0	0	0	0	0	0	0	0	0	0	0	0	0	0	0	1	0	0	4	0	0	0	0	0	0	0	4	0	0	0	1	1
GCA_003021285	p_Halobacteriota_c_Halobacteria_o_Halobacteriales_f_Haloarculaceae_g_Halovenus_s_Halovenus sp003021285_GCA_003021285	0	0	0	0	0	0	0	0	0	0	0	0	0	0	0	0	0	0	0	0	0	0	0	0	0	0	0	0	0	0	0	1	0	0	4	0	0	0	0	0	1	0	2	0	0	0	1	1
GCA_003021335	p_Halobacteriota_c_Halobacteria_o_Halobacteriales_f_Haloarculaceae_g_Halovenus_s_Halovenus sp003021335_GCA_003021335	0	0	0	0	0	0	0	0	0	1	0	0	0	0	0	0	0	0	0	0	0	0	0	0	0	0	0	0	0	0	0	1	0	0	1	0	0	0	0	0	0	0	2	0	0	0	0	0
GCA_003022085	p_Halobacteriota_c_Halobacteria_o_Halobacteriales_f_Haloarculaceae_g_Halovenus_s_Halovenus sp003022085_GCA_003022085	0	0	0	0	0	1	0	0	0	1	0	0	0	0	0	0	0	0	0	0	0	0	0	0	0	0	0	0	0	0	0	1	0	0	1	0	0	0	0	0	0	0	5	0	0	0	0	0
GCA_003022725	p_Halobacteriota_c_Halobacteria_o_Halobacteriales_f_Haloarculaceae_g_Halovenus_s_Halovenus sp003022725_GCA_003022725	0	0	0	0	0	1	0	0	0	0	0	0	0	0	0	0	0	0	0	0	0	0	0	0	0	0	0	0	0	0	0	1	0	0	5	0	0	0	0	0	2	0	4	0	0	0	1	1
GCA_003021205	p_Halobacteriota_c_Halobacteria_o_Halobacteriales_f_Haloarculaceae_g_Halovenus_s_Halovenus sp003022845_GCA_003021205	0	0	0	0	0	0	0	0	0	0	0	0	0	0	0	0	0	0	0	0	0	0	0	0	0	0	0	0	0	0	0	1	0	0	0	0	0	0	0	0	1	0	3	0	0	0	1	1
GCA_003022845	p_Halobacteriota_c_Halobacteria_o_Halobacteriales_f_Haloarculaceae_g_Halovenus_s_Halovenus sp003022845_GCA_003022845	0	0	0	0	0	1	0	0	0	0	0	0	0	0	0	0	0	0	0	0	0	0	0	0	0	0	0	0	0	0	0	1	0	0	2	0	0	0	0	0	1	0	3	0	0	0	0	0
GCA_003551265	p_Halobacteriota_c_Halobacteria_o_Halobacteriales_f_Haloarculaceae_g_Halovenus_s_Halovenus sp003551265_GCA_003551265	0	0	0	0	0	1	0	0	0	0	0	0	0	0	0	0	0	0	0	0	0	0	0	0	0	0	0	0	0	0	0	1	0	0	3	0	0	0	0	1	1	0	3	0	0	0	1	1
GCA_003551945	p_Halobacteriota_c_Halobacteria_o_Halobacteriales_f_Haloarculaceae_g_Halovenus_s_Halovenus sp003551945_GCA_003551945	0	0	0	0	0	0	0	0	0	0	0	0	0	0	0	0	0	0	0	0	0	0	0	0	0	0	0	0	0	0	0	1	0	0	2	0	0	0	0	0	1	0	2	0	0	0	1	1
GCA_004015825	p_Halobacteriota_c_Halobacteria_o_Halobacteriales_f_Haloarculaceae_g_Halovenus_s_Halovenus sp004015825_GCF_004015825	0	0	0	0	0	1	0	0	1	0	0	0	0	0	0	0	0	0	0	0	0	0	0	0	0	0	0	0	0	0	0	1	0	0	2	1	0	0	0	0	1	0	3	0	0	0	1	1
GCF_004015825	p_Halobacteriota_c_Halobacteria_o_Halobacteriales_f_Haloarculaceae_g_Halovenus_s_Halovenus sp004015825_GCF_004015825	0	0	0	0	0	1	0	0	1	0	0	0	0	0	0	0	0	0	0	0	0	0	0	0	0	0	0	0	0	0	0	1	0	0	2	1	0	0	0	0	1	0	3	0	0	0	1	1
GCA_009831575	p_Halobacteriota_c_Halobacteria_o_Halobacteriales_f_Haloarculaceae_g_Halovenus_s_Halovenus sp009831575_GCA_009831575	0	0	0	0	0	1	0	0	2	1	0	0	0	0	0	0	0	0	0	0	0	0	0	0	0	0	0	0	0	0	0	1	0	0	8	2	0	0	0	1	1	0	3	0	0	0	1	1
GCF_003058365	p_Halobacteriota_c_Halobacteria_o_Halobacteriales_f_Haloarculaceae_g_HARCEL1_s_HARCEL1 sp003058365_GCF_003058365	0	0	0	0	0	1	0	0	1	1	0	0	0	0	0	0	0	0	0	0	0	0	0	0	0	0	0	0	0	0	0	1	0	0	2	2	1	0	0	2	1	0	3	0	0	0	1	1
GCA_013391635	p_Halobacteriota_c_Halobacteria_o_Halobacteriales_f_Haloarculaceae_g_Natronomonas_s_Natronomonas gomsonensis_GCA_013391635	0	0	0	0	0	1	0	0	2	1	0	0	0	0	0	0	0	0	0	0	0	0	0	0	0	0	0	0	0	0	0	1	0	0	5	0	0	0	0	0	1	0	4	0	0	0	1	1
GCF_000591055	p_Halobacteriota_c_Halobacteria_o_Halobacteriales_f_Haloarculaceae_g_Natronomonas_s_Natronomonas moolapensis_GCF_000591055	0	0	0	0	0	1	0	0	1	1	0	0	0	0	0	0	0	0	0	0	0	0	0	0	0	0	0	0	0	0	0	1	0	0	2	0	0	0	0	0	1	0	3	0	0	0	1	1
GCF_000026045	p_Halobacteriota_c_Halobacteria_o_Halobacteriales_f_Haloarculaceae_g_Natronomonas_s_Natronomonas pharaonis_GCF_000026045	0	0	0	0	0	1	0	0	2	1	0	0	0	0	0	0	0	0	0	0	0	0	0	0	0	0	0	0	0	0	0	1	0	0	4	1	0	0	0	0	1	0	3	0	0	0	1	1
GCA_005239135	p_Halobacteriota_c_Halobacteria_o_Halobacteriales_f_Haloarculaceae_g_Natronomonas_s_Natronomonas salsuginis_GCF_005239135	0	0	0	0	0	1	0	0	2	1	0	0	0	0	0	0	0	0	0	0	0	0	0	0	0	0	0	0	0	0	0	1	0	0	11	0	0	0	0	0	1	0	4	0	0	0	1	1
GCF_005239135	p_Halobacteriota_c_Halobacteria_o_Halobacteriales_f_Haloarculaceae_g_Natronomonas_s_Natronomonas salsuginis_GCF_005239135	0	0	0	0	0	1	0	0	2	1	0	0	0	0	0	0	0	0	0	0	0	0	0	0	0	0	0	0	0	0	0	1	0	0	11	0	0	0	0	0	1	0	4	0	0	0	1	1
GCA_003020965	p_Halobacteriota_c_Halobacteria_o_Halobacteriales_f_Haloarculaceae_g_Natronomonas_s_Natronomonas sp003020965_GCA_003020965	0	0	0	0	0	1	0	0	2	1	0	0	0	0	0	0	0	0	0	0	0	0	0	0	0	0	0	0	0	0	0	1	0	0	4	0	0	0	0	0	1	0	5	0	0	0	1	1
GCA_003021005	p_Halobacteriota_c_Halobacteria_o_Halobacteriales_f_Haloarculaceae_g_Natronomonas_s_Natronomonas sp003021005_GCA_003021005	0	0	0	0	0	1	0	0	0	0	0	0	0	0	0	0	0	0	0	0	0	0	0	0	0	0	0	0	0	0	0	1	0	0	4	0	0	0	0	0	0	0	5	0	0	0	1	1
GCA_003021325	p_Halobacteriota_c_Halobacteria_o_Halobacteriales_f_Haloarculaceae_g_Natronomonas_s_Natronomonas sp003021325_GCA_003021325	0	0	0	0	0	0	0	0	1	0	0	0	0	0	0	0	0	0	0	0	0	0	0	0	0	0	0	0	0	0	0	1	0	0	4	0	0	0	0	0	1	0	4	0	0	0	0	0
GCA_003021745	p_Halobacteriota_c_Halobacteria_o_Halobacteriales_f_Haloarculaceae_g_Natronomonas_s_Natronomonas sp003021745_GCA_003021745	0	0	0	0	0	0	0	0	0	0	0	0	0	0	0	0	0	0	0	0	0	0	0	0	0	0	0	0	0	0	0	1	0	0	5	0	0	0	0	1	0	0	2	0	0	0	1	1
GCA_003022815	p_Halobacteriota_c_Halobacteria_o_Halobacteriales_f_Haloarculaceae_g_Natronomonas_s_Natronomonas sp003022815_GCA_003022815	0	0	0	0	0	1	0	0	1	0	0	0	0	0	0	0	0	0	0	0	0	0	0	0	0	0	0	0	0	0	0	1	0	0	0	0	0	0	0	0	1	0	2	0	0	0	0	1
GCA_003022905	p_Halobacteriota_c_Halobacteria_o_Halobacteriales_f_Haloarculaceae_g_Natronomonas_s_Natronomonas sp003022905_GCA_003022905	0	0	0	0	0	1	0	0	1	0	0	0	0	0	0	0	0	0	0	0	0	0	0	0	0	0	0	0	0	0	0	1	0	0	2	0	0	0	0	0	2	0	1	0	0	0	0	0
GCA_003022945	p_Halobacteriota_c_Halobacteria_o_Halobacteriales_f_Haloarculaceae_g_Natronomonas_s_Natronomonas sp003022945_GCA_003022945	0	0	0	0	0	1	0	0	1	0	0	0	0	0	0	0	0	0	0	0	0	0	0	0	0	0	0	0	0	0	0	2	0	0	2	0	0	0	0	0	0	0	4	0	0	0	1	1
GCA_003023535	p_Halobacteriota_c_Halobacteria_o_Halobacteriales_f_Haloarculaceae_g_Natronomonas_s_Natronomonas sp003023535_GCA_003023535	0	0	0	0	0	1	0	0	2	1	0	0	0	0	0	0	0	0	0	0	0	0	0	0	0	0	0	0	0	0	0	0	0	0	2	0	0	0	0	0	0	0	2	0	0	0	3	0
GCA_007121575	p_Halobacteriota_c_Halobacteria_o_Halobacteriales_f_Haloarculaceae_g_Natronomonas_s_Natronomonas sp007121575_GCA_007121575	0	0	0	0	0	0	0	0	1	1	0	0	0	0	0	0	0	0	0	0	0	0	0	0	0	0	0	0	0	0	0	1	0	0	6	2	0	0	0	0	1	0	2	0	0	0	1	1
GCA_007122455	p_Halobacteriota_c_Halobacteria_o_Halobacteriales_f_Haloarculaceae_g_Natronomonas_s_Natronomonas sp007122455_GCA_007122455	0	0	0	0	0	1	0	0	0	1	0	0	0	0	0	0	0	0	0	0	0	0	0	0	0	0	0	0	0	0	0	1	0	0	8	0	0	0	0	0	0	0	4	0	0	0	1	1
GCA_007127355	p_Halobacteriota_c_Halobacteria_o_Halobacteriales_f_Haloarculaceae_g_Natronomonas_s_Natronomonas sp007122455_GCA_007127355	0	0	0	0	0	1	0	0	1	1	0	0	0	0	0	0	0	0	0	0	0	0	0	0	0	0	0	0	0	0	0	1	0	0	6	0	0	0	0	0	0	0	5	0	0	0	0	0
GCA_007135435	p_Halobacteriota_c_Halobacteria_o_Halobacteriales_f_Haloarculaceae_g_Natronomonas_s_Natronomonas sp007135435_GCA_007135435	0	0	0	0	0	1	0	0	1	1	0	0	0	0	0	0	0	0	0	0	0	0	0	0	0	0	0	0	1	0	0	1	0	0	9	0	0	0	0	0	0	0	3	0	0	0	1	1
GCA_009741925	p_Halobacteriota_c_Halobacteria_o_Halobacteriales_f_Haloarculaceae_g_Natronomonas_s_Natronomonas sp009741925_GCA_009741925	0	0	0	0	0	1	0	0	2	1	0	0	0	0	0	0	0	0	0	0	0	0	0	0	0	0	0	0	0	0	0	1	0	0	5	0	0	0	0	0	1	0	5	0	0	0	1	1
GCA_013391085	p_Halobacteriota_c_Halobacteria_o_Halobacteriales_f_Haloarculaceae_g_Natronomonas_s_Natronomonas sp013391085_GCA_013391085	0	0	0	0	0	1	0	0	2	1	0	0	0	0	0	0	0	0	0	0	0	0	0	0	0	0	0	0	0	0	0	0	0	0	5	0	0	0	0	0	1	0	4	0	0	0	1	1
GCA_013391105	p_Halobacteriota_c_Halobacteria_o_Halobacteriales_f_Haloarculaceae_g_Natronomonas_s_Natronomonas sp013391105_GCA_013391105	0	0	0	0	0	1	0	0	2	1	0	0	0	0	0	0	0	0	0	0	0	0	0	0	0	0	0	0	0	0	0	1	0	0	9	1	0	0	0	0	1	0	3	0	0	0	1	1
GCA_013839515	p_Halobacteriota_c_Halobacteria_o_Halobacteriales_f_Haloarculaceae_g_Natronomonas_s_Natronomonas sp013839515_GCA_013839515	0	0	0	0	0	1	0	0	1	1	0	0	0	0	0	0	0	0	0	0	0	0	0	0	0	0	0	0	0	0	0	1	0	0	2	1	0	0	0	1	1	0	3	0	0	0	1	1
GCA_003021305	p_Halobacteriota_c_Halobacteria_o_Halobacteriales_f_Haloarculaceae_g_QH-10-67-22_s_QH-10-67-22 sp003021305_GCA_003021305	0	0	0	0	0	1	0	0	1	1	0	0	0	0	0	0	0	0	0	0	0	0	0	0	0	0	0	0	0	0	0	1	0	0	2	1	0	0	0	0	2	0	3	0	0	0	1	1
GCA_003021105	p_Halobacteriota_c_Halobacteria_o_Halobacteriales_f_Haloarculaceae_g_QS-1-68-17_s_QS-1-68-17 sp003021105_GCA_003021105	0	0	0	0	0	2	0	0	0	1	0	0	0	0	1	0	0	0	0	0	0	0	0	0	0	0	0	0	0	0	0	0	0	0	3	0	0	0	0	0	0	0	4	0	0	0	1	1
GCA_003021655	p_Halobacteriota_c_Halobacteria_o_Halobacteriales_f_Haloarculaceae_g_QS-4-69-31_s_QS-4-69-31 sp003021655_GCA_003021655	0	0	0	0	0	1	0	0	1	1	0	0	0	0	0	0	0	0	0	0	0	0	0	0	0	0	0	0	0	0	0	1	0	0	4	1	0	0	0	0	1	0	3	0	0	0	1	1
GCA_003020985	p_Halobacteriota_c_Halobacteria_o_Halobacteriales_f_Haloarculaceae_g_QS-4-70-19_s_QS-4-70-19 sp003020985_GCA_003020985	0	0	0	0	0	1	0	0	2	1	0	0	0	0	0	0	0	0	0	0	0	0	0	0	0	0	0	0	0	0	0	1	0	0	6	0	0	0	0	0	1	0	4	0	0	0	1	1
GCA_007421925	p_Halobacteriota_c_Halobacteria_o_Halobacteriales_f_Haloarculaceae_g_QS-4-70-19_s_QS-4-70-19 sp007421925_GCA_007421925	0	0	0	0	0	1	0	0	2	1	0	0	0	0	0	0	0	0	0	0	0	0	0	0	0	0	0	0	0	0	0	1	0	0	5	0	0	0	0	0	1	0	4	0	0	0	1	1
GCA_003023785	p_Halobacteriota_c_Halobacteria_o_Halobacteriales_f_Haloarculaceae_g_QS-5-68-33_s_QS-5-68-33 sp003023785_GCA_003023785	0	0	0	0	0	1	0	0	0	0	0	0	0	0	0	0	0	0	0	0	0	0	0	0	0	0	0	0	0	0	0	1	0	0	4	1	0	0	0	0	0	0	3	0	0	0	1	0
GCA_003022005	p_Halobacteriota_c_Halobacteria_o_Halobacteriales_f_Haloarculaceae_g_QS-5-70-15_s_QS-5-70-15 sp003022005_GCA_003022005	0	0	0	0	0	1	0	0	0	1	0	0	0	0	0	0	0	0	0	0	0	0	0	0	0	0	0	0	0	0	0	1	0	0	6	1	0	0	0	0	1	0	7	0	0	0	1	1
GCA_009789175	p_Halobacteriota_c_Halobacteria_o_Halobacteriales_f_Haloarculaceae_g_Salinibaculum_s_Salinibaculum litoreum_GCA_009789175	0	0	0	0	0	1	0	0	2	1	0	0	0	0	0	0	0	0	0	0	0	0	0	0	0	0	0	0	0	0	0	1	0	0	7	1	0	0	0	1	2	0	4	0	0	0	0	0
GCA_009831455	p_Halobacteriota_c_Halobacteria_o_Halobacteriales_f_Haloarculaceae_g_Salinirussus_s_Salinirussus salinus_GCA_009831455	0	0	0	0	0	1	0	0	1	2	0	0	0	0	0	0	0	0	0	0	0	0	0	0	0	0	0	0	0	0	0	1	0	0	12	1	0	0	0	0	1	0	3	0	0	0	1	1
GCA_003023485	p_Halobacteriota_c_Halobacteria_o_Halobacteriales_f_Haloarculaceae_g_SW-10-68-16_s_SW-10-68-16 sp003023485_GCA_003023485	0	0	0	0	0	1	0	0	2	2	0	0	0	0	0	0	0	0	0	0	0	0	0	0	0	0	0	0	0	0	0	1	0	0	4	0	0	0	0	0	0	0	3	0	0	0	0	1
GCA_003022745	p_Halobacteriota_c_Halobacteria_o_Halobacteriales_f_Haloarculaceae_g_SW-9-67-25_s_SW-9-67-25 sp003022745_GCA_003022745	0	0	0	0	0	1	0	0	2	1	0	0	0	0	0	0	0	0	0	0	0	0	0	0	0	0	0	0	0	0	0	0	0	0	5	0	0	0	0	0	0	0	4	0	0	0	1	0
GCA_001305655	p_Halobacteriota_c_Halobacteria_o_Halobacteriales_f_Halobacteriaceae_g_Halanaeroarchaeum_s_Halanaeroarchaeum sulfurireducens_GCA_001305655	0	0	0	0	0	1	0	0	0	0	0	0	0	0	0	0	0	0	0	0	0	0	0	0	0	0	0	0	0	0	0	1	0	0	2	0	0	0	0	0	1	0	4	0	0	0	1	1
GCF_001011115	p_Halobacteriota_c_Halobacteria_o_Halobacteriales_f_Halobacteriaceae_g_Halanaeroarchaeum_s_Halanaeroarchaeum sulfurireducens_GCF_001011115	0	0	0	0	0	1	0	0	0	0	0	0	0	0	0	0	0	0	0	0	0	0	0	0	0	0	0	0	0	0	0	1	0	0	2	0	0	0	0	0	1	0	4	0	0	0	1	1
GCA_000400975	p_Halobacteriota_c_Halobacteria_o_Halobacteriales_f_Halobacteriaceae_g_Halarchaeum_s_Halarchaeum acidiphilum_GCA_000400975	0	0	0	0	0	0	0	0	1	0	0	0	0	0	0	0	0	0	0	0	0	0	0	0	0	0	0	0	0	0	0	1	0	0	5	1	0	0	0	0	1	0	3	0	0	0	1	1
GCF_000474235	p_Halobacteriota_c_Halobacteria_o_Halobacteriales_f_Halobacteriaceae_g_Halarchaeum_s_Halarchaeum acidiphilum_GCF_000474235	0	0	0	0	0	1	0	0	1	0	0	0	0	0	0	0	0	0	0	0	0	0	0	0	0	0	0	0	0	0	0	1	0	0	6	1	0	0	0	0	1	0	3	0	0	0	1	1
GCA_014647455	p_Halobacteriota_c_Halobacteria_o_Halobacteriales_f_Halobacteriaceae_g_Halarchaeum_s_Halarchaeum grantii_GCA_014647455	0	0	0	0	0	1	0	0	1	1	0	0	0	0	0	0	0	0	0	0	0	0	0	0	0	0	0	0	0	0	0	1	0	0	5	1	0	0	0	0	2	0	3	0	0	0	1	1
GCF_003721175	p_Halobacteriota_c_Halobacteria_o_Halobacteriales_f_Halobacteriaceae_g_Halarchaeum_s_Halarchaeum grantii_GCF_003721175	0	0	0	0	0	1	0	0	1	1	0	0	0	0	0	0	0	0	0	0	0	0	0	0	0	0	0	0	0	0	0	1	0	0	6	1	0	0	0	0	2	0	3	0	0	0	1	1
GCA_017874695	p_Halobacteriota_c_Halobacteria_o_Halobacteriales_f_Halobacteriaceae_g_Halarchaeum_s_Halarchaeum nitratireducens_GCA_017874695	0	0	0	0	0	1	0	0	1	0	0	0	0	0	0	0	0	0	0	0	0	0	0	0	0	0	0	0	0	0	0	1	0	0	4	1	0	0	0	0	2	0	3	0	0	0	1	1
GCA_017873775	p_Halobacteriota_c_Halobacteria_o_Halobacteriales_f_Halobacteriaceae_g_Halarchaeum_s_Halarchaeum rubridurum_GCA_017873775	0	0	0	0	0	1	0	0	1	0	0	0	0	0	0	0	0	0	0	0	0	0	0	0	0	0	0	0	0	0	0	1	0	0	6	1	0	0	0	0	2	0	3	0	0	0	1	1
GCA_900003505	p_Halobacteriota_c_Halobacteria_o_Halobacteriales_f_Halobacteriaceae_g_Halobacterium_s_Halobacterium hubeiense_GCA_900003505	0	0	0	0	0	1	0	0	2	1	0	0	0	0	0	0	0	0	0	0	0	0	0	0	0	0	0	0	0	0	0	1	0	0	5	0	0	0	0	0	1	0	4	0	0	0	1	1
GCA_900003515	p_Halobacteriota_c_Halobacteria_o_Halobacteriales_f_Halobacteriaceae_g_Halobacterium_s_Halobacterium hubeiense_GCA_900003515	0	0	0	0	0	1	0	0	2	1	0	0	0	0	0	0	0	0	0	0	0	0	0	0	0	0	0	0	0	0	0	1	0	0	5	0	0	0	0	0	1	0	4	0	0	0	1	1
GCA_900003525	p_Halobacteriota_c_Halobacteria_o_Halobacteriales_f_Halobacteriaceae_g_Halobacterium_s_Halobacterium hubeiense_GCA_900003525	0	0	0	0	0	1	0	0	2	1	0	0	0	0	0	0	0	0	0	0	0	0	0	0	0	0	0	0	0	0	0	1	0	0	5	0	0	0	0	0	1	0	4	0	0	0	1	1
GCA_900003565	p_Halobacteriota_c_Halobacteria_o_Halobacteriales_f_Halobacteriaceae_g_Halobacterium_s_Halobacterium hubeiense_GCA_900003565	0	0	0	0	0	1	0	0	2	1	0	0	0	0	0	0	0	0	0	0	0	0	0	0	0	0	0	0	0	0	0	1	0	0	5	0	0	0	0	0	1	0	4	0	0	0	1	1
GCA_900003575	p_Halobacteriota_c_Halobacteria_o_Halobacteriales_f_Halobacteriaceae_g_Halobacterium_s_Halobacterium hubeiense_GCA_900003575	0	0	0	0	0	1	0	0	2	1	0	0	0	0	0	0	0	0	0	0	0	0	0	0	0	0	0	0	0	0	0	1	0	0	5	0	0	0	0	0	1	0	4	0	0	0	1	1
GCA_900004275	p_Halobacteriota_c_Halobacteria_o_Halobacteriales_f_Halobacteriaceae_g_Halobacterium_s_Halobacterium hubeiense_GCA_900004275	0	0	0	0	0	1	0	0	2	1	0	0	0	0	0	0	0	0	0	0	0	0	0	0	0	0	0	0	0	0	0	1	0	0	5	0	0	0	0	0	1	0	4	0	0	0	1	1
GCA_900005775	p_Halobacteriota_c_Halobacteria_o_Halobacteriales_f_Halobacteriaceae_g_Halobacterium_s_Halobacterium hubeiense_GCA_900005775	0	0	0	0	0	1	0	0	2	1	0	0	0	0	0	0	0	0	0	0	0	0	0	0	0	0	0	0	0	0	0	1	0	0	5	0	0	0	0	0	1	0	4	0	0	0	1	1
GCF_001488575	p_Halobacteriota_c_Halobacteria_o_Halobacteriales_f_Halobacteriaceae_g_Halobacterium_s_Halobacterium hubeiense_GCF_001488575	0	0	0	0	0	1	0	0	2	1	0	0	0	0	0	0	0	0	0	0	0	0	0	0	0	0	0	0	0	0	0	1	0	0	5	0	0	0	0	0	1	0	4	0	0	0	1	1
GCF_900110535	p_Halobacteriota_c_Halobacteria_o_Halobacteriales_f_Halobacteriaceae_g_Halobacterium_s_Halobacterium jilantaiense_GCF_900110535	0	0	0	0	0	1	0	0	2	1	0	0	0	0	0	0	0	0	0	0	0	0	0	0	0	0	0	0	0	0	0	1	0	0	5	0	0	0	0	0	1	0	3	0	0	0	1	1
GCA_000006805	p_Halobacteriota_c_Halobacteria_o_Halobacteriales_f_Halobacteriaceae_g_Halobacterium_s_Halobacterium salinarum_GCA_000006805	0	0	0	0	0	1	0	0	2	1	0	0	0	0	0	0	0	0	0	0	0	0	0	0	0	0	0	0	0	0	0	1	0	0	2	0	0	0	0	0	2	0	3	0	0	0	1	1
GCA_000069025	p_Halobacteriota_c_Halobacteria_o_Halobacteriales_f_Halobacteriaceae_g_Halobacterium_s_Halobacterium salinarum_GCA_000069025	0	0	0	0	0	1	0	0	2	1	0	0	0	0	0	0	0	0	0	0	0	0	0	0	0	0	0	0	0	0	0	1	0	0	2	0	0	0	0	0	2	0	3	0	0	0	1	1
GCF_004799605	p_Halobacteriota_c_Halobacteria_o_Halobacteriales_f_Halobacteriaceae_g_Halobacterium_s_Halobacterium salinarum_GCF_004799605	0	0	0	0	0	1	0	0	2	1	0	0	0	0	0	0	0	0	0	0	0	0	0	0	0	0	0	0	0	0	0	1	0	0	2	0	0	0	0	0	2	0	3	0	0	0	1	1
GCA_016917855	p_Halobacteriota_c_Halobacteria_o_Halobacteriales_f_Halobacteriaceae_g_Halobacterium_s_Halobacterium salirum_GCA_016917855	0	0	0	0	0	1	0	0	2	1	0	0	0	0	0	0	0	0	0	0	0	0	0	0	0	0	0	0	0	0	0	1	0	0	2	0	0	0	0	0	2	0	3	0	0	0	1	1
GCF_000230955	p_Halobacteriota_c_Halobacteria_o_Halobacteriales_f_Halobacteriaceae_g_Halobacterium_s_Halobacterium sp000230955_GCF_000230955	0	0	0	0	0	1	0	0	1	0	0	0	0	0	0	0	0	0	0	0	0	0	0	0	0	0	0	0	0	0	0	1	0	0	5	0	0	0	0	0	1	0	3	0	0	0	1	1
GCF_001485535	p_Halobacteriota_c_Halobacteria_o_Halobacteriales_f_Halobacteriaceae_g_Halobacterium_s_Halobacterium sp001485535_GCF_001485535	0	0	0	0	0	1	0	0	2	1	0	0	0	0	0	0	0	0	0	0	0	0	0	0	0	0	0	0	0	0	0	1	0	0	5	0	0	0	0	0	1	0	3	0	0	0	1	1
GCA_009741975	p_Halobacteriota_c_Halobacteria_o_Halobacteriales_f_Halobacteriaceae_g_Halobacterium_s_Halobacterium sp009741975_GCA_009741975	0	0	0	0	0	2	0	0	1	1	0	0	0	0	0	0	0	0	0	0	0	0	0	0	0	0	0	0	0	0	0	1	0	0	4	0	0	0	0	0	1	0	3	0	0	0	0	1
GCA_009831555	p_Halobacteriota_c_Halobacteria_o_Halobacteriales_f_Halobacteriaceae_g_Halobacterium_s_Halobacterium sp009831555_GCA_009831555	0	0	0	0	0	1	0	0	1	1	0	0	0	0	0	0	0	0	0	0	0	0	0	0	0	0	0	0	0	0	0	1	0	0	2	0	0	0	0	0	1	0	4	0	0	0	1	1
GCA_011734195	p_Halobacteriota_c_Halobacteria_o_Halobacteriales_f_Halobacteriaceae_g_Halobacterium_s_Halobacterium sp011734195_GCA_011734195	0	0	0	0	0	1	0	0	2	1	0	0	0	0	0	0	0	0	0	0	0	0	0	0	0	0	0	0	0	0	0	1	0	0	5	0	0	0	0	0	1	0	4	0	0	0	1	1
GCA_014647475	p_Halobacteriota_c_Halobacteria_o_Halobacteriales_f_Halobacteriaceae_g_Halocalculus_s_Halocalculus aciditolerans_GCA_014647475	0	0	0	0	0	1	0	0	1	1	0	0	0	0	0	0	0	0	0	0	0	0	0	0	0	0	0	0	0	0	0	1	0	0	9	1	0	0	0	0	2	0	4	0	0	0	1	1
GCA_001767315	p_Halobacteriota_c_Halobacteria_o_Halobacteriales_f_Halobacteriaceae_g_Halodesulfurarchaeum_s_Halodesulfurarchaeum formicicum_GCA_001767315	0	0	0	0	0	1	0	0	0	1	0	0	0	0	0	0	0	0	0	0	0	0	0	0	0	0	0	0	0	0	0	1	0	0	0	0	0	0	0	1	1	0	4	0	0	0	1	1
GCF_001886955	p_Halobacteriota_c_Halobacteria_o_Halobacteriales_f_Halobacteriaceae_g_Halodesulfurarchaeum_s_Halodesulfurarchaeum formicicum_GCF_001886955	0	0	0	0	0	1	0	0	0	1	0	0	0	0	0	0	0	0	0	0	0	0	0	0	0	0	0	0	0	0	0	1	0	0	0	0	0	0	0	1	1	0	5	0	0	0	1	1
GCA_007833275	p_Halobacteriota_c_Halobacteria_o_Halobacteriales_f_Halobacteriaceae_g_Salarchaeum_s_Salarchaeum sp007833275_GCA_007833275	0	0	0	0	0	1	0	0	1	0	0	0	0	0	0	0	0	0	0	0	0	0	0	0	0	0	0	0	0	0	0	1	0	0	8	0	0	0	0	0	1	0	3	0	0	0	1	1
GCF_000334895	p_Halobacteriota_c_Halobacteria_o_Halobacteriales_f_Halococcaceae_g_Halococcus_s_Halococcus agarilyticus_GCF_000334895	0	0	0	0	0	1	0	0	1	1	0	0	0	0	0	0	0	0	0	0	0	0	0	0	0	0	0	0	0	0	0	1	0	0	8	0	0	0	0	0	1	0	3	0	0	0	1	1
GCA_000259215	p_Halobacteriota_c_Halobacteria_o_Halobacteriales_f_Halococcaceae_g_Halococcus_s_Halococcus hamelinensis_GCA_000259215	0	0	0	0	0	0	0	0	1	0	0	0	0	0	0	0	0	0	0	0	0	0	0	0	0	0	0	0	0	0	0	1	0	0	7	1	0	0	0	0	1	0	3	0	0	0	1	1
GCF_000336675	p_Halobacteriota_c_Halobacteria_o_Halobacteriales_f_Halococcaceae_g_Halococcus_s_Halococcus hamelinensis_GCF_000336675	0	0	0	0	0	1	0	0	1	0	0	0	0	0	0	0	0	0	0	0	0	0	0	0	0	0	0	0	0	0	0	1	0	0	7	1	0	0	0	0	2	0	3	0	0	0	1	1
GCF_000336695	p_Halobacteriota_c_Halobacteria_o_Halobacteriales_f_Halococcaceae_g_Halococcus_s_Halococcus morrhuae_GCF_000336695	0	0	0	0	0	1	0	0	1	0	0	0	0	0	0	0	0	0	0	0	0	0	0	0	0	0	0	0	0	0	0	0	0	0	6	0	0	0	0	0	1	0	3	0	0	0	1	1
GCF_000336915	p_Halobacteriota_c_Halobacteria_o_Halobacteriales_f_Halococcaceae_g_Halococcus_s_Halococcus saccharolyticus_GCF_000336915	0	0	0	0	0	1	0	0	2	1	0	0	0	0	0	0	0	0	0	0	0	0	0	0	0	0	0	0	0	0	0	1	0	0	6	0	0	0	0	0	1	0	4	0	0	0	1	1
GCF_000336935	p_Halobacteriota_c_Halobacteria_o_Halobacteriales_f_Halococcaceae_g_Halococcus_s_Halococcus salifodinae_GCF_000336935	0	0	0	0	0	1	0	0	2	1	0	0	0	0	0	0	0	0	0	0	0	0	0	0	0	0	0	0	0	0	0	1	0	0	6	0	0	0	0	0	2	0	4	0	0	0	1	1
GCA_009900715	p_Halobacteriota_c_Halobacteria_o_Halobacteriales_f_Halococcaceae_g_Halococcus_s_Halococcus salsus_GCA_009900715	0	0	0	0	0	1	0	0	1	0	0	0	0	0	0	0	0	0	0	0	0	0	0	0	0	0	0	0	0	0	0	1	0	0	8	1	0	0	0	0	1	0	4	0	0	0	1	1
GCF_003602035	p_Halobacteriota_c_Halobacteria_o_Halobacteriales_f_Halococcaceae_g_Halococcus_s_Halococcus salsus_GCF_003602035	0	0	0	0	0	1	0	0	1	0	0	0	0	0	0	0	0	0	0	0	0	0	0	0	0	0	0	0	0	0	0	1	0	0	8	1	0	0	0	0	1	0	3	0	0	0	1	1
GCF_000755245	p_Halobacteriota_c_Halobacteria_o_Halobacteriales_f_Halococcaceae_g_Halococcus_s_Halococcus sediminicola_GCF_000755245	0	0	0	0	0	1	0	0	2	1	0	0	0	0	0	0	0	0	0	0	0	0	0	0	0	0	0	0	0	0	0	1	0	0	7	0	0	0	0	0	1	0	4	0	0	0	1	1
GCA_003021045	p_Halobacteriota_c_Halobacteria_o_Halobacteriales_f_Halococcaceae_g_Halococcus_s_Halococcus sp003021045_GCA_003021045	0	0	0	0	0	1	0	0	1	0	0	0	0	0	0	0	0	0	0	0	0	0	0	0	0	0	0	0	0	0	0	1	0	0	5	1	0	0	0	1	1	0	3	0	0	0	1	1
GCA_003021235	p_Halobacteriota_c_Halobacteria_o_Halobacteriales_f_Halococcaceae_g_Halococcus_s_Halococcus sp003021235_GCA_003021235	0	0	0	0	0	1	0	0	1	1	0	0	0	0	0	0	0	0	0	0	0	0	0	0	0	0	0	0	0	0	0	1	0	0	5	0	0	0	0	0	0	0	5	0	0	0	1	1
GCA_003021705	p_Halobacteriota_c_Halobacteria_o_Halobacteriales_f_Halococcaceae_g_Halococcus_s_Halococcus sp003021705_GCA_003021705	0	0	0	0	0	1	0	0	1	0	0	0	0	0	0	0	0	0	0	0	0	0	0	0	0	0	0	0	0	0	0	1	0	0	6	0	0	0	0	0	0	0	4	0	0	0	2	1
GCA_003021725	p_Halobacteriota_c_Halobacteria_o_Halobacteriales_f_Halococcaceae_g_Halococcus_s_Halococcus sp003021725_GCA_003021725	0	0	0	0	0	1	0	0	2	1	0	0	0	0	0	0	0	0	0	0	0	0	0	0	0	0	0	0	0	0	0	1	0	0	3	0	0	0	0	0	0	0	4	0	0	0	1	1
GCA_003021145	p_Halobacteriota_c_Halobacteria_o_Halobacteriales_f_Halococcaceae_g_Halococcus_s_Halococcus sp003022685_GCA_003021145	0	0	0	0	0	1	0	0	1	0	0	0	0	0	0	0	0	0	0	0	0	0	0	0	0	0	0	0	0	0	0	1	0	0	4	0	0	0	0	0	0	0	3	0	0	0	1	1
GCA_003022685	p_Halobacteriota_c_Halobacteria_o_Halobacteriales_f_Halococcaceae_g_Halococcus_s_Halococcus sp003022685_GCA_003022685	0	0	0	0	0	1	0	0	1	0	0	0	0	0	0	0	0	0	0	0	0	0	0	0	0	0	0	0	0	0	0	1	0	0	2	0	0	0	0	0	0	0	5	0	0	0	1	0
GCA_003022925	p_Halobacteriota_c_Halobacteria_o_Halobacteriales_f_Halococcaceae_g_Halococcus_s_Halococcus sp003022925_GCA_003022925	0	0	0	0	0	1	0	0	2	1	0	0	0	0	0	0	0	0	0	0	0	0	0	0	0	0	0	0	0	0	0	1	0	0	4	0	0	0	0	0	0	0	4	0	0	0	1	0
GCF_000336715	p_Halobacteriota_c_Halobacteria_o_Halobacteriales_f_Halococcaceae_g_Halococcus_s_Halococcus thailandensis_GCF_000336715	0	0	0	0	0	1	0	0	2	1	0	0	0	0	0	0	0	0	0	0	0	0	0	0	0	0	0	0	0	0	0	1	0	0	7	0	0	0	0	0	1	0	3	0	0	0	1	1
GCA_000496195	p_Halobacteriota_c_Halobacteria_o_Halobacteriales_f_Haloferacaceae_g_A07HB70_s_A07HB70 sp000496195_GCA_000496195	0	0	0	0	0	1	0	0	1	0	0	0	0	0	0	0	0	0	0	0	0	0	0	0	0	0	0	0	0	0	0	0	0	0	1	0	0	0	0	0	1	0	3	0	0	0	1	1
GCF_002952775	p_Halobacteriota_c_Halobacteria_o_Halobacteriales_f_Haloferacaceae_g_Halalkaliarchaeum_s_Halalkaliarchaeum desulfuricum_GCF_002952775	0	0	0	0	0	1	0	0	0	1	0	0	0	0	0	0	0	0	0	0	0	0	0	0	0	0	0	0	0	0	0	1	0	0	2	0	1	0	0	2	0	0	4	0	0	0	1	1
GCF_002844195	p_Halobacteriota_c_Halobacteria_o_Halobacteriales_f_Haloferacaceae_g_Halegenticoccus_s_Halegenticoccus soli_GCF_002844195	0	0	0	0	0	1	0	0	1	1	0	0	0	0	0	0	0	0	0	0	0	0	0	0	0	0	0	0	0	0	0	1	0	0	9	1	0	0	0	0	2	0	4	0	0	0	1	1
GCF_004116405	p_Halobacteriota_c_Halobacteria_o_Halobacteriales_f_Haloferacaceae_g_Halegenticoccus_s_Halegenticoccus sp004116405_GCF_004116405	0	0	0	0	0	1	0	0	2	1	0	0	0	0	0	0	0	0	0	0	0	0	0	0	0	0	0	0	0	0	0	1	0	0	11	1	0	0	0	0	2	0	5	0	0	0	1	1
GCF_900129775	p_Halobacteriota_c_Halobacteria_o_Halobacteriales_f_Haloferacaceae_g_Halobaculum_s_Halobaculum gomorrense_GCF_900129775	0	0	0	0	0	1	0	0	1	1	0	0	0	0	0	0	0	0	0	0	0	0	0	0	0	0	0	0	0	0	0	1	0	0	3	0	0	0	0	0	2	0	4	0	0	0	1	1
GCA_003020945	p_Halobacteriota_c_Halobacteria_o_Halobacteriales_f_Haloferacaceae_g_Halobaculum_s_Halobaculum sp003020945_GCA_003020945	0	0	0	0	0	1	0	0	1	1	0	0	0	0	0	0	0	0	0	0	0	0	0	0	0	0	0	0	1	0	0	1	0	0	4	0	0	0	0	0	0	0	4	0	0	0	1	1
GCA_009831625	p_Halobacteriota_c_Halobacteria_o_Halobacteriales_f_Haloferacaceae_g_Halobaculum_s_Halobaculum sp009831625_GCA_009831625	0	0	0	0	0	1	0	0	1	1	0	0	0	0	0	0	0	0	0	0	0	0	0	0	0	0	1	0	0	0	0	1	0	0	3	0	0	0	0	0	1	0	4	0	0	0	1	1
GCA_013401515	p_Halobacteriota_c_Halobacteria_o_Halobacteriales_f_Haloferacaceae_g_Halobaculum_s_Halobaculum sp013401515_GCA_013401515	0	0	0	0	0	1	0	0	1	1	0	0	0	0	0	0	0	0	0	0	0	0	0	0	0	0	0	0	0	0	0	1	0	0	6	1	0	0	0	0	2	0	5	0	0	0	1	1
GCA_013402875	p_Halobacteriota_c_Halobacteria_o_Halobacteriales_f_Haloferacaceae_g_Halobaculum_s_Halobaculum sp013402875_GCA_013402875	0	0	0	0	0	1	0	0	1	1	0	0	0	0	0	0	0	0	0	0	0	0	0	0	0	0	0	0	0	0	0	1	0	0	6	1	0	0	0	0	1	0	4	0	0	0	1	1
GCF_000495475	p_Halobacteriota_c_Halobacteria_o_Halobacteriales_f_Haloferacaceae_g_Halobaculum_s_Halobaculum tyrrellense_GCF_000495475	0	0	0	0	0	1	0	0	1	0	0	0	0	0	0	0	0	0	0	0	0	0	0	0	0	0	0	0	0	0	0	1	0	0	10	1	0	0	0	0	0	0	5	0	0	0	1	1
GCA_007655485	p_Halobacteriota_c_Halobacteria_o_Halobacteriales_f_Haloferacaceae_g_Halobellus_s_Halobellus captivus_GCA_007655485	0	0	0	0	0	1	0	0	1	1	0	0	0	0	0	0	0	0	0	0	0	0	0	0	0	0	0	0	0	0	0	1	0	0	1	0	0	0	0	0	1	0	3	0	0	0	1	1
GCF_900107195	p_Halobacteriota_c_Halobacteria_o_Halobacteriales_f_Haloferacaceae_g_Halobellus_s_Halobellus clavatus_GCF_900107195	0	0	0	0	0	1	0	0	2	2	0	0	0	0	0	0	0	0	0	0	0	0	0	0	0	0	0	0	0	0	0	1	0	0	1	0	0	0	0	0	1	0	3	0	0	0	1	1
GCA_900108165	p_Halobacteriota_c_Halobacteria_o_Halobacteriales_f_Haloferacaceae_g_Halobellus_s_Halobellus limi_GCA_900108165	0	0	0	0	0	1	0	0	2	2	0	0	0	0	0	0	0	0	0	0	0	0	0	0	0	0	0	0	0	0	0	1	0	0	1	0	0	0	0	0	1	0	3	0	0	0	1	1
GCA_004799685	p_Halobacteriota_c_Halobacteria_o_Halobacteriales_f_Haloferacaceae_g_Halobellus_s_Halobellus limi_GCF_004799685	0	0	0	0	0	1	0	0	2	2	0	0	0	0	0	0	0	0	0	0	0	0	0	0	0	0	0	0	0	0	0	1	0	0	1	0	0	0	0	0	1	0	3	0	0	0	1	1
GCF_004799685	p_Halobacteriota_c_Halobacteria_o_Halobacteriales_f_Haloferacaceae_g_Halobellus_s_Halobellus limi_GCF_004799685	0	0	0	0	0	1	0	0	2	2	0	0	0	0	0	0	0	0	0	0	0	0	0	0	0	0	0	0	0	0	0	1	0	0	1	0	0	0	0	0	1	0	3	0	0	0	1	1
GCF_000739575	p_Halobacteriota_c_Halobacteria_o_Halobacteriales_f_Haloferacaceae_g_Halobellus_s_Halobellus rufus_GCF_000739575	0	0	0	0	0	1	0	0	1	1	0	0	0	0	0	0	0	0	0	0	0	0	0	0	0	0	0	0	0	0	0	1	0	0	1	0	0	0	0	0	1	0	3	0	0	0	1	1
GCA_014646875	p_Halobacteriota_c_Halobacteria_o_Halobacteriales_f_Haloferacaceae_g_Halobellus_s_Halobellus salinus_GCA_014646875	0	0	0	0	0	1	0	0	1	2	0	0	0	0	0	0	0	0	0	0	0	0	0	0	0	0	0	0	0	0	0	1	0	0	2	0	0	0	0	0	1	0	4	0	0	0	1	1
GCA_003665925	p_Halobacteriota_c_Halobacteria_o_Halobacteriales_f_Haloferacaceae_g_Halobellus_s_Halobellus sp003665925_GCF_003665925	0	0	0	0	0	1	0	0	1	1	0	0	0	0	0	0	0	0	0	0	0	0	0	0	0	0	0	0	1	0	0	1	0	0	2	0	0	0	0	0	1	0	3	0	0	0	1	1
GCF_003665925	p_Halobacteriota_c_Halobacteria_o_Halobacteriales_f_Haloferacaceae_g_Halobellus_s_Halobellus sp003665925_GCF_003665925	0	0	0	0	0	1	0	0	1	1	0	0	0	0	0	0	0	0	0	0	0	0	0	0	0	0	0	0	1	0	0	1	0	0	2	0	0	0	0	0	1	0	3	0	0	0	1	1
GCA_003665935	p_Halobacteriota_c_Halobacteria_o_Halobacteriales_f_Haloferacaceae_g_Halobellus_s_Halobellus sp003665935_GCF_003665935	0	0	0	0	0	1	0	0	1	1	0	0	0	0	0	0	0	0	0	0	0	0	0	0	0	0	0	0	0	0	0	1	0	0	1	0	0	0	0	0	1	0	3	0	0	0	1	1
GCF_003665935	p_Halobacteriota_c_Halobacteria_o_Halobacteriales_f_Haloferacaceae_g_Halobellus_s_Halobellus sp003665935_GCF_003665935	0	0	0	0	0	1	0	0	1	1	0	0	0	0	0	0	0	0	0	0	0	0	0	0	0	0	0	0	0	0	0	1	0	0	1	0	0	0	0	0	1	0	3	0	0	0	1	1
GCA_014212355	p_Halobacteriota_c_Halobacteria_o_Halobacteriales_f_Haloferacaceae_g_Halobellus_s_Halobellus sp014212355_GCA_014212355	0	0	0	0	0	1	0	0	1	2	0	0	0	0	0	0	0	0	0	0	0	0	0	0	0	0	0	0	0	0	0	1	0	0	1	0	0	0	0	0	0	0	4	0	0	0	1	1
GCF_000337795	p_Halobacteriota_c_Halobacteria_o_Halobacteriales_f_Haloferacaceae_g_Haloferax_s_Haloferax denitrificans_GCF_000337795	0	0	0	0	0	1	0	0	1	1	0	0	0	0	0	0	0	0	0	0	0	0	0	0	0	0	0	0	0	0	0	1	0	0	5	0	0	0	0	0	2	0	5	0	0	0	1	1
GCF_000336755	p_Halobacteriota_c_Halobacteria_o_Halobacteriales_f_Haloferacaceae_g_Haloferax_s_Haloferax elongans_GCF_000336755	0	0	0	0	0	1	0	0	1	1	0	0	0	0	0	0	0	0	0	0	0	0	0	0	0	0	0	0	0	0	0	1	0	0	2	0	0	0	0	0	2	0	5	0	0	0	1	1
GCA_001190965	p_Halobacteriota_c_Halobacteria_o_Halobacteriales_f_Haloferacaceae_g_Haloferax_s_Haloferax gibbonsii_GCA_001190965	0	0	0	0	0	1	0	0	1	1	0	0	0	0	0	0	0	0	0	0	0	0	0	0	0	0	0	0	0	0	0	1	0	0	7	0	0	0	0	0	2	0	4	0	0	0	1	1
GCA_003383025	p_Halobacteriota_c_Halobacteria_o_Halobacteriales_f_Haloferacaceae_g_Haloferax_s_Haloferax gibbonsii_GCA_003383025	0	0	0	0	0	1	0	0	1	1	0	0	0	0	0	0	0	0	0	0	0	0	0	0	0	0	0	0	0	0	0	1	0	0	10	0	0	0	0	0	3	0	4	0	0	0	1	1
GCA_003383195	p_Halobacteriota_c_Halobacteria_o_Halobacteriales_f_Haloferacaceae_g_Haloferax_s_Haloferax gibbonsii_GCA_003383195	0	0	0	0	0	1	0	0	1	1	0	0	0	0	0	0	0	0	0	0	0	0	0	0	0	0	0	0	0	0	0	1	0	0	7	0	0	0	0	0	3	0	4	0	0	0	1	1
GCA_014969745	p_Halobacteriota_c_Halobacteria_o_Halobacteriales_f_Haloferacaceae_g_Haloferax_s_Haloferax gibbonsii_GCA_014969745	0	0	0	0	0	1	0	0	1	1	0	0	0	0	0	0	0	0	0	0	0	0	0	0	0	0	0	0	1	0	0	1	0	0	7	0	0	0	0	0	1	0	5	0	0	0	1	1
GCF_000336775	p_Halobacteriota_c_Halobacteria_o_Halobacteriales_f_Haloferacaceae_g_Haloferax_s_Haloferax gibbonsii_GCF_000336775	0	0	0	0	0	1	0	0	1	1	0	0	0	0	0	0	0	0	0	0	0	0	0	0	0	0	0	0	0	0	0	1	0	0	7	0	0	0	0	0	2	0	4	0	0	0	0	1
GCA_900109695	p_Halobacteriota_c_Halobacteria_o_Halobacteriales_f_Haloferacaceae_g_Haloferax_s_Haloferax larsenii_GCA_900109695	0	0	0	0	0	1	0	0	1	1	0	0	0	0	0	0	0	0	0	0	0	0	0	0	0	0	0	0	0	0	0	1	0	0	2	0	0	0	0	0	4	0	5	0	0	0	1	1
GCF_000336955	p_Halobacteriota_c_Halobacteria_o_Halobacteriales_f_Haloferacaceae_g_Haloferax_s_Haloferax larsenii_GCF_000336955	0	0	0	0	0	1	0	0	1	0	0	0	0	0	0	0	0	0	0	0	0	0	0	0	0	0	0	0	0	0	0	1	0	0	2	0	0	0	0	0	3	0	5	0	0	0	1	1
GCF_001368915	p_Halobacteriota_c_Halobacteria_o_Halobacteriales_f_Haloferacaceae_g_Haloferax_s_Haloferax massiliensis_GCF_001368915	0	0	0	0	0	1	0	0	1	1	0	0	0	0	0	0	0	0	0	0	0	0	0	0	0	0	0	0	1	0	0	1	0	0	8	0	0	0	0	0	2	0	4	0	0	0	1	1
GCA_000337295	p_Halobacteriota_c_Halobacteria_o_Halobacteriales_f_Haloferacaceae_g_Haloferax_s_Haloferax mediterranei_GCA_000337295	0	0	0	0	0	1	0	0	1	1	0	0	0	0	0	0	0	0	0	0	0	0	0	0	0	0	0	0	0	0	0	1	0	0	3	1	0	0	0	0	4	0	4	0	0	0	1	1
GCA_000685635	p_Halobacteriota_c_Halobacteria_o_Halobacteriales_f_Haloferacaceae_g_Haloferax_s_Haloferax mediterranei_GCA_000685635	0	0	0	0	0	1	0	0	1	1	0	0	0	0	0	0	0	0	0	0	0	0	0	0	0	0	0	0	0	0	0	1	0	0	3	1	0	0	0	0	4	0	4	0	0	0	1	1
GCA_005406325	p_Halobacteriota_c_Halobacteria_o_Halobacteriales_f_Haloferacaceae_g_Haloferax_s_Haloferax mediterranei_GCA_005406325	0	0	0	0	0	1	0	0	1	1	0	0	0	0	0	0	0	0	0	0	0	0	0	0	0	0	0	0	0	0	0	1	0	0	3	1	0	0	0	0	4	0	4	0	0	0	1	1
GCF_000306765	p_Halobacteriota_c_Halobacteria_o_Halobacteriales_f_Haloferacaceae_g_Haloferax_s_Haloferax mediterranei_GCF_000306765	0	0	0	0	0	1	0	0	1	1	0	0	0	0	0	0	0	0	0	0	0	0	0	0	0	0	0	0	0	0	0	1	0	0	3	1	0	0	0	0	4	0	4	0	0	0	1	1
GCF_000337815	p_Halobacteriota_c_Halobacteria_o_Halobacteriales_f_Haloferacaceae_g_Haloferax_s_Haloferax mucosum_GCF_000337815	0	0	0	0	0	1	0	0	1	1	0	0	0	0	0	0	0	0	0	0	0	0	0	0	0	0	0	0	0	0	0	1	0	0	3	0	0	0	0	0	3	0	2	0	0	0	1	1
GCA_000723845	p_Halobacteriota_c_Halobacteria_o_Halobacteriales_f_Haloferacaceae_g_Haloferax_s_Haloferax prahovense_GCA_000723845	0	0	0	0	0	1	0	0	1	1	0	0	0	0	0	0	0	0	0	0	0	0	0	0	0	0	0	0	0	0	0	1	0	0	7	0	0	0	0	0	2	0	4	0	0	0	1	1
GCA_003382985	p_Halobacteriota_c_Halobacteria_o_Halobacteriales_f_Haloferacaceae_g_Haloferax_s_Haloferax prahovense_GCA_003382985	0	0	0	0	0	1	0	0	1	1	0	0	0	0	0	0	0	0	0	0	0	0	0	0	0	0	0	0	0	0	0	1	0	0	7	0	0	0	0	0	2	0	4	0	0	0	1	1
GCA_003383085	p_Halobacteriota_c_Halobacteria_o_Halobacteriales_f_Haloferacaceae_g_Haloferax_s_Haloferax prahovense_GCA_003383085	0	0	0	0	0	1	0	0	1	1	0	0	0	0	0	0	0	0	0	0	0	0	0	0	0	0	0	0	0	0	0	1	0	0	7	0	0	0	0	0	2	0	4	0	0	0	1	1
GCA_003586325	p_Halobacteriota_c_Halobacteria_o_Halobacteriales_f_Haloferacaceae_g_Haloferax_s_Haloferax prahovense_GCA_003586325	0	0	0	0	0	1	0	0	1	1	0	0	0	0	0	0	0	0	0	0	0	0	0	0	0	0	0	0	0	0	0	1	0	0	7	0	0	0	0	0	2	0	4	0	0	0	1	1
GCF_000336815	p_Halobacteriota_c_Halobacteria_o_Halobacteriales_f_Haloferacaceae_g_Haloferax_s_Haloferax prahovense_GCF_000336815	0	0	0	0	0	1	0	0	1	1	0	0	0	0	0	0	0	0	0	0	0	0	0	0	0	0	0	0	0	0	0	1	0	0	7	0	0	0	0	0	2	0	4	0	0	0	1	1
GCF_001469865	p_Halobacteriota_c_Halobacteria_o_Halobacteriales_f_Haloferacaceae_g_Haloferax_s_Haloferax sp001469865_GCF_001469865	0	0	0	0	0	1	0	0	1	0	0	0	0	0	0	0	0	0	0	0	0	0	0	0	0	0	0	0	0	0	0	1	0	0	3	0	0	0	0	0	1	0	4	0	0	0	1	1
GCA_003383095	p_Halobacteriota_c_Halobacteria_o_Halobacteriales_f_Haloferacaceae_g_Haloferax_s_Haloferax sp001469875_GCA_003383095	0	0	0	0	0	1	0	0	1	1	0	0	0	0	0	0	0	0	0	0	0	0	0	0	0	0	0	0	0	0	0	1	0	0	6	0	0	0	0	0	2	0	4	0	0	0	1	1
GCF_001469875	p_Halobacteriota_c_Halobacteria_o_Halobacteriales_f_Haloferacaceae_g_Haloferax_s_Haloferax sp001469875_GCF_001469875	0	0	0	0	0	1	0	0	1	1	0	0	0	0	0	0	0	0	0	0	0	0	0	0	0	0	0	0	0	0	0	1	0	0	8	0	0	0	0	0	2	0	4	0	0	0	1	1
GCF_001482285	p_Halobacteriota_c_Halobacteria_o_Halobacteriales_f_Haloferacaceae_g_Haloferax_s_Haloferax sp001482285_GCF_001482285	0	0	0	0	0	1	0	0	1	1	0	0	0	0	0	0	0	0	0	0	0	0	0	0	0	0	0	0	0	0	0	1	0	0	6	0	0	0	0	0	3	0	4	0	0	0	1	1
GCA_009674585	p_Halobacteriota_c_Halobacteria_o_Halobacteriales_f_Haloferacaceae_g_Haloferax_s_Haloferax sp009674585_GCA_009674585	0	0	0	0	0	1	0	0	1	0	0	0	0	0	0	0	0	0	0	0	0	0	0	0	0	0	0	0	0	0	0	1	0	0	6	0	0	0	0	0	2	0	4	0	0	0	1	1
GCA_009674605	p_Halobacteriota_c_Halobacteria_o_Halobacteriales_f_Haloferacaceae_g_Haloferax_s_Haloferax sp009674605_GCA_009674605	0	0	0	0	0	1	0	0	1	0	0	0	0	0	0	0	0	0	0	0	0	0	0	0	0	0	0	0	0	0	0	1	0	0	3	0	0	0	0	0	1	0	4	0	0	0	1	1
GCA_009674625	p_Halobacteriota_c_Halobacteria_o_Halobacteriales_f_Haloferacaceae_g_Haloferax_s_Haloferax sp009674625_GCA_009674625	0	0	0	0	0	1	0	0	1	0	0	0	0	0	0	0	0	0	0	0	0	0	0	0	0	0	0	0	0	0	0	1	0	0	4	0	0	0	0	0	1	0	4	0	0	0	1	1
GCA_014635105	p_Halobacteriota_c_Halobacteria_o_Halobacteriales_f_Haloferacaceae_g_Haloferax_s_Haloferax sulfurifontis_GCA_014635105	0	0	0	0	0	1	0	0	1	1	0	0	0	0	0	0	0	0	0	0	0	0	0	0	0	0	0	0	0	0	0	1	0	0	6	0	0	0	0	0	3	0	5	0	0	0	1	1
GCF_000337835	p_Halobacteriota_c_Halobacteria_o_Halobacteriales_f_Haloferacaceae_g_Haloferax_s_Haloferax sulfurifontis_GCF_000337835	0	0	0	0	0	1	0	0	1	1	0	0	0	0	0	0	0	0	0	0	0	0	0	0	0	0	0	0	0	0	0	1	0	0	5	0	0	0	0	0	3	0	5	0	0	0	1	1
GCA_000328285	p_Halobacteriota_c_Halobacteria_o_Halobacteriales_f_Haloferacaceae_g_Haloferax_s_Haloferax volcanii_GCA_000328285	0	0	0	0	0	1	0	0	1	1	0	0	0	0	0	0	0	0	0	0	0	0	0	0	0	0	0	0	0	0	0	1	0	0	7	0	0	0	0	0	3	0	3	0	0	0	1	1
GCA_000336735	p_Halobacteriota_c_Halobacteria_o_Halobacteriales_f_Haloferacaceae_g_Haloferax_s_Haloferax volcanii_GCA_000336735	0	0	0	0	0	1	0	0	1	1	0	0	0	0	0	0	0	0	0	0	0	0	0	0	0	0	0	0	0	0	0	1	0	0	6	0	0	0	0	0	2	0	4	0	0	0	1	1
GCA_000336795	p_Halobacteriota_c_Halobacteria_o_Halobacteriales_f_Haloferacaceae_g_Haloferax_s_Haloferax volcanii_GCA_000336795	0	0	0	0	0	1	0	0	1	1	0	0	0	0	0	0	0	0	0	0	0	0	0	0	0	0	0	0	0	0	0	1	0	0	6	0	0	0	0	0	2	0	4	0	0	0	1	1
GCA_000336835	p_Halobacteriota_c_Halobacteria_o_Halobacteriales_f_Haloferacaceae_g_Haloferax_s_Haloferax volcanii_GCA_000336835	0	0	0	0	0	1	0	0	1	1	0	0	0	0	0	0	0	0	0	0	0	0	0	0	0	0	0	0	0	0	0	1	0	0	6	0	0	0	0	0	2	0	4	0	0	0	1	1
GCA_000336855	p_Halobacteriota_c_Halobacteria_o_Halobacteriales_f_Haloferacaceae_g_Haloferax_s_Haloferax volcanii_GCA_000336855	0	0	0	0	0	1	0	0	1	1	0	0	0	0	0	0	0	0	0	0	0	0	0	0	0	0	0	0	0	0	0	1	0	0	6	0	0	0	0	0	2	0	4	0	0	0	1	1
GCA_000336975	p_Halobacteriota_c_Halobacteria_o_Halobacteriales_f_Haloferacaceae_g_Haloferax_s_Haloferax volcanii_GCA_000336975	0	0	0	0	0	1	0	0	1	1	0	0	0	0	0	0	0	0	0	0	0	0	0	0	0	0	0	0	0	0	0	1	0	0	6	0	0	0	0	0	2	0	4	0	0	0	1	1
GCA_000337315	p_Halobacteriota_c_Halobacteria_o_Halobacteriales_f_Haloferacaceae_g_Haloferax_s_Haloferax volcanii_GCA_000337315	0	0	0	0	0	1	0	0	1	1	0	0	0	0	0	0	0	0	0	0	0	0	0	0	0	0	0	0	1	0	0	1	0	0	8	0	0	0	0	0	2	0	4	0	0	0	1	1
GCA_003383005	p_Halobacteriota_c_Halobacteria_o_Halobacteriales_f_Haloferacaceae_g_Haloferax_s_Haloferax volcanii_GCA_003383005	0	0	0	0	0	1	0	0	1	1	0	0	0	0	0	0	0	0	0	0	0	0	0	0	0	0	0	0	1	0	0	1	0	0	8	0	0	0	0	0	2	0	4	0	0	0	1	1
GCA_003383015	p_Halobacteriota_c_Halobacteria_o_Halobacteriales_f_Haloferacaceae_g_Haloferax_s_Haloferax volcanii_GCA_003383015	0	0	0	0	0	1	0	0	1	1	0	0	0	0	0	0	0	0	0	0	0	0	0	0	0	0	0	0	1	0	0	1	0	0	7	0	0	0	0	0	2	0	4	0	0	0	1	1
GCA_003383065	p_Halobacteriota_c_Halobacteria_o_Halobacteriales_f_Haloferacaceae_g_Haloferax_s_Haloferax volcanii_GCA_003383065	0	0	0	0	0	1	0	0	1	1	0	0	0	0	0	0	0	0	0	0	0	0	0	0	0	0	0	0	0	0	0	1	0	0	7	0	0	0	0	0	2	0	4	0	0	0	1	1
GCA_003665865	p_Halobacteriota_c_Halobacteria_o_Halobacteriales_f_Haloferacaceae_g_Haloferax_s_Haloferax volcanii_GCA_003665865	0	0	0	0	0	1	0	0	1	1	0	0	0	0	0	0	0	0	0	0	0	0	0	0	0	0	0	0	1	0	0	1	0	0	8	0	0	0	0	0	2	0	4	0	0	0	1	1
GCA_003665905	p_Halobacteriota_c_Halobacteria_o_Halobacteriales_f_Haloferacaceae_g_Haloferax_s_Haloferax volcanii_GCA_003665905	0	0	0	0	0	1	0	0	1	1	0	0	0	0	0	0	0	0	0	0	0	0	0	0	0	0	0	0	1	0	0	1	0	0	8	0	0	0	0	0	2	0	4	0	0	0	1	1
GCF_000025685	p_Halobacteriota_c_Halobacteria_o_Halobacteriales_f_Haloferacaceae_g_Haloferax_s_Haloferax volcanii_GCF_000025685	0	0	0	0	0	1	0	0	1	1	0	0	0	0	0	0	0	0	0	0	0	0	0	0	0	0	0	0	1	0	0	1	0	0	8	0	0	0	0	0	2	0	4	0	0	0	1	1
GCA_000337855	p_Halobacteriota_c_Halobacteria_o_Halobacteriales_f_Haloferacaceae_g_Halogeometricum_s_Halogeometricum borinquense_GCA_000337855	0	0	0	0	0	1	0	0	1	2	0	0	0	0	0	0	0	0	0	0	0	0	0	0	0	0	0	0	0	0	0	1	0	0	3	1	0	0	0	0	2	0	4	0	0	0	1	1
GCA_004150395	p_Halobacteriota_c_Halobacteria_o_Halobacteriales_f_Haloferacaceae_g_Halogeometricum_s_Halogeometricum borinquense_GCA_004150395	0	0	0	0	0	1	0	0	1	2	0	0	0	0	0	0	0	0	0	0	0	0	0	0	0	0	0	0	0	0	0	1	0	0	2	1	0	0	0	0	2	0	4	0	0	0	1	1
GCF_000172995	p_Halobacteriota_c_Halobacteria_o_Halobacteriales_f_Haloferacaceae_g_Halogeometricum_s_Halogeometricum borinquense_GCF_000172995	0	0	0	0	0	1	0	0	1	2	0	0	0	0	0	0	0	0	0	0	0	0	0	0	0	0	0	0	0	0	0	1	0	0	3	1	0	0	0	0	2	0	4	0	0	0	1	1
GCF_900115785	p_Halobacteriota_c_Halobacteria_o_Halobacteriales_f_Haloferacaceae_g_Halogeometricum_s_Halogeometricum limi_GCF_900115785	0	0	0	0	0	1	0	0	1	1	0	0	0	0	0	0	0	0	0	0	0	0	0	0	0	0	0	0	0	0	0	1	0	0	4	0	0	0	0	0	2	0	4	0	0	0	1	1
GCF_000337095	p_Halobacteriota_c_Halobacteria_o_Halobacteriales_f_Haloferacaceae_g_Halogeometricum_s_Halogeometricum pallidum_GCF_000337095	0	0	0	0	0	1	0	0	2	2	0	0	0	0	0	0	0	0	0	0	0	0	0	0	0	0	0	0	0	0	0	1	0	0	8	1	0	0	0	0	2	0	4	0	0	0	1	1
GCF_900112175	p_Halobacteriota_c_Halobacteria_o_Halobacteriales_f_Haloferacaceae_g_Halogeometricum_s_Halogeometricum rufum_GCF_900112175	0	0	0	0	0	1	0	0	1	1	0	0	0	0	0	0	0	0	0	0	0	0	0	0	0	0	0	0	0	0	0	1	0	0	4	0	0	0	0	0	1	0	4	0	0	0	1	1
GCF_900110465	p_Halobacteriota_c_Halobacteria_o_Halobacteriales_f_Haloferacaceae_g_Halogranum_s_Halogranum amylolyticum_GCF_900110465	0	0	0	0	0	1	0	0	2	1	0	0	0	0	0	0	0	0	0	0	0	0	0	0	0	0	0	0	0	0	0	1	0	0	5	1	0	0	0	0	3	0	4	0	0	0	1	1
GCF_900103715	p_Halobacteriota_c_Halobacteria_o_Halobacteriales_f_Haloferacaceae_g_Halogranum_s_Halogranum gelatinilyticum_GCF_900103715	0	0	0	0	0	1	0	0	1	1	0	0	0	0	0	0	0	0	0	0	0	0	0	0	0	0	0	0	0	0	0	1	0	0	3	0	0	0	0	0	1	0	3	0	0	0	1	1
GCA_000283335	p_Halobacteriota_c_Halobacteria_o_Halobacteriales_f_Haloferacaceae_g_Halogranum_s_Halogranum rubrum_GCA_000283335	0	0	0	0	0	1	0	0	1	1	0	0	0	0	0	0	0	0	0	0	0	0	0	0	0	0	0	0	0	0	0	1	0	0	7	1	0	0	0	0	2	0	4	0	0	0	1	1
GCF_900114455	p_Halobacteriota_c_Halobacteria_o_Halobacteriales_f_Haloferacaceae_g_Halogranum_s_Halogranum rubrum_GCF_900114455	0	0	0	0	0	1	0	0	1	1	0	0	0	0	0	0	0	0	0	0	0	0	0	0	0	0	0	0	0	0	0	1	0	0	8	0	0	0	0	0	2	0	4	0	0	0	1	1
GCF_900109065	p_Halobacteriota_c_Halobacteria_o_Halobacteriales_f_Haloferacaceae_g_Halohasta_s_Halohasta litchfieldiae_GCF_900109065	0	0	0	0	0	1	0	0	1	1	0	0	0	0	0	0	0	0	0	0	0	0	0	0	0	0	0	0	0	0	0	1	0	0	5	0	0	0	0	0	1	0	3	0	0	0	1	1
GCA_001563795	p_Halobacteriota_c_Halobacteria_o_Halobacteriales_f_Haloferacaceae_g_Halohasta_s_Halohasta sp001563795_GCA_001563795	0	0	0	0	0	2	0	0	1	1	0	0	0	0	0	0	0	0	0	0	0	0	0	0	0	0	0	0	0	0	0	1	0	0	2	0	0	0	0	0	1	0	3	0	0	0	1	1
GCA_003552705	p_Halobacteriota_c_Halobacteria_o_Halobacteriales_f_Haloferacaceae_g_Halohasta_s_Halohasta sp001563795_GCA_003552705	0	0	0	0	0	0	0	0	1	1	0	0	0	0	0	0	0	0	0	0	0	0	0	0	0	0	0	0	0	0	0	1	0	0	2	0	0	0	0	0	1	0	2	0	0	0	0	0
GCA_003554115	p_Halobacteriota_c_Halobacteria_o_Halobacteriales_f_Haloferacaceae_g_Halohasta_s_Halohasta sp003554115_GCA_003554115	0	0	0	0	0	0	0	0	1	0	0	0	0	0	0	0	0	0	0	0	0	0	0	0	0	0	0	0	0	0	0	0	0	0	3	0	0	0	0	0	0	0	4	0	0	0	1	0
GCA_017874235	p_Halobacteriota_c_Halobacteria_o_Halobacteriales_f_Haloferacaceae_g_Halolami_s_Unclassified_GCA_017874235	0	0	0	0	0	1	0	0	0	0	0	0	0	0	0	0	0	0	0	0	0	0	0	0	0	0	0	0	0	0	0	1	0	0	4	0	0	0	0	0	0	0	4	0	0	0	1	1
GCF_001307315	p_Halobacteriota_c_Halobacteria_o_Halobacteriales_f_Haloferacaceae_g_Halolamina_s_Halolamina pelagica_B_GCF_001307315	0	0	0	0	0	2	0	0	0	0	0	0	0	0	0	0	0	0	0	0	0	0	0	0	0	0	0	0	0	0	0	1	0	0	6	0	0	0	0	0	0	0	4	0	0	0	1	1
GCA_011627345	p_Halobacteriota_c_Halobacteria_o_Halobacteriales_f_Haloferacaceae_g_Halolamina_s_Halolamina pelagica_GCA_011627345	0	0	0	0	0	1	0	0	0	0	0	0	0	0	0	0	0	0	0	0	0	0	0	0	0	0	0	0	0	0	0	1	0	0	4	0	0	0	0	0	0	0	3	0	0	0	1	1
GCF_900115675	p_Halobacteriota_c_Halobacteria_o_Halobacteriales_f_Haloferacaceae_g_Halolamina_s_Halolamina pelagica_GCF_900115675	0	0	0	0	0	1	0	0	0	0	0	0	0	0	0	0	0	0	0	0	0	0	0	0	0	0	0	0	0	0	0	1	0	0	4	0	0	0	0	0	0	0	3	0	0	0	1	1
GCF_000739555	p_Halobacteriota_c_Halobacteria_o_Halobacteriales_f_Haloferacaceae_g_Halolamina_s_Halolamina rubra_GCF_000739555	0	0	0	0	0	1	0	0	0	0	0	0	0	0	0	0	0	0	0	0	0	0	0	0	0	0	0	0	0	0	0	1	0	0	5	0	0	0	0	0	0	0	4	0	0	0	1	1
GCF_001282785	p_Halobacteriota_c_Halobacteria_o_Halobacteriales_f_Haloferacaceae_g_Halolamina_s_Halolamina sediminis_GCF_001282785	0	0	0	0	0	1	0	0	0	0	0	0	0	0	0	0	0	0	0	0	0	0	0	0	0	0	0	0	0	0	0	1	0	0	4	0	0	0	0	0	0	0	3	0	0	0	1	1
GCF_000224475	p_Halobacteriota_c_Halobacteria_o_Halobacteriales_f_Haloferacaceae_g_Halolamina_s_Halolamina sp000224475_GCF_000224475	0	0	0	0	0	1	0	0	0	0	0	0	0	0	0	0	0	0	0	0	0	0	0	0	0	0	0	0	0	0	0	1	0	0	6	0	0	0	0	0	1	0	4	0	0	0	1	1
GCF_002025255	p_Halobacteriota_c_Halobacteria_o_Halobacteriales_f_Haloferacaceae_g_Halolamina_s_Halolamina sp002025255_GCF_002025255	0	0	0	0	0	1	0	0	0	0	0	0	0	0	0	0	0	0	0	0	0	0	0	0	0	0	0	0	0	0	0	1	0	0	5	0	0	0	0	0	0	0	4	0	0	0	1	1
GCF_003605635	p_Halobacteriota_c_Halobacteria_o_Halobacteriales_f_Haloferacaceae_g_Halonotius_s_Halonotius pteroides_GCF_003605635	0	0	0	0	0	1	0	0	1	1	0	0	0	0	0	0	0	0	0	0	0	0	0	0	0	0	0	0	0	0	0	1	0	0	2	0	0	0	0	0	1	0	3	0	0	0	1	1
GCF_006861655	p_Halobacteriota_c_Halobacteria_o_Halobacteriales_f_Haloferacaceae_g_Halonotius_s_Halonotius roseus_GCF_006861655	0	0	0	0	0	1	0	0	1	1	0	0	0	0	0	0	0	0	0	0	0	0	0	0	0	0	0	0	0	0	0	1	0	0	1	0	0	0	0	0	1	0	3	0	0	0	1	1
GCA_000416025	p_Halobacteriota_c_Halobacteria_o_Halobacteriales_f_Haloferacaceae_g_Halonotius_s_Halonotius sp000496215_GCA_000416025	0	0	0	0	0	2	0	0	1	1	0	0	0	0	0	0	0	0	0	0	0	0	0	0	0	0	0	0	0	0	0	1	0	0	1	0	0	0	0	0	2	0	3	0	0	0	2	1
GCA_000496215	p_Halobacteriota_c_Halobacteria_o_Halobacteriales_f_Haloferacaceae_g_Halonotius_s_Halonotius sp000496215_GCA_000496215	0	0	0	0	0	1	0	0	1	1	0	0	0	0	0	0	0	0	0	0	0	0	0	0	0	0	0	0	0	0	0	1	0	0	1	0	0	0	0	0	1	0	3	0	0	0	1	1
GCF_003605575	p_Halobacteriota_c_Halobacteria_o_Halobacteriales_f_Haloferacaceae_g_Halonotius_s_Halonotius sp003605575_GCF_003605575	0	0	0	0	0	1	0	0	1	1	0	0	0	0	0	0	0	0	0	0	0	0	0	0	0	0	0	0	0	0	0	1	0	0	1	0	0	0	0	1	1	0	3	0	0	0	1	1
GCF_006861665	p_Halobacteriota_c_Halobacteria_o_Halobacteriales_f_Haloferacaceae_g_Halonotius_s_Halonotius terrestris_GCF_006861665	0	0	0	0	0	1	0	0	1	1	0	0	0	0	0	0	0	0	0	0	0	0	0	0	0	0	0	0	0	0	0	1	0	0	1	0	0	0	0	0	1	0	3	0	0	0	1	1
GCF_001462205	p_Halobacteriota_c_Halobacteria_o_Halobacteriales_f_Haloferacaceae_g_Haloparvum_s_Haloparvum sedimenti_GCF_001462205	0	0	0	0	0	1	0	0	1	1	0	0	0	0	0	0	0	0	0	0	0	0	0	0	0	0	0	0	0	0	0	1	0	0	6	0	0	0	0	0	1	0	4	0	0	0	1	1
GCF_900113245	p_Halobacteriota_c_Halobacteria_o_Halobacteriales_f_Haloferacaceae_g_Halopelagius_s_Halopelagius inordinatus_GCF_900113245	0	0	0	0	0	1	0	0	1	1	0	0	0	0	0	0	0	0	0	0	0	0	0	0	0	0	0	0	0	0	0	1	0	0	4	1	0	0	0	0	0	0	3	0	0	0	1	1
GCA_003351065	p_Halobacteriota_c_Halobacteria_o_Halobacteriales_f_Haloferacaceae_g_Halopelagius_s_Halopelagius longus_GCA_003351065	0	0	0	0	0	1	0	0	2	1	0	0	0	0	0	0	0	0	0	0	0	0	0	0	0	0	0	0	0	0	0	1	0	0	6	1	0	0	0	0	2	0	3	0	0	0	1	1
GCF_900100875	p_Halobacteriota_c_Halobacteria_o_Halobacteriales_f_Haloferacaceae_g_Halopelagius_s_Halopelagius longus_GCF_900100875	0	0	0	0	0	1	0	0	2	1	0	0	0	0	0	0	0	0	0	0	0	0	0	0	0	0	0	0	0	0	0	1	0	0	6	1	0	0	0	0	2	0	3	0	0	0	1	1
GCF_900108505	p_Halobacteriota_c_Halobacteria_o_Halobacteriales_f_Haloferacaceae_g_Halopenitus_s_Halopenitus malekzadehii_GCF_900108505	0	0	0	0	0	1	0	0	2	1	0	0	0	0	0	0	0	0	0	0	0	0	0	0	0	0	0	0	0	0	0	1	0	0	7	0	0	0	0	0	1	0	4	0	0	0	1	1
GCF_002355635	p_Halobacteriota_c_Halobacteria_o_Halobacteriales_f_Haloferacaceae_g_Halopenitus_s_Halopenitus persicus_A_GCF_002355635	0	0	0	0	0	1	0	0	2	1	0	0	0	0	0	0	0	0	0	0	0	0	0	0	0	0	0	0	0	0	0	1	0	0	4	0	0	0	0	0	1	0	5	0	0	0	1	1
GCA_000447865	p_Halobacteriota_c_Halobacteria_o_Halobacteriales_f_Haloferacaceae_g_Halopenitus_s_Halopenitus persicus_GCA_000447865	0	0	0	0	0	1	0	0	2	1	0	0	0	0	0	0	0	0	0	0	0	0	0	0	0	0	0	0	0	0	0	1	0	0	5	0	0	0	0	0	0	0	5	0	0	0	1	1
GCF_900107205	p_Halobacteriota_c_Halobacteria_o_Halobacteriales_f_Haloferacaceae_g_Halopenitus_s_Halopenitus persicus_GCF_900107205	0	0	0	0	0	1	0	0	2	1	0	0	0	0	0	0	0	0	0	0	0	0	0	0	0	0	0	0	0	0	0	1	0	0	6	0	0	0	0	0	0	0	8	0	0	0	1	1
GCA_003688715	p_Halobacteriota_c_Halobacteria_o_Halobacteriales_f_Haloferacaceae_g_Haloplanus_s_Haloplanus aerogenes_GCA_003688715	0	0	0	0	0	1	0	0	1	1	0	0	0	0	0	0	0	0	0	0	0	0	0	0	0	0	0	0	0	0	0	1	0	0	3	0	0	0	0	0	1	0	5	0	0	0	1	1
GCA_003856835	p_Halobacteriota_c_Halobacteria_o_Halobacteriales_f_Haloferacaceae_g_Haloplanus_s_Haloplanus aerogenes_GCF_003856835	0	0	0	0	0	1	0	0	1	1	0	0	0	0	0	0	0	0	0	0	0	0	0	0	0	0	0	0	0	0	0	1	0	0	3	0	0	0	0	0	1	0	5	0	0	0	1	1
GCF_003856835	p_Halobacteriota_c_Halobacteria_o_Halobacteriales_f_Haloferacaceae_g_Haloplanus_s_Haloplanus aerogenes_GCF_003856835	0	0	0	0	0	1	0	0	1	1	0	0	0	0	0	0	0	0	0	0	0	0	0	0	0	0	0	0	0	0	0	1	0	0	3	0	0	0	0	0	1	0	5	0	0	0	1	1
GCF_000427685	p_Halobacteriota_c_Halobacteria_o_Halobacteriales_f_Haloferacaceae_g_Haloplanus_s_Haloplanus natans_GCF_000427685	0	0	0	0	0	1	0	0	1	0	0	0	0	0	0	0	0	0	0	0	0	0	0	0	0	0	0	0	0	0	0	1	0	0	4	0	0	0	0	1	1	0	6	0	0	0	1	1
GCA_009762275	p_Halobacteriota_c_Halobacteria_o_Halobacteriales_f_Haloferacaceae_g_Haloplanus_s_Haloplanus rallus_GCA_009762275	0	0	0	0	0	1	0	0	1	1	0	0	0	0	0	0	0	0	0	0	0	0	0	0	0	0	2	0	0	0	0	1	0	0	4	0	0	0	0	1	0	0	5	0	0	0	1	1
GCF_003342675	p_Halobacteriota_c_Halobacteria_o_Halobacteriales_f_Haloferacaceae_g_Haloplanus_s_Haloplanus rubicundus_GCF_003342675	0	0	0	0	0	1	0	0	1	0	0	0	0	0	0	0	0	0	0	0	0	0	0	0	0	0	0	0	0	0	0	1	0	0	3	0	0	0	0	0	0	0	5	0	0	0	1	1
GCA_003342695	p_Halobacteriota_c_Halobacteria_o_Halobacteriales_f_Haloferacaceae_g_Haloplanus_s_Haloplanus rubicundus_GCF_003342695	0	0	0	0	0	1	0	0	1	0	0	0	0	0	0	0	0	0	0	0	0	0	0	0	0	0	0	0	0	0	0	1	0	0	3	0	0	0	0	0	0	0	5	0	0	0	1	1
GCF_003342695	p_Halobacteriota_c_Halobacteria_o_Halobacteriales_f_Haloferacaceae_g_Haloplanus_s_Haloplanus rubicundus_GCF_003342695	0	0	0	0	0	1	0	0	1	0	0	0	0	0	0	0	0	0	0	0	0	0	0	0	0	0	0	0	0	0	0	1	0	0	3	0	0	0	0	0	0	0	5	0	0	0	1	1
GCA_003336245	p_Halobacteriota_c_Halobacteria_o_Halobacteriales_f_Haloferacaceae_g_Haloplanus_s_Haloplanus salinus_GCF_003336245	0	0	0	0	0	1	0	0	1	1	0	0	0	0	0	0	0	0	0	0	0	0	0	0	0	0	0	0	0	0	0	1	0	0	4	0	0	0	0	0	0	0	4	0	0	0	1	1
GCF_003336245	p_Halobacteriota_c_Halobacteria_o_Halobacteriales_f_Haloferacaceae_g_Haloplanus_s_Haloplanus salinus_GCF_003336245	0	0	0	0	0	1	0	0	1	1	0	0	0	0	0	0	0	0	0	0	0	0	0	0	0	0	0	0	0	0	0	1	0	0	4	0	0	0	0	0	0	0	4	0	0	0	1	1
GCF_900107665	p_Halobacteriota_c_Halobacteria_o_Halobacteriales_f_Haloferacaceae_g_Haloplanus_s_Haloplanus vescus_GCF_900107665	0	0	0	0	0	1	0	0	1	1	0	0	0	0	0	0	0	0	0	0	0	0	0	0	0	0	0	0	0	0	0	1	0	0	4	0	0	0	0	0	1	0	4	0	0	0	1	1
GCF_003439925	p_Halobacteriota_c_Halobacteria_o_Halobacteriales_f_Haloferacaceae_g_Haloprofundus_s_Haloprofundus halophilus_GCF_003439925	0	0	0	0	0	1	0	0	1	1	0	0	0	0	0	0	0	0	0	0	0	0	0	0	0	0	0	0	0	0	0	1	0	0	6	0	0	0	0	0	1	0	5	0	0	0	1	1
GCF_001469955	p_Halobacteriota_c_Halobacteria_o_Halobacteriales_f_Haloferacaceae_g_Haloprofundus_s_Haloprofundus marisrubri_GCF_001469955	0	0	0	0	0	1	0	0	1	1	0	0	0	0	0	0	0	0	0	0	0	0	0	0	0	0	0	0	0	0	0	1	0	0	5	0	0	0	0	0	1	0	4	0	0	0	1	1
GCA_000416005	p_Halobacteriota_c_Halobacteria_o_Halobacteriales_f_Haloferacaceae_g_Haloquadratum_s_Haloquadratum sp000416005_GCA_000416005	0	0	0	0	0	0	0	0	1	0	0	0	0	0	0	0	0	0	0	0	0	0	0	0	0	0	0	0	0	0	0	0	0	0	1	0	0	0	0	0	0	0	3	0	0	0	0	0
GCA_000415965	p_Halobacteriota_c_Halobacteria_o_Halobacteriales_f_Haloferacaceae_g_Haloquadratum_s_Haloquadratum walsbyi_A_GCA_000415965	0	0	0	0	0	1	0	0	1	1	0	0	0	0	0	0	0	0	0	0	0	0	0	0	0	0	0	0	0	0	0	1	0	0	1	0	0	0	0	0	0	0	3	0	0	0	1	1
GCA_000415985	p_Halobacteriota_c_Halobacteria_o_Halobacteriales_f_Haloferacaceae_g_Haloquadratum_s_Haloquadratum walsbyi_B_GCA_000415985	0	0	0	0	0	1	0	0	1	1	0	0	0	0	0	0	0	0	0	0	0	0	0	0	0	0	0	0	0	0	0	1	0	0	1	0	0	0	0	0	0	0	3	0	0	0	1	1
GCA_000009185	p_Halobacteriota_c_Halobacteria_o_Halobacteriales_f_Haloferacaceae_g_Haloquadratum_s_Haloquadratum walsbyi_GCA_000009185	0	0	0	0	0	1	0	0	1	1	0	0	0	0	0	0	0	0	0	0	0	0	0	0	0	0	0	0	0	0	0	1	0	0	1	0	0	0	0	0	0	0	3	0	0	0	1	1
GCF_000237865	p_Halobacteriota_c_Halobacteria_o_Halobacteriales_f_Haloferacaceae_g_Haloquadratum_s_Haloquadratum walsbyi_GCF_000237865	0	0	0	0	0	1	0	0	1	1	0	0	0	0	0	0	0	0	0	0	0	0	0	0	0	0	0	0	0	0	0	1	0	0	1	0	0	0	0	0	0	0	3	0	0	0	1	1
GCF_001542905	p_Halobacteriota_c_Halobacteria_o_Halobacteriales_f_Haloferacaceae_g_Halorubrum_s_Halorubrum aethiopicum_GCF_001542905	0	0	0	0	0	1	0	0	1	1	0	0	0	0	0	0	0	0	0	0	0	0	0	0	0	0	0	0	0	0	0	1	0	0	4	0	0	0	0	0	0	0	5	0	0	0	1	1
GCF_000336995	p_Halobacteriota_c_Halobacteria_o_Halobacteriales_f_Haloferacaceae_g_Halorubrum_s_Halorubrum aidingense_GCF_000336995	0	0	0	0	0	1	0	0	1	1	0	0	0	0	0	0	0	0	0	0	0	0	0	0	0	0	0	0	0	0	0	1	0	0	4	0	0	0	0	0	0	0	4	0	0	0	1	1
GCA_004114995	p_Halobacteriota_c_Halobacteria_o_Halobacteriales_f_Haloferacaceae_g_Halorubrum_s_Halorubrum amylolyticum_GCF_004114995	0	0	0	0	0	1	0	0	1	1	0	0	0	0	0	0	0	0	0	0	0	0	0	0	0	0	0	0	0	0	0	1	0	0	3	0	0	0	0	0	1	0	3	0	0	0	1	1
GCF_004114995	p_Halobacteriota_c_Halobacteria_o_Halobacteriales_f_Haloferacaceae_g_Halorubrum_s_Halorubrum amylolyticum_GCF_004114995	0	0	0	0	0	1	0	0	1	1	0	0	0	0	0	0	0	0	0	0	0	0	0	0	0	0	0	0	0	0	0	1	0	0	3	0	0	0	0	0	1	0	3	0	0	0	1	1
GCA_900113615	p_Halobacteriota_c_Halobacteria_o_Halobacteriales_f_Haloferacaceae_g_Halorubrum_s_Halorubrum aquaticum_GCA_900113615	0	0	0	0	0	1	0	0	1	1	0	0	0	0	0	0	0	0	0	0	0	0	0	0	0	0	0	0	0	0	0	1	0	0	5	0	0	0	0	0	0	0	5	0	0	0	1	1
GCA_005435175	p_Halobacteriota_c_Halobacteria_o_Halobacteriales_f_Haloferacaceae_g_Halorubrum_s_Halorubrum californiense_GCA_005435175	0	0	0	0	0	1	0	0	1	1	0	0	0	0	0	0	0	0	0	0	0	0	0	0	0	0	0	0	0	0	0	1	0	0	3	0	0	0	0	0	1	0	3	0	0	0	1	1
GCF_000336875	p_Halobacteriota_c_Halobacteria_o_Halobacteriales_f_Haloferacaceae_g_Halorubrum_s_Halorubrum californiense_GCF_000336875	0	0	0	0	0	1	0	0	2	1	0	0	0	0	0	0	0	0	0	0	0	0	0	0	0	0	0	0	0	0	0	1	0	0	3	0	0	0	0	0	1	0	3	0	0	0	1	1
GCA_900182635	p_Halobacteriota_c_Halobacteria_o_Halobacteriales_f_Haloferacaceae_g_Halorubrum_s_Halorubrum cibi_GCF_900182635	0	0	0	0	0	1	0	0	1	1	0	0	0	0	0	0	0	0	0	0	0	0	0	0	0	0	0	0	0	0	0	1	0	0	3	0	0	0	0	0	0	0	5	0	0	0	1	1
GCF_900182635	p_Halobacteriota_c_Halobacteria_o_Halobacteriales_f_Haloferacaceae_g_Halorubrum_s_Halorubrum cibi_GCF_900182635	0	0	0	0	0	1	0	0	1	1	0	0	0	0	0	0	0	0	0	0	0	0	0	0	0	0	0	0	0	0	0	1	0	0	3	0	0	0	0	0	0	0	5	0	0	0	1	1
GCF_000337035	p_Halobacteriota_c_Halobacteria_o_Halobacteriales_f_Haloferacaceae_g_Halorubrum_s_Halorubrum coriense_GCF_000337035	0	0	0	0	0	1	0	0	2	1	0	0	0	0	0	0	0	0	0	0	0	0	0	0	0	0	0	0	0	0	0	1	0	0	3	0	0	0	0	0	1	0	3	0	0	0	1	1
GCA_007671725	p_Halobacteriota_c_Halobacteria_o_Halobacteriales_f_Haloferacaceae_g_Halorubrum_s_Halorubrum depositum_GCA_007671725	0	0	0	0	0	1	0	0	1	1	0	0	0	0	0	0	0	0	0	0	0	0	0	0	0	0	0	0	0	0	0	1	0	0	4	0	0	0	0	0	1	0	4	0	0	0	1	1
GCA_000337015	p_Halobacteriota_c_Halobacteria_o_Halobacteriales_f_Haloferacaceae_g_Halorubrum_s_Halorubrum distributum_GCA_000337015	0	0	0	0	0	1	0	0	1	1	0	0	0	0	0	0	0	0	0	0	0	0	0	0	0	0	0	0	0	0	0	1	0	0	3	0	0	0	0	0	0	0	3	0	0	0	1	1
GCA_000337055	p_Halobacteriota_c_Halobacteria_o_Halobacteriales_f_Haloferacaceae_g_Halorubrum_s_Halorubrum distributum_GCA_000337055	0	0	0	0	0	1	0	0	1	1	0	0	0	0	0	0	0	0	0	0	0	0	0	0	0	0	0	0	0	0	0	1	0	0	3	0	0	0	0	0	1	0	3	0	0	0	1	1
GCA_000337395	p_Halobacteriota_c_Halobacteria_o_Halobacteriales_f_Haloferacaceae_g_Halorubrum_s_Halorubrum distributum_GCA_000337395	0	0	0	0	0	1	0	0	1	1	0	0	0	0	0	0	0	0	0	0	0	0	0	0	0	0	0	0	0	0	0	1	0	0	3	0	0	0	0	0	1	0	3	0	0	0	1	1
GCA_000337435	p_Halobacteriota_c_Halobacteria_o_Halobacteriales_f_Haloferacaceae_g_Halorubrum_s_Halorubrum distributum_GCA_000337435	0	0	0	0	0	1	0	0	2	1	0	0	0	0	0	0	0	0	0	0	0	0	0	0	0	0	0	0	0	0	0	1	0	0	3	0	0	0	0	0	1	0	3	0	0	0	1	1
GCA_009856455	p_Halobacteriota_c_Halobacteria_o_Halobacteriales_f_Haloferacaceae_g_Halorubrum_s_Halorubrum distributum_GCA_009856455	0	0	0	0	0	1	0	0	1	1	0	0	0	0	0	0	0	0	0	0	0	0	0	0	0	0	0	0	0	0	0	1	0	0	3	0	0	0	0	0	1	0	3	0	0	0	1	1
GCF_000337335	p_Halobacteriota_c_Halobacteria_o_Halobacteriales_f_Haloferacaceae_g_Halorubrum_s_Halorubrum distributum_GCF_000337335	0	0	0	0	0	1	0	0	1	1	0	0	0	0	0	0	0	0	0	0	0	0	0	0	0	0	0	0	0	0	0	1	0	0	3	0	0	0	0	0	1	0	3	0	0	0	1	1
GCA_000421805	p_Halobacteriota_c_Halobacteria_o_Halobacteriales_f_Haloferacaceae_g_Halorubrum_s_Halorubrum ezzemoulense_GCA_000421805	0	0	0	0	0	1	0	0	2	1	0	0	0	0	0	0	0	0	0	0	0	0	0	0	0	0	0	0	0	0	0	1	0	0	3	0	0	0	0	0	1	0	3	0	0	0	1	1
GCA_002135045	p_Halobacteriota_c_Halobacteria_o_Halobacteriales_f_Haloferacaceae_g_Halorubrum_s_Halorubrum ezzemoulense_GCA_002135045	0	0	0	0	0	1	0	0	1	1	0	0	0	0	0	0	0	0	0	0	0	0	0	0	0	0	0	0	0	0	0	1	0	0	4	0	0	0	0	0	1	0	3	0	0	0	1	1
GCA_002252725	p_Halobacteriota_c_Halobacteria_o_Halobacteriales_f_Haloferacaceae_g_Halorubrum_s_Halorubrum ezzemoulense_GCA_002252725	0	0	0	0	0	1	0	0	2	1	0	0	0	0	0	0	0	0	0	0	0	0	0	0	0	0	0	0	0	0	0	1	0	0	4	0	0	0	0	0	1	0	3	0	0	0	1	1
GCA_002252805	p_Halobacteriota_c_Halobacteria_o_Halobacteriales_f_Haloferacaceae_g_Halorubrum_s_Halorubrum ezzemoulense_GCA_002252805	0	0	0	0	0	1	0	0	1	1	0	0	0	0	0	0	0	0	0	0	0	0	0	0	0	0	0	0	0	0	0	1	0	0	4	0	0	0	0	0	1	0	3	0	0	0	1	1
GCA_002252815	p_Halobacteriota_c_Halobacteria_o_Halobacteriales_f_Haloferacaceae_g_Halorubrum_s_Halorubrum ezzemoulense_GCA_002252815	0	0	0	0	0	1	0	0	1	1	0	0	0	0	0	0	0	0	0	0	0	0	0	0	0	0	0	0	0	0	0	1	0	0	3	0	0	0	0	0	1	0	3	0	0	0	1	1
GCA_002252835	p_Halobacteriota_c_Halobacteria_o_Halobacteriales_f_Haloferacaceae_g_Halorubrum_s_Halorubrum ezzemoulense_GCA_002252835	0	0	0	0	0	1	0	0	1	1	0	0	0	0	0	0	0	0	0	0	0	0	0	0	0	0	0	0	0	0	0	1	0	0	6	0	0	0	0	0	1	0	3	0	0	0	1	1
GCA_002252865	p_Halobacteriota_c_Halobacteria_o_Halobacteriales_f_Haloferacaceae_g_Halorubrum_s_Halorubrum ezzemoulense_GCA_002252865	0	0	0	0	0	1	0	0	1	0	0	0	0	0	0	0	0	0	0	0	0	0	0	0	0	0	0	0	0	0	0	1	0	0	3	0	0	0	0	0	1	0	3	0	0	0	1	1
GCA_002252875	p_Halobacteriota_c_Halobacteria_o_Halobacteriales_f_Haloferacaceae_g_Halorubrum_s_Halorubrum ezzemoulense_GCA_002252875	0	0	0	0	0	1	0	0	1	1	0	0	0	0	0	0	0	0	0	0	0	0	0	0	0	0	0	0	0	0	0	1	0	0	3	0	0	0	0	0	1	0	3	0	0	0	1	1
GCA_002379115	p_Halobacteriota_c_Halobacteria_o_Halobacteriales_f_Haloferacaceae_g_Halorubrum_s_Halorubrum ezzemoulense_GCA_002379115	0	0	0	0	0	1	0	0	2	1	0	0	0	0	0	0	0	0	0	0	0	0	0	0	0	0	0	0	0	0	0	1	0	0	3	0	0	0	0	0	1	0	3	0	0	0	1	1
GCA_002727095	p_Halobacteriota_c_Halobacteria_o_Halobacteriales_f_Haloferacaceae_g_Halorubrum_s_Halorubrum ezzemoulense_GCA_002727095	0	0	0	0	0	1	0	0	2	1	0	0	0	0	0	0	0	0	0	0	0	0	0	0	0	0	0	0	0	0	0	1	0	0	4	0	0	0	0	0	1	0	3	0	0	0	1	1
GCA_004126515	p_Halobacteriota_c_Halobacteria_o_Halobacteriales_f_Haloferacaceae_g_Halorubrum_s_Halorubrum ezzemoulense_GCA_004126515	0	0	0	0	0	1	0	0	1	1	0	0	0	0	0	0	0	0	0	0	0	0	0	0	0	0	0	0	0	0	0	1	0	0	4	0	0	0	0	0	1	0	3	0	0	0	1	1
GCA_005435025	p_Halobacteriota_c_Halobacteria_o_Halobacteriales_f_Haloferacaceae_g_Halorubrum_s_Halorubrum ezzemoulense_GCA_005435025	0	0	0	0	0	1	0	0	2	1	0	0	0	0	0	0	0	0	0	0	0	0	0	0	0	0	0	0	0	0	0	1	0	0	3	0	0	0	0	0	1	0	3	0	0	0	1	1
GCA_005435035	p_Halobacteriota_c_Halobacteria_o_Halobacteriales_f_Haloferacaceae_g_Halorubrum_s_Halorubrum ezzemoulense_GCA_005435035	0	0	0	0	0	1	0	0	1	1	0	0	0	0	0	0	0	0	0	0	0	0	0	0	0	0	0	0	0	0	0	1	0	0	4	0	0	0	0	0	1	0	3	0	0	0	1	1
GCA_005435095	p_Halobacteriota_c_Halobacteria_o_Halobacteriales_f_Haloferacaceae_g_Halorubrum_s_Halorubrum ezzemoulense_GCA_005435095	0	0	0	0	0	1	0	0	1	1	0	0	0	0	0	0	0	0	0	0	0	0	0	0	0	0	0	0	0	0	0	1	0	0	6	0	0	0	0	0	1	0	3	0	0	0	1	1
GCA_005435235	p_Halobacteriota_c_Halobacteria_o_Halobacteriales_f_Haloferacaceae_g_Halorubrum_s_Halorubrum ezzemoulense_GCA_005435235	0	0	0	0	0	1	0	0	2	1	0	0	0	0	0	0	0	0	0	0	0	0	0	0	0	0	0	0	0	0	0	1	0	0	3	0	0	0	0	0	1	0	3	0	0	0	1	1
GCA_900188075	p_Halobacteriota_c_Halobacteria_o_Halobacteriales_f_Haloferacaceae_g_Halorubrum_s_Halorubrum ezzemoulense_GCA_900188075	0	0	0	0	0	1	0	0	2	1	0	0	0	0	0	0	0	0	0	0	0	0	0	0	0	0	0	0	0	0	0	1	0	0	3	0	0	0	0	0	1	0	3	0	0	0	1	1
GCF_002114285	p_Halobacteriota_c_Halobacteria_o_Halobacteriales_f_Haloferacaceae_g_Halorubrum_s_Halorubrum ezzemoulense_GCF_002114285	0	0	0	0	0	1	0	0	2	1	0	0	0	0	0	0	0	0	0	0	0	0	0	0	0	0	0	0	0	0	0	1	0	0	3	0	0	0	0	0	1	0	3	0	0	0	1	1
GCF_002252985	p_Halobacteriota_c_Halobacteria_o_Halobacteriales_f_Haloferacaceae_g_Halorubrum_s_Halorubrum halodurans_GCF_002252985	0	0	0	0	0	1	0	0	1	1	0	0	0	0	0	0	0	0	0	0	0	0	0	0	0	0	0	0	0	0	0	1	0	0	2	0	0	0	0	0	0	0	5	0	0	0	1	1
GCA_000700025	p_Halobacteriota_c_Halobacteria_o_Halobacteriales_f_Haloferacaceae_g_Halorubrum_s_Halorubrum halophilum_GCA_000700025	0	0	0	0	0	2	0	0	1	3	0	0	0	0	0	0	0	0	0	0	0	0	0	0	0	0	0	0	0	0	0	1	0	0	4	0	0	0	0	0	2	0	3	0	0	0	1	2
GCF_000739595	p_Halobacteriota_c_Halobacteria_o_Halobacteriales_f_Haloferacaceae_g_Halorubrum_s_Halorubrum halophilum_GCF_000739595	0	0	0	0	0	1	0	0	1	1	0	0	0	0	0	0	0	0	0	0	0	0	0	0	0	0	0	0	0	0	0	1	0	0	4	0	0	0	0	0	1	0	3	0	0	0	1	1
GCF_000337075	p_Halobacteriota_c_Halobacteria_o_Halobacteriales_f_Haloferacaceae_g_Halorubrum_s_Halorubrum hochstenium_GCF_000337075	0	0	0	0	0	1	0	0	2	1	0	0	0	0	0	0	0	0	0	0	0	0	0	0	0	0	0	0	0	0	0	1	0	0	3	0	0	0	0	0	1	0	3	0	0	0	1	1
GCF_000337355	p_Halobacteriota_c_Halobacteria_o_Halobacteriales_f_Haloferacaceae_g_Halorubrum_s_Halorubrum kocurii_GCF_000337355	0	0	0	0	0	1	0	0	1	1	0	0	0	0	0	0	0	0	0	0	0	0	0	0	0	0	0	0	0	0	0	1	0	0	5	0	0	0	0	0	1	0	3	0	0	0	1	1
GCA_002215285	p_Halobacteriota_c_Halobacteria_o_Halobacteriales_f_Haloferacaceae_g_Halorubrum_s_Halorubrum lacusprofundi_GCA_002215285	0	0	0	0	0	1	0	0	1	1	0	0	0	0	0	0	0	0	0	0	0	0	0	0	0	0	0	0	0	0	0	1	0	0	6	0	0	0	0	0	1	0	3	0	0	0	1	1
GCA_002215305	p_Halobacteriota_c_Halobacteria_o_Halobacteriales_f_Haloferacaceae_g_Halorubrum_s_Halorubrum lacusprofundi_GCA_002215305	0	0	0	0	0	1	0	0	2	1	0	0	0	0	0	0	0	0	0	0	0	0	0	0	0	0	0	0	0	0	0	1	0	0	6	0	0	0	0	0	1	0	4	0	0	0	1	1
GCF_000022205	p_Halobacteriota_c_Halobacteria_o_Halobacteriales_f_Haloferacaceae_g_Halorubrum_s_Halorubrum lacusprofundi_GCF_000022205	0	0	0	0	0	1	0	0	2	1	0	0	0	0	0	0	0	0	0	0	0	0	0	0	0	0	0	0	0	0	0	1	0	0	7	0	0	0	0	0	1	0	4	0	0	0	1	1
GCA_902377425	p_Halobacteriota_c_Halobacteria_o_Halobacteriales_f_Haloferacaceae_g_Halorubrum_s_Halorubrum lipolyticum_GCA_902377425	0	0	0	0	0	1	0	0	2	1	0	0	0	0	0	0	0	0	0	0	0	0	0	0	0	0	0	0	0	0	0	1	0	0	7	0	0	0	0	0	1	0	3	0	0	0	1	1
GCF_000337375	p_Halobacteriota_c_Halobacteria_o_Halobacteriales_f_Haloferacaceae_g_Halorubrum_s_Halorubrum lipolyticum_GCF_000337375	0	0	0	0	0	1	0	0	2	1	0	0	0	0	0	0	0	0	0	0	0	0	0	0	0	0	0	0	0	0	0	1	0	0	7	0	0	0	0	0	1	0	3	0	0	0	1	1
GCF_002727125	p_Halobacteriota_c_Halobacteria_o_Halobacteriales_f_Haloferacaceae_g_Halorubrum_s_Halorubrum persicum_GCF_002727125	0	0	0	0	0	1	0	0	1	1	0	0	0	0	0	0	0	0	0	0	0	0	0	0	0	0	0	0	0	0	0	1	0	0	3	0	0	0	0	0	1	0	5	0	0	0	1	1
GCF_000337915	p_Halobacteriota_c_Halobacteria_o_Halobacteriales_f_Haloferacaceae_g_Halorubrum_s_Halorubrum saccharovorum_GCF_000337915	0	0	0	0	0	1	0	0	1	1	0	0	0	0	0	0	0	0	0	0	0	0	0	0	0	0	0	0	0	0	0	1	0	0	6	0	0	0	0	0	1	0	4	0	0	0	1	1
GCA_007671685	p_Halobacteriota_c_Halobacteria_o_Halobacteriales_f_Haloferacaceae_g_Halorubrum_s_Halorubrum salsamenti_GCA_007671685	0	0	0	0	0	1	0	0	2	1	0	0	0	0	0	0	0	0	0	0	0	0	0	0	0	0	0	0	0	0	0	1	0	0	6	0	0	0	0	0	1	0	3	0	0	0	1	1
GCA_005435015	p_Halobacteriota_c_Halobacteria_o_Halobacteriales_f_Haloferacaceae_g_Halorubrum_s_Halorubrum sodomense_GCA_005435015	0	0	0	0	0	1	0	0	1	1	0	0	0	0	0	0	0	0	0	0	0	0	0	0	0	0	0	0	0	0	0	1	0	0	5	0	0	0	0	0	1	0	3	0	0	0	1	1
GCA_005435195	p_Halobacteriota_c_Halobacteria_o_Halobacteriales_f_Haloferacaceae_g_Halorubrum_s_Halorubrum sodomense_GCA_005435195	0	0	0	0	0	1	0	0	1	1	0	0	0	0	0	0	0	0	0	0	0	0	0	0	0	0	0	0	0	0	0	1	0	0	4	0	0	0	0	0	1	0	4	0	0	0	1	1
GCF_900111935	p_Halobacteriota_c_Halobacteria_o_Halobacteriales_f_Haloferacaceae_g_Halorubrum_s_Halorubrum sodomense_GCF_900111935	0	0	0	0	0	1	0	0	1	1	0	0	0	0	0	0	0	0	0	0	0	0	0	0	0	0	0	0	0	0	0	1	0	0	4	0	0	0	0	0	1	0	3	0	0	0	1	1
GCF_000296615	p_Halobacteriota_c_Halobacteria_o_Halobacteriales_f_Haloferacaceae_g_Halorubrum_s_Halorubrum sp000296615_GCF_000296615	0	0	0	0	0	1	0	0	1	1	0	0	0	0	0	0	0	0	0	0	0	0	0	0	0	0	0	0	0	0	0	1	0	0	3	0	0	0	0	0	1	0	3	0	0	0	1	1
GCA_000496175	p_Halobacteriota_c_Halobacteria_o_Halobacteriales_f_Haloferacaceae_g_Halorubrum_s_Halorubrum sp000496175_GCA_000496175	0	0	0	0	0	1	0	0	1	1	0	0	0	0	0	0	0	0	0	0	0	0	0	0	0	0	0	0	0	0	0	1	0	0	2	0	0	0	0	0	0	0	3	0	0	0	3	2
GCF_000746205	p_Halobacteriota_c_Halobacteria_o_Halobacteriales_f_Haloferacaceae_g_Halorubrum_s_Halorubrum sp000746205_GCF_000746205	0	0	0	0	0	1	0	0	1	1	0	0	0	0	0	0	0	0	0	0	0	0	0	0	0	0	0	0	0	0	0	1	0	0	2	0	0	0	0	0	1	0	3	0	0	0	1	1
GCF_001261915	p_Halobacteriota_c_Halobacteria_o_Halobacteriales_f_Haloferacaceae_g_Halorubrum_s_Halorubrum sp001261915_GCF_001261915	0	0	0	0	0	1	0	0	2	1	0	0	0	0	0	0	0	0	0	0	0	0	0	0	0	0	0	0	0	0	0	1	0	0	4	0	0	0	0	0	1	0	4	0	0	0	1	1
GCA_001564005	p_Halobacteriota_c_Halobacteria_o_Halobacteriales_f_Haloferacaceae_g_Halorubrum_s_Halorubrum sp001564205_GCA_001564005	0	0	0	0	0	1	0	0	1	0	0	0	0	0	0	0	0	0	0	0	0	0	0	0	0	0	0	0	0	0	0	1	0	0	1	0	0	0	0	0	0	0	1	0	0	0	1	1
GCA_001564205	p_Halobacteriota_c_Halobacteria_o_Halobacteriales_f_Haloferacaceae_g_Halorubrum_s_Halorubrum sp001564205_GCA_001564205	0	0	0	0	0	1	0	0	1	0	0	0	0	0	0	0	0	0	0	0	0	0	0	0	0	0	0	0	0	0	0	1	0	0	1	0	0	0	0	0	0	0	1	0	0	0	1	1
GCA_002252745	p_Halobacteriota_c_Halobacteria_o_Halobacteriales_f_Haloferacaceae_g_Halorubrum_s_Halorubrum sp002252755_GCA_002252745	0	0	0	0	0	0	0	0	1	1	0	0	0	0	0	0	0	0	0	0	0	0	0	0	0	0	0	0	0	0	0	0	0	0	4	0	0	0	0	0	0	0	4	0	0	0	0	1
GCA_002252895	p_Halobacteriota_c_Halobacteria_o_Halobacteriales_f_Haloferacaceae_g_Halorubrum_s_Halorubrum sp002252755_GCA_002252895	0	0	0	0	0	1	0	0	1	1	0	0	0	0	0	0	0	0	0	0	0	0	0	0	0	0	0	0	0	0	0	1	0	0	4	0	0	0	0	0	2	0	4	0	0	0	1	1
GCA_002252925	p_Halobacteriota_c_Halobacteria_o_Halobacteriales_f_Haloferacaceae_g_Halorubrum_s_Halorubrum sp002252755_GCA_002252925	0	0	0	0	0	1	0	0	1	1	0	0	0	0	0	0	0	0	0	0	0	0	0	0	0	0	0	0	0	0	0	1	0	0	4	0	0	0	0	1	1	0	4	0	0	0	1	1
GCA_002252965	p_Halobacteriota_c_Halobacteria_o_Halobacteriales_f_Haloferacaceae_g_Halorubrum_s_Halorubrum sp002252755_GCA_002252965	0	0	0	0	0	1	0	0	1	1	0	0	0	0	0	0	0	0	0	0	0	0	0	0	0	0	0	0	0	0	0	1	0	0	4	0	0	0	0	0	2	0	4	0	0	0	1	1
GCF_002252755	p_Halobacteriota_c_Halobacteria_o_Halobacteriales_f_Haloferacaceae_g_Halorubrum_s_Halorubrum sp002252755_GCF_002252755	0	0	0	0	0	1	0	0	1	1	0	0	0	0	0	0	0	0	0	0	0	0	0	0	0	0	0	0	0	0	0	1	0	0	4	0	0	0	0	0	1	0	4	0	0	0	1	1
GCA_016635065	p_Halobacteriota_c_Halobacteria_o_Halobacteriales_f_Haloferacaceae_g_Halorubrum_s_Halorubrum sp002286985_GCA_016635065	0	0	0	0	0	1	0	0	2	1	0	0	0	0	0	0	0	0	0	0	0	0	0	0	0	0	0	0	0	0	0	1	0	0	5	0	0	0	0	0	1	0	3	0	0	0	1	1
GCF_002286985	p_Halobacteriota_c_Halobacteria_o_Halobacteriales_f_Haloferacaceae_g_Halorubrum_s_Halorubrum sp002286985_GCF_002286985	0	0	0	0	0	1	0	0	2	1	0	0	0	0	0	0	0	0	0	0	0	0	0	0	0	0	0	0	0	0	0	1	0	0	5	0	0	0	0	0	1	0	3	0	0	0	1	1
GCA_003023405	p_Halobacteriota_c_Halobacteria_o_Halobacteriales_f_Haloferacaceae_g_Halorubrum_s_Halorubrum sp003023405_GCA_003023405	0	0	0	0	0	1	0	0	2	1	0	0	0	0	0	0	0	0	0	0	0	0	0	0	0	0	0	0	0	0	0	1	0	0	2	0	0	0	0	0	1	0	2	0	0	0	1	1
GCF_003287355	p_Halobacteriota_c_Halobacteria_o_Halobacteriales_f_Haloferacaceae_g_Halorubrum_s_Halorubrum sp003287355_GCF_003287355	0	0	0	0	0	1	0	0	1	1	0	0	0	0	0	0	0	0	0	0	0	0	0	0	0	0	0	0	0	0	0	1	0	0	3	0	0	0	0	0	0	0	5	0	0	0	1	1
GCA_003551525	p_Halobacteriota_c_Halobacteria_o_Halobacteriales_f_Haloferacaceae_g_Halorubrum_s_Halorubrum sp003554605_GCA_003551525	0	0	0	0	0	1	0	0	0	0	0	0	0	0	0	0	0	0	0	0	0	0	0	0	0	0	0	0	0	0	0	0	0	0	2	0	0	0	0	0	0	0	1	0	0	0	0	0
GCA_003554605	p_Halobacteriota_c_Halobacteria_o_Halobacteriales_f_Haloferacaceae_g_Halorubrum_s_Halorubrum sp003554605_GCA_003554605	0	0	0	0	0	1	0	0	1	1	0	0	0	0	0	0	0	0	0	0	0	0	0	0	0	0	0	0	0	0	0	1	0	0	3	0	0	0	0	0	0	0	4	0	0	0	1	1
GCA_003666015	p_Halobacteriota_c_Halobacteria_o_Halobacteriales_f_Haloferacaceae_g_Halorubrum_s_Halorubrum sp003666015_GCF_003666015	0	0	0	0	0	1	0	0	1	1	0	0	0	0	0	0	0	0	0	0	0	0	0	0	0	0	0	0	0	0	0	1	0	0	3	0	0	0	0	0	1	0	3	0	0	0	1	1
GCF_003666015	p_Halobacteriota_c_Halobacteria_o_Halobacteriales_f_Haloferacaceae_g_Halorubrum_s_Halorubrum sp003666015_GCF_003666015	0	0	0	0	0	1	0	0	1	1	0	0	0	0	0	0	0	0	0	0	0	0	0	0	0	0	0	0	0	0	0	1	0	0	3	0	0	0	0	0	1	0	3	0	0	0	1	1
GCA_003697845	p_Halobacteriota_c_Halobacteria_o_Halobacteriales_f_Haloferacaceae_g_Halorubrum_s_Halorubrum sp003697845_GCF_003697845	0	0	0	0	0	1	0	0	1	1	0	0	0	0	0	0	0	0	0	0	0	0	0	0	0	0	0	0	0	0	0	1	0	0	4	0	0	0	0	0	0	0	5	0	0	0	1	1
GCF_003697845	p_Halobacteriota_c_Halobacteria_o_Halobacteriales_f_Haloferacaceae_g_Halorubrum_s_Halorubrum sp003697845_GCF_003697845	0	0	0	0	0	1	0	0	1	1	0	0	0	0	0	0	0	0	0	0	0	0	0	0	0	0	0	0	0	0	0	1	0	0	4	0	0	0	0	0	0	0	5	0	0	0	1	1
GCA_003721435	p_Halobacteriota_c_Halobacteria_o_Halobacteriales_f_Haloferacaceae_g_Halorubrum_s_Halorubrum sp003721435_GCF_003721435	0	0	0	0	0	1	0	0	1	1	0	0	0	0	0	0	0	0	0	0	0	0	0	0	0	0	0	0	0	0	0	1	0	0	3	0	0	0	0	0	1	0	4	0	0	0	1	1
GCF_003721435	p_Halobacteriota_c_Halobacteria_o_Halobacteriales_f_Haloferacaceae_g_Halorubrum_s_Halorubrum sp003721435_GCF_003721435	0	0	0	0	0	1	0	0	1	1	0	0	0	0	0	0	0	0	0	0	0	0	0	0	0	0	0	0	0	0	0	1	0	0	3	0	0	0	0	0	1	0	4	0	0	0	1	1
GCA_003781945	p_Halobacteriota_c_Halobacteria_o_Halobacteriales_f_Haloferacaceae_g_Halorubrum_s_Halorubrum sp003781945_GCF_003781945	0	0	0	0	0	1	0	0	1	1	0	0	0	0	0	0	0	0	0	0	0	0	0	0	0	0	0	0	0	0	0	1	0	0	6	0	0	0	0	0	2	0	3	0	0	0	1	1
GCF_003781945	p_Halobacteriota_c_Halobacteria_o_Halobacteriales_f_Haloferacaceae_g_Halorubrum_s_Halorubrum sp003781945_GCF_003781945	0	0	0	0	0	1	0	0	1	1	0	0	0	0	0	0	0	0	0	0	0	0	0	0	0	0	0	0	0	0	0	1	0	0	6	0	0	0	0	0	2	0	3	0	0	0	1	1
GCA_003990725	p_Halobacteriota_c_Halobacteria_o_Halobacteriales_f_Haloferacaceae_g_Halorubrum_s_Halorubrum sp003990725_GCF_003990725	0	0	0	0	0	1	0	0	1	1	0	0	0	0	0	0	0	0	0	0	0	0	0	0	0	0	0	0	0	0	0	1	0	0	3	0	0	0	0	0	1	0	3	0	0	0	1	1
GCF_003990725	p_Halobacteriota_c_Halobacteria_o_Halobacteriales_f_Haloferacaceae_g_Halorubrum_s_Halorubrum sp003990725_GCF_003990725	0	0	0	0	0	1	0	0	1	1	0	0	0	0	0	0	0	0	0	0	0	0	0	0	0	0	0	0	0	0	0	1	0	0	3	0	0	0	0	0	1	0	3	0	0	0	1	1
GCA_004114375	p_Halobacteriota_c_Halobacteria_o_Halobacteriales_f_Haloferacaceae_g_Halorubrum_s_Halorubrum sp004114375_GCF_004114375	0	0	0	0	0	1	0	0	1	1	0	0	0	0	0	0	0	0	0	0	0	0	0	0	0	0	0	0	0	0	0	1	0	0	3	0	0	0	0	0	1	0	3	0	0	0	1	1
GCF_004114375	p_Halobacteriota_c_Halobacteria_o_Halobacteriales_f_Haloferacaceae_g_Halorubrum_s_Halorubrum sp004114375_GCF_004114375	0	0	0	0	0	1	0	0	1	1	0	0	0	0	0	0	0	0	0	0	0	0	0	0	0	0	0	0	0	0	0	1	0	0	3	0	0	0	0	0	1	0	3	0	0	0	1	1
GCA_005435165	p_Halobacteriota_c_Halobacteria_o_Halobacteriales_f_Haloferacaceae_g_Halorubrum_s_Halorubrum sp005435165_GCF_005435165	0	0	0	0	0	1	0	0	1	1	0	0	0	0	0	0	0	0	0	0	0	0	0	0	0	0	0	0	0	0	0	1	0	0	4	0	0	0	0	0	1	0	4	0	0	0	1	1
GCF_005435165	p_Halobacteriota_c_Halobacteria_o_Halobacteriales_f_Haloferacaceae_g_Halorubrum_s_Halorubrum sp005435165_GCF_005435165	0	0	0	0	0	1	0	0	1	1	0	0	0	0	0	0	0	0	0	0	0	0	0	0	0	0	0	0	0	0	0	1	0	0	4	0	0	0	0	0	1	0	4	0	0	0	1	1
GCA_009742825	p_Halobacteriota_c_Halobacteria_o_Halobacteriales_f_Haloferacaceae_g_Halorubrum_s_Halorubrum sp009742825_GCA_009742825	0	0	0	0	0	0	0	0	2	0	0	0	0	0	0	0	0	0	0	0	0	0	0	0	0	0	0	0	0	0	0	1	0	0	3	1	0	0	0	0	1	0	3	0	0	0	1	1
GCA_009806985	p_Halobacteriota_c_Halobacteria_o_Halobacteriales_f_Haloferacaceae_g_Halorubrum_s_Halorubrum sp009806985_GCA_009806985	0	0	0	0	0	1	0	0	1	1	0	0	0	0	0	0	0	0	0	0	0	0	0	0	0	0	0	0	0	0	0	1	0	0	4	0	0	0	0	0	0	0	4	0	0	0	1	1
GCF_000337415	p_Halobacteriota_c_Halobacteria_o_Halobacteriales_f_Haloferacaceae_g_Halorubrum_s_Halorubrum tebenquichense_GCF_000337415	0	0	0	0	0	1	0	0	2	1	0	0	0	0	0	0	0	0	0	0	0	0	0	0	0	0	0	0	0	0	0	1	0	0	3	0	0	0	0	0	1	0	3	0	0	0	1	1
GCF_002355655	p_Halobacteriota_c_Halobacteria_o_Halobacteriales_f_Haloferacaceae_g_Halorubrum_s_Halorubrum trapanicum_GCF_002355655	0	0	0	0	0	1	0	0	2	1	0	0	0	0	0	0	0	0	0	0	0	0	0	0	0	0	0	0	0	0	0	1	0	0	4	0	0	0	0	0	1	0	3	0	0	0	1	1
GCA_003665955	p_Halobacteriota_c_Halobacteria_o_Halobacteriales_f_Haloferacaceae_g_Halorubrum_s_Halorubrum tropicale_GCA_003665955	0	0	0	0	0	1	0	0	1	0	0	0	0	0	0	0	0	0	0	0	0	0	0	0	0	0	0	0	0	0	0	1	0	0	4	0	0	0	0	0	1	0	3	0	0	0	1	1
GCA_003666025	p_Halobacteriota_c_Halobacteria_o_Halobacteriales_f_Haloferacaceae_g_Halorubrum_s_Halorubrum tropicale_GCA_003666025	0	0	0	0	0	1	0	0	1	1	0	0	0	0	0	0	0	0	0	0	0	0	0	0	0	0	0	0	0	0	0	1	0	0	4	0	0	0	0	0	1	0	3	0	0	0	1	1
GCA_005435055	p_Halobacteriota_c_Halobacteria_o_Halobacteriales_f_Haloferacaceae_g_Halorubrum_s_Halorubrum tropicale_GCA_005435055	0	0	0	0	0	1	0	0	1	1	0	0	0	0	0	0	0	0	0	0	0	0	0	0	0	0	0	0	0	0	0	1	0	0	6	0	0	0	0	0	1	0	3	0	0	0	2	1
GCA_005435115	p_Halobacteriota_c_Halobacteria_o_Halobacteriales_f_Haloferacaceae_g_Halorubrum_s_Halorubrum tropicale_GCA_005435115	0	0	0	0	0	1	0	0	1	0	0	0	0	0	0	0	0	0	0	0	0	0	0	0	0	0	0	0	0	0	0	1	0	0	2	0	0	0	0	0	1	0	3	0	0	0	1	1
GCA_005435135	p_Halobacteriota_c_Halobacteria_o_Halobacteriales_f_Haloferacaceae_g_Halorubrum_s_Halorubrum tropicale_GCA_005435135	0	0	0	0	0	1	0	0	1	0	0	0	0	0	0	0	0	0	0	0	0	0	0	0	0	0	0	0	0	0	0	1	0	0	2	0	0	0	0	0	1	0	3	0	0	0	1	1
GCA_005435225	p_Halobacteriota_c_Halobacteria_o_Halobacteriales_f_Haloferacaceae_g_Halorubrum_s_Halorubrum tropicale_GCA_005435225	0	0	0	0	0	1	0	0	1	0	0	0	0	0	0	0	0	0	0	0	0	0	0	0	0	0	0	0	0	0	0	1	0	0	2	0	0	0	0	0	1	0	3	0	0	0	1	1
GCA_013267195	p_Halobacteriota_c_Halobacteria_o_Halobacteriales_f_Haloferacaceae_g_Halorubrum_s_Halorubrum tropicale_GCA_013267195	0	0	0	0	0	1	0	0	1	1	0	0	0	0	0	0	0	0	0	0	0	0	0	0	0	0	0	0	0	0	0	1	0	0	4	0	0	0	0	0	1	0	3	0	0	0	1	1
GCF_001280455	p_Halobacteriota_c_Halobacteria_o_Halobacteriales_f_Haloferacaceae_g_Halorubrum_s_Halorubrum tropicale_GCF_001280455	0	0	0	0	0	1	0	0	1	0	0	0	0	0	0	0	0	0	0	0	0	0	0	0	0	0	0	0	0	0	0	1	0	0	2	0	0	0	0	0	1	0	3	0	0	0	1	1
GCF_900188065	p_Halobacteriota_c_Halobacteria_o_Halobacteriales_f_Haloferacaceae_g_Halorubrum_s_Halorubrum vacuolatum_GCF_900188065	0	0	0	0	0	1	0	0	1	1	0	0	0	0	0	0	0	0	0	0	0	0	0	0	0	0	0	0	0	0	0	1	0	0	3	0	0	0	0	0	0	0	5	0	0	0	1	1
GCA_900102375	p_Halobacteriota_c_Halobacteria_o_Halobacteriales_f_Haloferacaceae_g_Halorubrum_s_Halorubrum xinjiangense_GCA_900102375	0	0	0	0	0	1	0	0	1	1	0	0	0	0	0	0	0	0	0	0	0	0	0	0	0	0	0	0	0	0	0	1	0	0	3	0	0	0	0	0	1	0	3	0	0	0	1	1
GCA_017873555	p_Halobacteriota_c_Halobacteria_o_Halobacteriales_f_Haloferacaceae_g_Halorubrum_s_Unclassified_GCA_017873555	0	0	0	0	0	1	0	0	1	1	0	0	0	0	0	0	0	0	0	0	0	0	0	0	0	0	0	0	0	0	0	1	0	0	4	0	0	0	0	0	1	0	3	0	0	0	1	1
GCA_017873815	p_Halobacteriota_c_Halobacteria_o_Halobacteriales_f_Haloferacaceae_g_Halorubrum_s_Unclassified_GCA_017873815	0	0	0	0	0	1	0	0	1	1	0	0	0	0	0	0	0	0	0	0	0	0	0	0	0	0	0	0	0	0	0	1	0	0	3	0	0	0	0	0	1	0	3	0	0	0	1	1
GCA_000496235	p_Halobacteriota_c_Halobacteria_o_Halobacteriales_f_Haloferacaceae_g_J07HR59_s_J07HR59 sp000496235_GCA_000496235	0	0	0	0	0	1	0	0	1	0	0	0	0	0	0	0	0	0	0	0	0	0	0	0	0	0	0	0	0	0	0	1	0	0	3	0	0	0	0	0	1	0	4	0	0	0	1	1
GCA_003551725	p_Halobacteriota_c_Halobacteria_o_Halobacteriales_f_Haloferacaceae_g_N1521_s_N1521 sp003551725_GCA_003551725	0	0	0	0	0	2	0	0	1	1	0	0	0	0	0	0	0	0	0	0	0	0	0	0	0	0	0	0	0	0	0	1	0	0	3	0	0	0	0	0	1	0	4	0	0	0	1	1
GCA_013342525	p_Halobacteriota_c_Halobacteria_o_Halobacteriales_f_Haloferacaceae_g_N1521_s_N1521 sp003551725_GCA_013342525	0	0	0	0	0	2	0	0	1	1	0	0	0	0	0	0	0	0	0	0	0	0	0	0	0	0	0	0	0	0	0	1	0	0	4	0	0	0	0	0	1	0	5	0	0	0	1	1
GCF_005239175	p_Halobacteriota_c_Halobacteria_o_Halobacteriales_f_Haloferacaceae_g_N1521_s_N1521 sp005239175_GCF_005239175	0	0	0	0	0	2	0	0	1	1	0	0	0	0	0	0	0	0	0	0	0	0	0	0	0	0	0	0	0	0	0	1	0	0	1	0	0	0	0	0	1	0	4	0	0	0	1	1
GCF_005543295	p_Halobacteriota_c_Halobacteria_o_Halobacteriales_f_Haloferacaceae_g_N1521_s_N1521 sp005543295_GCF_005543295	0	0	0	0	0	2	0	0	1	1	0	0	0	0	0	0	0	0	0	0	0	0	0	0	0	0	0	0	0	0	0	1	0	0	4	0	0	0	0	0	1	0	4	0	0	0	2	1
GCA_001563965	p_Halobacteriota_c_Halobacteria_o_Halobacteriales_f_Haloferacaceae_g_PL-Br10-E2g29_s_PL-Br10-E2g29 sp001563965_GCA_001563965	0	0	0	0	0	1	0	0	1	0	0	0	0	0	0	0	0	0	0	0	0	0	0	0	0	0	0	0	0	0	0	1	0	0	0	0	0	0	0	0	0	0	1	0	0	0	0	0
GCA_003552265	p_Halobacteriota_c_Halobacteria_o_Halobacteriales_f_Haloferacaceae_g_PL-Br10-E2g29_s_PL-Br10-E2g29 sp001563965_GCA_003552265	0	0	0	0	0	1	0	0	1	1	0	0	0	0	0	0	0	0	0	0	0	0	0	0	0	0	0	0	0	0	0	1	0	0	1	0	0	0	0	0	0	0	2	0	0	0	0	1
GCA_004916935	p_Halobacteriota_c_Halobacteria_o_Halobacteriales_f_Haloferacaceae_g_Salinigranum_s_Salinigranum halophilum_GCA_004916935	0	0	0	0	0	1	0	0	1	0	0	0	0	0	0	0	0	0	0	0	0	0	0	0	0	0	0	0	0	0	0	1	0	0	5	0	0	0	0	0	1	0	5	0	0	0	1	1
GCA_004916945	p_Halobacteriota_c_Halobacteria_o_Halobacteriales_f_Haloferacaceae_g_Salinigranum_s_Salinigranum halophilum_GCF_004916945	0	0	0	0	0	1	0	0	1	0	0	0	0	0	0	0	0	0	0	0	0	0	0	0	0	0	0	0	0	0	0	1	0	0	4	0	0	0	0	0	1	0	4	0	0	0	1	1
GCF_004916945	p_Halobacteriota_c_Halobacteria_o_Halobacteriales_f_Haloferacaceae_g_Salinigranum_s_Salinigranum halophilum_GCF_004916945	0	0	0	0	0	1	0	0	1	0	0	0	0	0	0	0	0	0	0	0	0	0	0	0	0	0	0	0	0	0	0	1	0	0	4	0	0	0	0	0	1	0	4	0	0	0	1	1
GCF_007004735	p_Halobacteriota_c_Halobacteria_o_Halobacteriales_f_Haloferacaceae_g_Salinigranum_s_Salinigranum halophilum_GCF_007004735	0	0	0	0	0	1	0	0	1	0	0	0	0	0	0	0	0	0	0	0	0	0	0	0	0	0	0	0	0	0	0	1	0	0	4	0	0	0	0	0	1	0	4	0	0	0	1	1
GCF_002906575	p_Halobacteriota_c_Halobacteria_o_Halobacteriales_f_Haloferacaceae_g_Salinigranum_s_Salinigranum rubrum_GCF_002906575	0	0	0	0	0	1	0	0	2	1	0	0	0	0	0	0	0	0	0	0	0	0	0	0	0	0	0	0	0	0	0	1	0	0	7	1	0	0	0	0	2	0	5	0	0	0	1	1
GCA_009176545	p_Halobacteriota_c_Halobacteria_o_Halobacteriales_f_Haloferacaceae_g_Salinigranum_s_Salinigranum salinum_GCA_009176545	0	0	0	0	0	1	0	0	1	0	0	0	0	0	0	0	0	0	0	0	0	0	0	0	0	0	0	0	0	0	0	1	0	0	11	1	0	0	0	0	0	0	4	0	0	0	1	1
GCF_900103505	p_Halobacteriota_c_Halobacteria_o_Halobacteriales_f_Natrialbaceae_g_Haloarchaeobius_s_Haloarchaeobius iranensis_GCF_900103505	0	0	0	0	0	1	0	0	2	1	0	0	0	0	0	0	0	0	0	0	0	0	0	0	0	0	0	0	0	0	0	1	0	0	4	0	0	0	0	0	2	0	4	0	0	0	1	1
GCF_000337895	p_Halobacteriota_c_Halobacteria_o_Halobacteriales_f_Natrialbaceae_g_Halobiforma_A_s_Halobiforma_A nitratireducens_GCF_000337895	0	0	0	0	0	1	0	0	1	1	0	0	0	0	0	0	0	0	0	0	0	0	0	0	0	0	0	0	0	0	0	1	0	0	10	0	0	0	0	0	1	0	3	0	0	0	1	1
GCF_900112205	p_Halobacteriota_c_Halobacteria_o_Halobacteriales_f_Natrialbaceae_g_Halobiforma_s_Halobiforma haloterrestris_GCF_900112205	0	0	0	0	0	1	0	0	1	1	0	0	0	0	0	0	0	0	0	0	0	0	0	0	0	0	0	0	0	0	0	1	0	0	10	0	0	0	0	1	1	0	4	0	0	0	1	1
GCA_000336655	p_Halobacteriota_c_Halobacteria_o_Halobacteriales_f_Natrialbaceae_g_Halobiforma_s_Halobiforma lacisalsi_GCA_000336655	0	0	0	0	0	1	0	0	1	1	0	0	0	0	0	0	0	0	0	0	0	0	0	0	0	0	0	0	0	0	0	1	0	0	10	0	0	0	0	0	1	0	4	0	0	0	1	1
GCF_000226975	p_Halobacteriota_c_Halobacteria_o_Halobacteriales_f_Natrialbaceae_g_Halobiforma_s_Halobiforma lacisalsi_GCF_000226975	0	0	0	0	0	1	0	0	1	1	0	0	0	0	0	0	0	0	0	0	0	0	0	0	0	0	0	0	0	0	0	1	0	0	10	0	0	0	0	0	1	0	4	0	0	0	1	1
GCF_000455345	p_Halobacteriota_c_Halobacteria_o_Halobacteriales_f_Natrialbaceae_g_Halopiger_A_s_Halopiger_A goleimassiliensis_GCF_000455345	0	0	0	0	0	2	0	0	1	1	0	0	0	0	0	0	0	0	0	0	0	0	0	0	0	0	0	0	0	0	0	1	0	0	10	1	0	0	0	0	2	0	3	0	0	0	1	1
GCF_000455365	p_Halobacteriota_c_Halobacteria_o_Halobacteriales_f_Natrialbaceae_g_Halopiger_B_s_Halopiger_B djelfimassiliensis_GCF_000455365	0	0	0	0	0	1	0	0	1	1	0	0	0	0	0	0	0	0	0	0	0	0	0	0	0	0	0	0	0	0	0	1	0	0	9	1	0	0	0	0	2	0	4	0	0	0	1	1
GCF_003610195	p_Halobacteriota_c_Halobacteria_o_Halobacteriales_f_Natrialbaceae_g_Halopiger_s_Halopiger aswanensis_GCF_003610195	0	0	0	0	0	1	0	0	1	1	0	0	0	0	0	0	0	0	0	0	0	0	0	0	0	0	0	0	0	0	0	1	0	0	13	3	0	0	0	0	1	0	4	0	0	0	1	1
GCF_000217715	p_Halobacteriota_c_Halobacteria_o_Halobacteriales_f_Natrialbaceae_g_Halopiger_s_Halopiger xanaduensis_GCF_000217715	0	0	0	0	0	1	0	0	1	1	0	0	0	0	0	0	0	0	0	0	0	0	0	0	0	0	0	0	0	0	0	1	0	0	12	3	0	0	0	0	1	0	4	0	0	0	1	1
GCA_011440375	p_Halobacteriota_c_Halobacteria_o_Halobacteriales_f_Natrialbaceae_g_Halorubellus_s_Halorubellus sp011440375_GCA_011440375	0	0	0	0	0	1	0	0	2	1	0	0	0	0	0	0	0	0	0	0	0	0	0	0	0	0	1	0	0	0	0	1	0	0	8	0	0	0	0	0	2	0	5	0	0	0	1	1
GCF_900116205	p_Halobacteriota_c_Halobacteria_o_Halobacteriales_f_Natrialbaceae_g_Halostagnicola_s_Halostagnicola kamekurae_GCF_900116205	0	0	0	0	0	1	0	0	1	1	0	0	0	0	0	0	0	0	0	0	0	0	0	0	0	0	0	0	1	0	0	1	0	0	9	1	0	0	0	0	2	0	3	0	0	0	1	1
GCF_000517625	p_Halobacteriota_c_Halobacteria_o_Halobacteriales_f_Natrialbaceae_g_Halostagnicola_s_Halostagnicola larsenii_GCF_000517625	0	0	0	0	0	1	0	0	1	1	0	0	0	0	0	0	0	0	0	0	0	0	0	0	0	0	0	0	0	0	0	1	0	0	9	1	0	0	0	0	3	0	3	0	0	0	1	1
GCF_000691505	p_Halobacteriota_c_Halobacteria_o_Halobacteriales_f_Natrialbaceae_g_Halostagnicola_s_Halostagnicola sp000691505_GCF_000691505	0	0	0	0	0	1	0	0	1	0	0	0	0	0	0	0	0	0	0	0	0	0	0	0	0	0	0	0	0	0	0	1	0	0	7	1	0	0	0	0	0	0	5	0	0	0	1	1
GCA_016906025	p_Halobacteriota_c_Halobacteria_o_Halobacteriales_f_Natrialbaceae_g_Haloterrige_s_Haloterrige salifodie_GCA_016906025	0	0	0	0	0	1	0	0	1	1	0	0	0	0	0	0	0	0	0	0	0	0	0	0	0	0	0	0	0	0	0	1	0	0	12	2	0	0	0	0	2	0	4	0	0	0	1	1
GCA_017352155	p_Halobacteriota_c_Halobacteria_o_Halobacteriales_f_Natrialbaceae_g_Haloterrige_s_Unclassified_GCA_017352155	0	0	0	0	0	1	0	0	2	3	0	0	0	0	0	0	0	0	0	0	0	0	0	0	0	0	0	0	0	0	0	1	0	0	9	1	0	0	0	0	1	0	3	0	0	0	1	1
GCF_003977755	p_Halobacteriota_c_Halobacteria_o_Halobacteriales_f_Natrialbaceae_g_Haloterrigena_s_Haloterrigena salifodinae_GCF_003977755	0	0	0	0	0	1	0	0	1	1	0	0	0	0	0	0	0	0	0	0	0	0	0	0	0	0	0	0	0	0	0	1	0	0	12	2	0	0	0	0	2	0	4	0	0	0	1	1
GCF_000337495	p_Halobacteriota_c_Halobacteria_o_Halobacteriales_f_Natrialbaceae_g_Haloterrigena_s_Haloterrigena salina_GCF_000337495	0	0	0	0	0	1	0	0	1	1	0	0	0	0	0	0	0	0	0	0	0	0	0	0	0	0	0	0	0	0	0	1	0	0	12	1	0	0	0	0	2	0	4	0	0	0	1	1
GCA_013342135	p_Halobacteriota_c_Halobacteria_o_Halobacteriales_f_Natrialbaceae_g_Haloterrigena_s_Haloterrigena sp013342135_GCA_013342135	0	0	0	0	0	1	0	0	1	1	0	0	0	0	0	0	0	0	0	0	0	0	0	0	0	0	0	0	0	0	0	1	0	0	13	2	0	0	0	0	2	0	4	0	0	0	1	1
GCA_013342145	p_Halobacteriota_c_Halobacteria_o_Halobacteriales_f_Natrialbaceae_g_Haloterrigena_s_Haloterrigena sp013342135_GCA_013342145	0	0	0	0	0	1	0	0	1	1	0	0	0	0	0	0	0	0	0	0	0	0	0	0	0	0	0	0	0	0	0	1	0	0	10	2	0	0	0	0	2	0	4	0	0	0	1	1
GCF_000025325	p_Halobacteriota_c_Halobacteria_o_Halobacteriales_f_Natrialbaceae_g_Haloterrigena_s_Haloterrigena turkmenica_GCF_000025325	0	0	0	0	0	1	0	0	1	1	0	0	0	0	0	0	0	0	0	0	0	0	0	0	0	0	0	0	1	0	0	1	0	0	15	2	0	0	0	0	2	0	4	0	0	0	1	1
GCF_000337515	p_Halobacteriota_c_Halobacteria_o_Halobacteriales_f_Natrialbaceae_g_Halovivax_s_Halovivax asiaticus_GCF_000337515	0	0	0	0	0	2	0	0	1	1	0	0	0	0	0	0	0	0	0	0	0	0	0	0	0	0	0	0	0	0	0	1	0	0	6	1	0	0	0	0	2	0	4	0	0	0	1	1
GCA_000328525	p_Halobacteriota_c_Halobacteria_o_Halobacteriales_f_Natrialbaceae_g_Halovivax_s_Halovivax ruber_GCA_000328525	0	0	0	0	0	2	0	0	0	1	0	0	0	0	0	0	0	0	0	0	0	0	0	0	0	0	0	0	0	0	0	1	0	0	7	0	0	0	0	0	1	0	3	0	0	0	1	1
GCA_007119345	p_Halobacteriota_c_Halobacteria_o_Halobacteriales_f_Natrialbaceae_g_Halovivax_s_Halovivax sp007119345_GCA_007119345	0	0	0	0	0	1	0	0	1	1	0	0	0	0	0	0	0	0	0	0	0	0	0	0	0	0	0	0	0	0	0	0	0	0	9	1	0	0	0	0	1	0	5	0	0	0	1	1
GCA_007135505	p_Halobacteriota_c_Halobacteria_o_Halobacteriales_f_Natrialbaceae_g_Halovivax_s_Halovivax sp007135505_GCA_007135505	0	0	0	0	0	1	0	0	1	0	0	0	0	0	0	0	0	0	0	0	0	0	0	0	0	0	0	0	0	0	0	1	0	0	7	0	0	0	0	0	2	0	3	0	0	0	1	0
GCF_002156705	p_Halobacteriota_c_Halobacteria_o_Halobacteriales_f_Natrialbaceae_g_Natrarchaeobaculum_s_Natrarchaeobaculum aegyptiacum_GCF_002156705	0	0	0	0	0	1	0	0	1	1	0	0	0	0	0	0	0	0	0	0	0	0	0	0	0	0	0	0	0	0	0	1	0	0	10	1	0	0	0	0	1	0	4	0	0	0	1	1
GCA_001563805	p_Halobacteriota_c_Halobacteria_o_Halobacteriales_f_Natrialbaceae_g_Natrarchaeobaculum_s_Natrarchaeobaculum sp001563805_GCA_001563805	0	0	0	0	0	1	0	0	1	1	0	0	0	0	0	0	0	0	0	0	0	0	0	0	0	0	0	0	0	0	0	1	0	0	5	0	0	0	0	0	0	0	5	0	0	0	1	1
GCA_001563885	p_Halobacteriota_c_Halobacteria_o_Halobacteriales_f_Natrialbaceae_g_Natrarchaeobaculum_s_Natrarchaeobaculum sp001563885_GCA_001563885	0	0	0	0	0	0	0	0	1	0	0	0	0	0	0	0	0	0	0	0	0	0	0	0	0	0	0	0	0	0	0	1	0	0	3	0	0	0	0	0	1	0	2	0	0	0	1	0
GCF_003430805	p_Halobacteriota_c_Halobacteria_o_Halobacteriales_f_Natrialbaceae_g_Natrarchaeobaculum_s_Natrarchaeobaculum sulfurireducens_GCF_003430805	0	0	0	0	0	1	0	0	1	1	0	0	0	0	0	0	0	0	0	0	0	0	0	0	0	0	0	0	0	0	0	1	0	0	5	0	0	0	0	1	1	0	5	0	0	0	1	1
GCF_003430825	p_Halobacteriota_c_Halobacteria_o_Halobacteriales_f_Natrialbaceae_g_Natrarchaeobaculum_s_Natrarchaeobaculum sulfurireducens_GCF_003430825	0	0	0	0	0	1	0	0	1	1	0	0	0	0	0	0	0	0	0	0	0	0	0	0	0	0	0	0	0	0	0	1	0	0	5	0	0	0	0	1	1	0	5	0	0	0	1	1
GCA_003841465	p_Halobacteriota_c_Halobacteria_o_Halobacteriales_f_Natrialbaceae_g_Natrarchaeobius_s_Natrarchaeobius chitinivorans_A_GCF_003841465	0	0	0	0	0	1	0	0	1	1	0	0	0	0	0	0	0	0	0	0	0	0	0	0	0	0	0	0	0	0	0	1	0	0	9	2	0	0	0	0	1	0	5	0	0	0	1	1
GCF_003841465	p_Halobacteriota_c_Halobacteria_o_Halobacteriales_f_Natrialbaceae_g_Natrarchaeobius_s_Natrarchaeobius chitinivorans_A_GCF_003841465	0	0	0	0	0	1	0	0	1	1	0	0	0	0	0	0	0	0	0	0	0	0	0	0	0	0	0	0	0	0	0	1	0	0	9	2	0	0	0	0	1	0	6	0	0	0	1	1
GCA_003841505	p_Halobacteriota_c_Halobacteria_o_Halobacteriales_f_Natrialbaceae_g_Natrarchaeobius_s_Natrarchaeobius chitinivorans_GCF_003841505	0	0	0	0	0	1	0	0	1	1	0	0	0	0	0	0	0	0	0	0	0	0	0	0	0	0	0	0	0	0	0	1	0	0	7	1	0	0	0	0	1	0	5	0	0	0	1	1
GCF_003841505	p_Halobacteriota_c_Halobacteria_o_Halobacteriales_f_Natrialbaceae_g_Natrarchaeobius_s_Natrarchaeobius chitinivorans_GCF_003841505	0	0	0	0	0	1	0	0	1	1	0	0	0	0	0	0	0	0	0	0	0	0	0	0	0	0	0	0	0	0	0	1	0	0	7	1	0	0	0	0	1	0	5	0	0	0	1	1
GCA_003841485	p_Halobacteriota_c_Halobacteria_o_Halobacteriales_f_Natrialbaceae_g_Natrarchaeobius_s_Natrarchaeobius halalkaliphilus_GCF_003841485	0	0	0	0	0	1	0	0	1	1	0	0	0	0	0	0	0	0	0	0	0	0	0	0	0	0	0	0	0	0	0	1	0	0	6	1	0	0	0	0	1	0	5	0	0	0	1	1
GCF_003841485	p_Halobacteriota_c_Halobacteria_o_Halobacteriales_f_Natrialbaceae_g_Natrarchaeobius_s_Natrarchaeobius halalkaliphilus_GCF_003841485	0	0	0	0	0	1	0	0	1	1	0	0	0	0	0	0	0	0	0	0	0	0	0	0	0	0	0	0	0	0	0	1	0	0	6	1	0	0	0	0	1	0	5	0	0	0	1	1
GCA_008245225	p_Halobacteriota_c_Halobacteria_o_Halobacteriales_f_Natrialbaceae_g_Natrarchaeobius_s_Natrarchaeobius swarupiae_GCA_008245225	0	0	0	0	0	1	0	0	1	1	0	0	0	0	0	0	0	0	0	0	0	0	0	0	0	0	0	0	0	0	0	1	0	0	10	1	0	0	0	0	1	0	5	0	0	0	1	1
GCA_009807105	p_Halobacteriota_c_Halobacteria_o_Halobacteriales_f_Natrialbaceae_g_Natrarchaeobius_s_Natrarchaeobius swarupiae_GCA_009807105	0	0	0	0	0	1	0	0	1	1	0	0	0	0	0	0	0	0	0	0	0	0	0	0	0	0	0	0	0	0	0	1	0	0	7	1	0	0	0	0	1	0	5	0	0	0	1	1
GCF_000337535	p_Halobacteriota_c_Halobacteria_o_Halobacteriales_f_Natrialbaceae_g_Natrialba_s_Natrialba aegyptia_GCF_000337535	0	0	0	0	0	1	0	0	1	1	0	0	0	0	0	0	0	0	0	0	0	0	0	0	0	0	1	0	1	0	0	1	0	0	13	1	0	0	0	0	4	0	4	0	0	0	1	1
GCF_000337555	p_Halobacteriota_c_Halobacteria_o_Halobacteriales_f_Natrialbaceae_g_Natrialba_s_Natrialba asiatica_GCF_000337555	0	0	0	0	0	1	0	0	1	1	0	0	0	0	0	0	0	0	0	0	0	0	0	0	0	0	0	0	0	0	0	1	0	0	13	1	0	0	0	0	2	0	4	0	0	0	1	1
GCF_000337135	p_Halobacteriota_c_Halobacteria_o_Halobacteriales_f_Natrialbaceae_g_Natrialba_s_Natrialba chahannaoensis_GCF_000337135	0	0	0	0	0	1	0	0	1	1	0	0	0	0	0	0	0	0	0	0	0	0	0	0	0	0	0	0	1	0	0	1	0	0	8	0	0	0	0	0	2	0	4	0	0	0	1	1
GCF_000337575	p_Halobacteriota_c_Halobacteria_o_Halobacteriales_f_Natrialbaceae_g_Natrialba_s_Natrialba hulunbeirensis_GCF_000337575	0	0	0	0	0	1	0	0	1	1	0	0	0	0	0	0	0	0	0	0	0	0	0	0	0	0	0	0	1	0	0	1	0	0	10	0	0	0	0	0	1	0	4	0	0	0	1	1
GCA_000337875	p_Halobacteriota_c_Halobacteria_o_Halobacteriales_f_Natrialbaceae_g_Natrialba_s_Natrialba magadii_GCA_000337875	0	0	0	0	0	1	0	0	1	1	0	0	0	0	0	0	0	0	0	0	0	0	0	0	0	0	0	0	1	0	0	1	0	0	10	0	0	0	0	0	1	0	4	0	0	0	1	1
GCF_000025625	p_Halobacteriota_c_Halobacteria_o_Halobacteriales_f_Natrialbaceae_g_Natrialba_s_Natrialba magadii_GCF_000025625	0	0	0	0	0	1	0	0	1	1	0	0	0	0	0	0	0	0	0	0	0	0	0	0	0	0	0	0	1	0	0	1	0	0	10	0	0	0	0	0	1	0	4	0	0	0	1	1
GCF_001861355	p_Halobacteriota_c_Halobacteria_o_Halobacteriales_f_Natrialbaceae_g_Natrialba_s_Natrialba sp001861355_GCF_001861355	0	0	0	0	0	1	0	0	1	1	0	0	0	0	0	0	0	0	0	0	0	0	0	0	0	0	0	0	1	0	0	1	0	0	10	0	0	0	0	0	1	0	4	0	0	0	1	1
GCF_000337595	p_Halobacteriota_c_Halobacteria_o_Halobacteriales_f_Natrialbaceae_g_Natrialba_s_Natrialba taiwanensis_GCF_000337595	0	0	0	0	0	1	0	0	1	1	0	0	0	0	0	0	0	0	0	0	0	0	0	0	0	0	1	0	0	0	0	1	0	0	12	1	0	0	0	0	5	0	4	0	0	0	1	1
GCA_000337155	p_Halobacteriota_c_Halobacteria_o_Halobacteriales_f_Natrialbaceae_g_Natrinema_s_Natrinema altunense_GCA_000337155	0	0	0	0	0	1	0	0	1	1	0	0	0	0	0	0	0	0	0	0	0	0	0	0	0	0	1	0	0	0	0	1	0	0	9	1	0	0	0	0	2	0	3	0	0	0	1	1
GCA_000815265	p_Halobacteriota_c_Halobacteria_o_Halobacteriales_f_Natrialbaceae_g_Natrinema_s_Natrinema altunense_GCA_000815265	0	0	0	0	0	2	0	0	0	2	0	0	0	0	0	0	0	0	0	0	0	0	0	0	0	0	3	0	0	0	0	2	0	0	12	1	0	0	0	0	3	0	6	0	0	0	1	2
GCA_004209855	p_Halobacteriota_c_Halobacteria_o_Halobacteriales_f_Natrialbaceae_g_Natrinema_s_Natrinema altunense_GCA_004209855	0	0	0	0	0	1	0	0	1	1	0	0	0	0	0	0	0	0	0	0	0	0	0	0	0	0	1	0	0	0	0	1	0	0	9	1	0	0	0	0	2	0	3	0	0	0	1	1
GCF_000731985	p_Halobacteriota_c_Halobacteria_o_Halobacteriales_f_Natrialbaceae_g_Natrinema_s_Natrinema altunense_GCF_000731985	0	0	0	0	0	1	0	0	1	1	0	0	0	0	0	0	0	0	0	0	0	0	0	0	0	0	1	0	0	0	0	1	0	0	9	1	0	0	0	0	2	0	3	0	0	0	1	1
GCA_017352095	p_Halobacteriota_c_Halobacteria_o_Halobacteriales_f_Natrialbaceae_g_Natrinema_s_Natrinema ejinorense_GCA_017352095	0	0	0	0	0	1	0	0	1	1	0	0	0	0	0	0	0	0	0	0	0	0	0	0	0	0	0	0	0	0	0	1	0	0	9	2	0	0	0	0	1	0	3	0	0	0	1	1
GCF_002494345	p_Halobacteriota_c_Halobacteria_o_Halobacteriales_f_Natrialbaceae_g_Natrinema_s_Natrinema ejinorense_GCF_002494345	0	0	0	0	0	1	0	0	1	1	0	0	0	0	0	0	0	0	0	0	0	0	0	0	0	0	1	0	0	0	0	1	0	0	11	2	0	0	0	0	4	0	3	0	0	0	1	1
GCA_000281695	p_Halobacteriota_c_Halobacteria_o_Halobacteriales_f_Natrialbaceae_g_Natrinema_s_Natrinema gari_GCA_000281695	0	0	0	0	0	1	0	0	1	1	0	0	0	0	0	0	0	0	0	0	0	0	0	0	0	0	0	0	0	0	0	1	0	0	8	1	0	0	0	0	3	0	3	0	0	0	1	1
GCA_000493245	p_Halobacteriota_c_Halobacteria_o_Halobacteriales_f_Natrialbaceae_g_Natrinema_s_Natrinema gari_GCA_000493245	0	0	0	0	0	1	0	0	1	1	0	0	0	0	0	0	0	0	0	0	0	0	0	0	0	0	0	0	0	0	0	1	0	0	8	1	0	0	0	0	3	0	3	0	0	0	1	1
GCF_000337175	p_Halobacteriota_c_Halobacteria_o_Halobacteriales_f_Natrialbaceae_g_Natrinema_s_Natrinema gari_GCF_000337175	0	0	0	0	0	1	0	0	0	1	0	0	0	0	0	0	0	0	0	0	0	0	0	0	0	0	0	0	0	0	0	1	0	0	8	1	0	0	0	0	3	0	4	0	0	0	1	1
GCA_900101245	p_Halobacteriota_c_Halobacteria_o_Halobacteriales_f_Natrialbaceae_g_Natrinema_s_Natrinema hispanicum_A_GCA_900101245	0	0	0	0	0	1	0	0	1	1	0	0	0	0	0	0	0	0	0	0	0	0	0	0	0	0	0	0	0	0	0	1	0	0	8	0	0	0	0	0	1	0	3	0	0	0	1	1
GCF_900111485	p_Halobacteriota_c_Halobacteria_o_Halobacteriales_f_Natrialbaceae_g_Natrinema_s_Natrinema hispanicum_A_GCF_900111485	0	0	0	0	0	1	0	0	1	1	0	0	0	0	0	0	0	0	0	0	0	0	0	0	0	0	0	0	0	0	0	1	0	0	9	0	0	0	0	0	1	0	3	0	0	0	1	1
GCA_004217335	p_Halobacteriota_c_Halobacteria_o_Halobacteriales_f_Natrialbaceae_g_Natrinema_s_Natrinema hispanicum_GCF_004217335	0	0	0	0	0	1	0	0	1	1	0	0	0	0	0	0	0	0	0	0	0	0	0	0	0	0	0	0	0	0	0	1	0	0	9	0	0	0	0	0	1	0	3	0	0	0	1	1
GCF_004217335	p_Halobacteriota_c_Halobacteria_o_Halobacteriales_f_Natrialbaceae_g_Natrinema_s_Natrinema hispanicum_GCF_004217335	0	0	0	0	0	1	0	0	1	1	0	0	0	0	0	0	0	0	0	0	0	0	0	0	0	0	0	0	0	0	0	1	0	0	9	0	0	0	0	0	1	0	3	0	0	0	1	1
GCF_000337475	p_Halobacteriota_c_Halobacteria_o_Halobacteriales_f_Natrialbaceae_g_Natrinema_s_Natrinema limicola_GCF_000337475	0	0	0	0	0	1	0	0	1	1	0	0	0	0	0	0	0	0	0	0	0	0	0	0	0	0	0	0	0	0	0	1	0	0	8	0	0	0	0	0	1	0	3	0	0	0	1	1
GCF_000690595	p_Halobacteriota_c_Halobacteria_o_Halobacteriales_f_Natrialbaceae_g_Natrinema_s_Natrinema mahii_GCF_000690595	0	0	0	0	0	1	0	0	1	1	0	0	0	0	0	0	0	0	0	0	0	0	0	0	0	0	0	0	0	0	0	1	0	0	10	1	0	0	0	0	2	0	3	0	0	0	1	1
GCA_005890195	p_Halobacteriota_c_Halobacteria_o_Halobacteriales_f_Natrialbaceae_g_Natrinema_s_Natrinema pallidum_GCA_005890195	0	0	0	0	0	1	0	0	1	1	0	0	0	0	0	0	0	0	0	0	0	0	0	0	0	0	1	0	0	0	0	1	0	0	8	1	0	0	0	0	2	0	3	0	0	0	1	1
GCF_000337615	p_Halobacteriota_c_Halobacteria_o_Halobacteriales_f_Natrialbaceae_g_Natrinema_s_Natrinema pallidum_GCF_000337615	0	0	0	0	0	1	0	0	1	1	0	0	0	0	0	0	0	0	0	0	0	0	0	0	0	0	2	0	0	0	0	1	0	0	8	1	0	0	0	0	3	0	3	0	0	0	1	1
GCA_000337635	p_Halobacteriota_c_Halobacteria_o_Halobacteriales_f_Natrialbaceae_g_Natrinema_s_Natrinema pellirubrum_GCA_000337635	0	0	0	0	0	1	0	0	1	1	0	0	0	0	0	0	0	0	0	0	0	0	0	0	0	0	2	0	0	0	0	1	0	0	10	2	0	0	0	0	2	0	3	0	0	0	1	1
GCF_000230735	p_Halobacteriota_c_Halobacteria_o_Halobacteriales_f_Natrialbaceae_g_Natrinema_s_Natrinema pellirubrum_GCF_000230735	0	0	0	0	0	1	0	0	1	1	0	0	0	0	0	0	0	0	0	0	0	0	0	0	0	0	2	0	0	0	0	1	0	0	10	2	0	0	0	0	2	0	3	0	0	0	1	1
GCF_001953745	p_Halobacteriota_c_Halobacteria_o_Halobacteriales_f_Natrialbaceae_g_Natrinema_s_Natrinema saccharevitans_GCF_001953745	0	0	0	0	0	2	0	0	1	1	0	0	0	0	0	0	0	0	0	0	0	0	0	0	0	0	0	0	0	0	0	1	0	0	12	1	0	0	0	0	1	0	3	0	0	0	1	1
GCF_900110865	p_Halobacteriota_c_Halobacteria_o_Halobacteriales_f_Natrialbaceae_g_Natrinema_s_Natrinema salaciae_GCF_900110865	0	0	0	0	0	1	0	0	1	1	0	0	0	0	0	0	0	0	0	0	0	0	0	0	0	0	0	0	0	0	0	1	0	0	12	1	0	0	0	0	2	0	4	0	0	0	1	1
GCA_000784335	p_Halobacteriota_c_Halobacteria_o_Halobacteriales_f_Natrialbaceae_g_Natrinema_s_Natrinema salifodinae_GCA_000784335	0	0	0	0	0	1	0	0	1	1	0	0	0	0	0	0	0	0	0	0	0	0	0	0	0	0	0	0	0	0	0	1	0	0	15	1	0	0	0	1	2	0	4	0	0	0	1	2
GCF_900110455	p_Halobacteriota_c_Halobacteria_o_Halobacteriales_f_Natrialbaceae_g_Natrinema_s_Natrinema salifodinae_GCF_900110455	0	0	0	0	0	1	0	0	1	1	0	0	0	0	0	0	0	0	0	0	0	0	0	0	0	0	0	0	0	0	0	1	0	0	16	1	0	0	0	1	2	0	4	0	0	0	1	1
GCF_002572525	p_Halobacteriota_c_Halobacteria_o_Halobacteriales_f_Natrialbaceae_g_Natrinema_s_Natrinema sp002572525_GCF_002572525	0	0	0	0	0	1	0	0	1	1	0	0	0	0	0	0	0	0	0	0	0	0	0	0	0	0	0	0	0	0	0	1	0	0	25	1	0	0	0	0	1	0	3	0	0	0	1	1
GCA_005938085	p_Halobacteriota_c_Halobacteria_o_Halobacteriales_f_Natrialbaceae_g_Natrinema_s_Natrinema sp005938085_GCF_005938085	0	0	0	0	0	1	0	0	1	1	0	0	0	0	0	0	0	0	0	0	0	0	0	0	0	0	0	0	0	0	0	1	0	0	8	0	0	0	0	0	1	0	3	0	0	0	1	1
GCF_005938085	p_Halobacteriota_c_Halobacteria_o_Halobacteriales_f_Natrialbaceae_g_Natrinema_s_Natrinema sp005938085_GCF_005938085	0	0	0	0	0	1	0	0	1	1	0	0	0	0	0	0	0	0	0	0	0	0	0	0	0	0	0	0	0	0	0	1	0	0	8	0	0	0	0	0	1	0	3	0	0	0	1	1
GCA_013402815	p_Halobacteriota_c_Halobacteria_o_Halobacteriales_f_Natrialbaceae_g_Natrinema_s_Natrinema sp013402815_GCA_013402815	0	0	0	0	0	1	0	0	1	1	0	0	0	0	0	0	0	0	0	0	0	0	0	0	0	0	0	0	0	0	0	1	0	0	14	1	0	0	0	0	2	0	3	0	0	0	1	1
GCA_013456555	p_Halobacteriota_c_Halobacteria_o_Halobacteriales_f_Natrialbaceae_g_Natrinema_s_Natrinema sp013456555_GCA_013456555	0	0	0	0	0	1	0	0	1	1	0	0	0	0	0	0	0	0	0	0	0	0	0	0	0	0	0	0	0	0	0	1	0	0	10	1	0	0	0	0	2	0	3	0	0	0	1	1
GCF_000337115	p_Halobacteriota_c_Halobacteria_o_Halobacteriales_f_Natrialbaceae_g_Natrinema_s_Natrinema thermotolerans_GCF_000337115	0	0	0	0	0	1	0	0	1	1	0	0	0	0	0	0	0	0	0	0	0	0	0	0	0	0	1	0	0	0	0	1	0	0	10	2	0	0	0	0	2	0	3	0	0	0	1	1
GCF_000710605	p_Halobacteriota_c_Halobacteria_o_Halobacteriales_f_Natrialbaceae_g_Natrinema_s_Natrinema thermotolerans_GCF_000710605	0	0	0	0	0	1	0	0	1	1	0	0	0	0	0	0	0	0	0	0	0	0	0	0	0	0	1	0	0	0	0	1	0	0	11	2	0	0	0	0	2	0	3	0	0	0	1	1
GCA_005576615	p_Halobacteriota_c_Halobacteria_o_Halobacteriales_f_Natrialbaceae_g_Natrinema_s_Natrinema versiforme_A_GCF_005576615	0	0	0	0	0	1	0	0	1	1	0	0	0	0	0	0	0	0	0	0	0	0	0	0	0	0	1	0	0	0	0	1	0	0	11	2	0	0	0	0	4	0	4	0	0	0	1	1
GCF_005576615	p_Halobacteriota_c_Halobacteria_o_Halobacteriales_f_Natrialbaceae_g_Natrinema_s_Natrinema versiforme_A_GCF_005576615	0	0	0	0	0	1	0	0	1	1	0	0	0	0	0	0	0	0	0	0	0	0	0	0	0	0	1	0	0	0	0	1	0	0	11	2	0	0	0	0	4	0	4	0	0	0	1	1
GCF_000337195	p_Halobacteriota_c_Halobacteria_o_Halobacteriales_f_Natrialbaceae_g_Natrinema_s_Natrinema versiforme_GCF_000337195	0	0	0	0	0	1	0	0	0	1	0	0	0	0	0	0	0	0	0	0	0	0	0	0	0	0	1	0	0	0	0	1	0	0	12	2	0	0	0	0	2	0	3	0	0	0	1	1
GCF_900104065	p_Halobacteriota_c_Halobacteria_o_Halobacteriales_f_Natrialbaceae_g_Natronobacterium_A_s_Natronobacterium_A texcoconense_GCF_900104065	0	0	0	0	0	1	0	0	0	1	0	0	0	0	0	0	0	0	0	0	0	0	0	0	0	0	0	0	0	0	0	1	0	0	11	0	0	0	0	0	1	0	3	0	0	0	1	1
GCA_000337655	p_Halobacteriota_c_Halobacteria_o_Halobacteriales_f_Natrialbaceae_g_Natronobacterium_s_Natronobacterium gregoryi_GCA_000337655	0	0	0	0	0	1	0	0	0	1	0	0	0	0	0	0	0	0	0	0	0	0	0	0	0	0	0	0	0	0	0	1	0	0	6	0	1	0	0	1	1	0	3	0	0	0	1	1
GCA_002855455	p_Halobacteriota_c_Halobacteria_o_Halobacteriales_f_Natrialbaceae_g_Natronobacterium_s_Natronobacterium gregoryi_GCA_002855455	0	0	0	0	0	1	0	0	0	1	0	0	0	0	0	0	0	0	0	0	0	0	0	0	0	0	0	0	0	0	0	1	0	0	7	0	1	0	0	2	1	0	3	0	0	0	1	1
GCA_900114025	p_Halobacteriota_c_Halobacteria_o_Halobacteriales_f_Natrialbaceae_g_Natronobacterium_s_Natronobacterium gregoryi_GCA_900114025	0	0	0	0	0	1	0	0	0	1	0	0	0	0	0	0	0	0	0	0	0	0	0	0	0	0	0	0	0	0	0	1	0	0	7	0	1	0	0	2	1	0	3	0	0	0	1	1
GCF_000230715	p_Halobacteriota_c_Halobacteria_o_Halobacteriales_f_Natrialbaceae_g_Natronobacterium_s_Natronobacterium gregoryi_GCF_000230715	0	0	0	0	0	1	0	0	0	1	0	0	0	0	0	0	0	0	0	0	0	0	0	0	0	0	0	0	0	0	0	1	0	0	7	0	1	0	0	2	1	0	3	0	0	0	1	1
GCF_000337675	p_Halobacteriota_c_Halobacteria_o_Halobacteriales_f_Natrialbaceae_g_Natronococcus_s_Natronococcus amylolyticus_GCF_000337675	0	0	0	0	0	1	0	0	1	1	0	0	0	0	0	0	0	0	0	0	0	0	0	0	0	0	0	0	0	0	0	1	0	0	12	1	0	0	0	0	1	0	4	0	0	0	1	1
GCA_012163165	p_Halobacteriota_c_Halobacteria_o_Halobacteriales_f_Natrialbaceae_g_Natronococcus_s_Natronococcus jeotgali_GCA_012163165	0	0	0	0	0	1	0	0	1	1	0	0	0	0	0	0	0	0	0	0	0	0	0	0	0	0	0	0	0	0	0	1	0	0	9	1	0	0	0	0	2	0	3	0	0	0	1	1
GCF_000337695	p_Halobacteriota_c_Halobacteria_o_Halobacteriales_f_Natrialbaceae_g_Natronococcus_s_Natronococcus jeotgali_GCF_000337695	0	0	0	0	0	1	0	0	0	1	0	0	0	0	0	0	0	0	0	0	0	0	0	0	0	0	0	0	0	1	0	1	0	0	9	1	0	0	0	0	2	0	3	0	0	0	1	1
GCF_000328685	p_Halobacteriota_c_Halobacteria_o_Halobacteriales_f_Natrialbaceae_g_Natronococcus_s_Natronococcus occultus_GCF_000328685	0	0	0	0	0	1	0	0	1	1	0	0	0	0	0	0	0	0	0	0	0	0	0	0	0	0	0	0	0	1	0	1	0	0	11	2	0	0	0	0	1	0	4	0	0	0	1	1
GCA_003559215	p_Halobacteriota_c_Halobacteria_o_Halobacteriales_f_Natrialbaceae_g_Natronococcus_s_Natronococcus sp003559215_GCA_003559215	0	0	0	0	0	1	0	0	1	1	0	0	0	0	0	0	0	0	0	0	0	0	0	0	0	0	0	0	0	0	0	1	0	0	10	1	0	0	0	0	1	0	4	0	0	0	1	1
GCA_007121125	p_Halobacteriota_c_Halobacteria_o_Halobacteriales_f_Natrialbaceae_g_Natronococcus_s_Natronococcus sp003559215_GCA_007121125	0	0	0	0	0	1	0	0	1	1	0	0	0	0	0	0	0	0	0	0	0	0	0	0	0	0	0	0	0	0	0	1	0	0	10	1	0	0	0	0	1	0	4	0	0	0	0	1
GCA_007125715	p_Halobacteriota_c_Halobacteria_o_Halobacteriales_f_Natrialbaceae_g_Natronococcus_s_Natronococcus sp003559215_GCA_007125715	0	0	0	0	0	1	0	0	1	1	0	0	0	0	0	0	0	0	0	0	0	0	0	0	0	0	0	0	0	0	0	1	0	0	10	1	0	0	0	0	1	0	4	0	0	0	1	1
GCA_007134425	p_Halobacteriota_c_Halobacteria_o_Halobacteriales_f_Natrialbaceae_g_Natronococcus_s_Natronococcus sp003559215_GCA_007134425	0	0	0	0	0	0	0	0	1	1	0	0	0	0	0	0	0	0	0	0	0	0	0	0	0	0	0	0	0	0	0	1	0	0	7	1	0	0	0	0	1	0	4	0	0	0	0	1
GCA_008122205	p_Halobacteriota_c_Halobacteria_o_Halobacteriales_f_Natrialbaceae_g_Natronococcus_s_Natronococcus sp008122205_GCA_008122205	0	0	0	0	0	1	0	0	1	1	0	0	0	0	0	0	0	0	0	0	0	0	0	0	0	0	0	0	0	0	0	1	0	0	14	2	0	0	0	0	1	0	5	0	0	0	1	1
GCA_001316185	p_Halobacteriota_c_Halobacteria_o_Halobacteriales_f_Natrialbaceae_g_Natronolimnobius_s_Natronolimnobius baerhuensis_GCA_001316185	0	0	0	0	0	1	0	0	1	1	0	0	0	0	0	0	0	0	0	0	0	0	0	0	0	0	0	0	0	0	0	1	0	0	17	1	0	0	0	0	2	0	5	0	0	0	1	1
GCF_002177135	p_Halobacteriota_c_Halobacteria_o_Halobacteriales_f_Natrialbaceae_g_Natronolimnobius_s_Natronolimnobius baerhuensis_GCF_002177135	0	0	0	0	0	1	0	0	1	1	0	0	0	0	0	0	0	0	0	0	0	0	0	0	0	0	0	0	0	0	0	1	0	0	10	1	0	0	0	0	1	0	4	0	0	0	1	1
GCA_011043775	p_Halobacteriota_c_Halobacteria_o_Halobacteriales_f_Natrialbaceae_g_Natronolimnobius_s_Natronolimnobius sp011043775_GCA_011043775	0	0	0	0	0	1	0	0	1	1	0	0	0	0	0	0	0	0	0	0	0	0	0	0	0	0	0	0	0	0	0	1	0	0	10	3	0	0	0	0	1	0	4	0	0	0	1	1
GCF_000337215	p_Halobacteriota_c_Halobacteria_o_Halobacteriales_f_Natrialbaceae_g_Natronolimnohabitans_s_Natronolimnohabitans innermongolicus_GCF_000337215	0	0	0	0	0	1	0	0	1	1	0	0	0	0	0	0	0	0	0	0	0	0	0	0	0	0	0	0	0	0	0	1	0	0	17	1	0	0	0	0	1	0	3	0	0	0	1	1
GCA_009392895	p_Halobacteriota_c_Halobacteria_o_Halobacteriales_f_Natrialbaceae_g_Natronorubrum_s_Natronorubrum aibiense_GCA_009392895	0	0	0	0	0	1	0	0	1	1	0	0	0	0	0	0	0	0	0	0	0	0	0	0	0	0	0	0	0	0	0	1	0	0	11	1	0	0	0	0	2	0	3	0	0	0	1	1
GCA_000337715	p_Halobacteriota_c_Halobacteria_o_Halobacteriales_f_Natrialbaceae_g_Natronorubrum_s_Natronorubrum bangense_GCA_000337715	0	0	0	0	0	1	0	0	1	1	0	0	0	0	0	0	0	0	0	0	0	0	0	0	0	0	0	0	0	0	0	1	0	0	9	0	0	0	0	0	1	0	3	0	0	0	1	1
GCA_004799645	p_Halobacteriota_c_Halobacteria_o_Halobacteriales_f_Natrialbaceae_g_Natronorubrum_s_Natronorubrum bangense_GCA_004799645	0	0	0	0	0	1	0	0	2	1	0	0	0	0	0	0	0	0	0	0	0	0	0	0	0	0	0	0	0	0	0	2	0	0	9	0	0	0	0	0	1	0	3	0	0	0	1	1
GCA_007122115	p_Halobacteriota_c_Halobacteria_o_Halobacteriales_f_Natrialbaceae_g_Natronorubrum_s_Natronorubrum bangense_GCA_007122115	0	0	0	0	0	1	0	0	1	1	0	0	0	0	0	0	0	0	0	0	0	0	0	0	0	0	0	0	0	0	0	1	0	0	6	0	0	0	0	0	1	0	3	0	0	0	1	1
GCA_900156445	p_Halobacteriota_c_Halobacteria_o_Halobacteriales_f_Natrialbaceae_g_Natronorubrum_s_Natronorubrum daqingense_GCA_900156445	0	0	0	0	0	1	0	0	1	1	0	0	0	0	0	0	0	0	0	0	0	0	0	0	0	0	0	0	0	0	0	1	0	0	13	1	0	0	0	0	1	0	3	0	0	0	1	1
GCF_001971705	p_Halobacteriota_c_Halobacteria_o_Halobacteriales_f_Natrialbaceae_g_Natronorubrum_s_Natronorubrum daqingense_GCF_001971705	0	0	0	0	0	1	0	0	1	1	0	0	0	0	0	0	0	0	0	0	0	0	0	0	0	0	0	0	0	0	0	1	0	0	13	1	0	0	0	0	1	0	3	0	0	0	1	1
GCF_900108095	p_Halobacteriota_c_Halobacteria_o_Halobacteriales_f_Natrialbaceae_g_Natronorubrum_s_Natronorubrum sediminis_GCF_900108095	0	0	0	0	0	1	0	0	1	1	0	0	0	0	0	0	0	0	0	0	0	0	0	0	0	0	0	0	0	0	0	1	0	0	17	1	0	0	0	0	1	0	3	0	0	0	1	1
GCA_005239425	p_Halobacteriota_c_Halobacteria_o_Halobacteriales_f_Natrialbaceae_g_Natronorubrum_s_Natronorubrum sp003670115_GCA_005239425	0	0	0	0	0	1	0	0	1	1	0	0	0	0	0	0	0	0	0	0	0	0	0	0	0	0	0	0	0	0	0	1	0	0	14	1	0	0	0	0	3	0	3	0	0	0	1	1
GCF_003670115	p_Halobacteriota_c_Halobacteria_o_Halobacteriales_f_Natrialbaceae_g_Natronorubrum_s_Natronorubrum sp003670115_GCF_003670115	0	0	0	0	0	1	0	0	1	1	0	0	0	0	0	0	0	0	0	0	0	0	0	0	0	0	0	0	0	0	0	1	0	0	15	1	0	0	0	0	3	0	3	0	0	0	1	1
GCA_009834785	p_Halobacteriota_c_Halobacteria_o_Halobacteriales_f_Natrialbaceae_g_Natronorubrum_s_Natronorubrum sp009834785_GCA_009834785	0	0	0	0	0	1	0	0	1	1	0	0	0	0	0	0	0	0	0	0	0	0	0	0	0	0	0	0	0	0	0	1	0	0	15	1	0	0	0	0	1	0	5	0	0	0	1	1
GCF_000337735	p_Halobacteriota_c_Halobacteria_o_Halobacteriales_f_Natrialbaceae_g_Natronorubrum_s_Natronorubrum sulfidifaciens_GCF_000337735	0	0	0	0	0	1	0	0	1	1	0	0	0	0	0	0	0	0	0	0	0	0	0	0	0	0	0	0	0	0	0	1	0	0	9	0	0	0	0	0	1	0	3	0	0	0	1	1
GCF_900100335	p_Halobacteriota_c_Halobacteria_o_Halobacteriales_f_Natrialbaceae_g_Natronorubrum_s_Natronorubrum texcoconense_GCF_900100335	0	0	0	0	0	1	0	0	1	1	0	0	0	0	0	0	0	0	0	0	0	0	0	0	0	0	0	0	0	0	0	1	0	0	15	1	0	0	0	0	1	0	4	0	0	0	1	1
GCF_900156475	p_Halobacteriota_c_Halobacteria_o_Halobacteriales_f_Natrialbaceae_g_Natronorubrum_s_Natronorubrum thiooxidans_GCF_900156475	0	0	0	0	0	1	0	0	1	1	0	0	0	0	0	0	0	0	0	0	0	0	0	0	0	0	0	0	0	0	0	1	0	0	11	0	0	0	0	0	1	0	3	0	0	0	1	1
GCA_000337235	p_Halobacteriota_c_Halobacteria_o_Halobacteriales_f_Natrialbaceae_g_Natronorubrum_s_Natronorubrum tibetense_GCA_000337235	0	0	0	0	0	1	0	0	1	1	0	0	0	0	0	0	0	0	0	0	0	0	0	0	0	0	0	0	0	0	0	1	0	0	17	1	0	0	0	0	1	0	5	0	0	0	1	1
GCF_000383975	p_Halobacteriota_c_Halobacteria_o_Halobacteriales_f_Natrialbaceae_g_Natronorubrum_s_Natronorubrum tibetense_GCF_000383975	0	0	0	0	0	1	0	0	1	1	0	0	0	0	0	0	0	0	0	0	0	0	0	0	0	0	0	0	0	0	0	1	0	0	17	1	0	0	0	0	1	0	5	0	0	0	1	1
GCA_003344565	p_Halobacteriota_c_Halobacteria_o_Halobacteriales_f_Natrialbaceae_g_Saliphagus_s_Saliphagus sp003344565_GCF_003344565	0	0	0	0	0	1	0	0	1	0	0	0	0	0	0	0	0	0	0	0	0	0	0	0	0	0	0	0	0	0	0	1	0	0	13	1	0	0	0	0	0	0	4	0	0	0	1	1
GCF_003344565	p_Halobacteriota_c_Halobacteria_o_Halobacteriales_f_Natrialbaceae_g_Saliphagus_s_Saliphagus sp003344565_GCF_003344565	0	0	0	0	0	1	0	0	1	0	0	0	0	0	0	0	0	0	0	0	0	0	0	0	0	0	0	0	0	0	0	1	0	0	13	1	0	0	0	0	0	0	4	0	0	0	1	1
GCA_017357405	p_Halobacteriota_c_Halobacteria_o_Halobacteriales_f_Natrialbaceae_g_Saliphagus_s_Unclassified_GCA_017357405	0	0	0	0	0	1	0	0	1	1	0	0	0	0	0	0	0	0	0	0	0	0	0	0	0	0	0	0	0	0	0	1	0	0	14	1	0	0	0	0	1	0	4	0	0	0	1	1
GCA_001564275	p_Halobacteriota_c_Halobacteria_o_Halobacteriales_f_Natrialbaceae_g_Tc-Br11_s_Tc-Br11 sp001564275_GCA_001564275	0	0	0	0	0	1	0	0	1	1	0	0	0	0	0	0	0	0	0	0	0	0	0	0	0	0	0	0	0	0	0	1	0	0	5	0	0	0	0	1	1	0	4	0	0	0	1	1
GCA_003554885	p_Halobacteriota_c_Halobacteria_o_Halobacteriales_f_Natrialbaceae_g_Tc-Br11_s_Tc-Br11 sp001564275_GCA_003554885	0	0	0	0	0	1	0	0	1	1	0	0	0	0	0	0	0	0	0	0	0	0	0	0	0	0	0	0	0	0	0	1	0	0	5	0	0	0	0	1	1	0	4	0	0	0	1	1
GCA_001564285	p_Halobacteriota_c_Halobacteria_o_Halobacteriales_f_Natrialbaceae_g_Tc-Br11_s_Tc-Br11 sp001564285_GCA_001564285	0	0	0	0	0	1	0	0	1	0	0	0	0	0	0	0	0	0	0	0	0	0	0	0	0	0	0	0	0	0	0	1	0	0	6	0	0	0	0	1	1	0	1	0	0	0	0	1
GCA_003552325	p_Halobacteriota_c_Halobacteria_o_Halobacteriales_f_Natrialbaceae_g_Tc-Br11_s_Tc-Br11 sp003552325_GCA_003552325	0	0	0	0	0	1	0	0	0	1	0	0	0	0	0	0	0	0	0	0	0	0	0	0	0	0	0	0	0	0	0	1	0	0	4	0	0	0	0	0	1	0	2	0	0	0	1	1
GCA_017357105	p_Halobacteriota_c_Halobacteria_o_Halobacteriales_f_Natrialbaceae_g_Tc-Br11_s_Unclassified_GCA_017357105	0	0	0	0	0	1	0	0	1	1	0	0	0	0	0	0	0	0	0	0	0	0	0	0	0	0	0	0	0	0	0	1	0	0	6	1	0	0	0	0	2	0	3	0	0	0	1	1
GCA_001564255	p_Halobacteriota_c_Halobacteria_o_Halobacteriales_f_Natrialbaceae_g_Tc-Br11-E2g1_s_Tc-Br11-E2g1 sp001564255_GCA_001564255	0	0	0	0	0	0	0	0	0	1	0	0	0	0	0	0	0	0	0	0	0	0	0	0	0	0	0	0	0	0	0	1	0	0	4	0	0	0	0	0	0	0	2	0	0	0	1	1
GCA_003552045	p_Halobacteriota_c_Halobacteria_o_Halobacteriales_f_Natrialbaceae_g_Tc-Br11-E2g1_s_Tc-Br11-E2g1 sp001564255_GCA_003552045	0	0	0	0	0	1	0	0	0	1	0	0	0	0	0	0	0	0	0	0	0	0	0	0	0	0	0	0	0	0	0	2	0	0	4	0	0	0	0	0	0	0	3	0	0	0	1	1
GCA_001564115	p_Halobacteriota_c_Halobacteria_o_Halobacteriales_f_Natrialbaceae_g_Tc-Br11-E2g8_s_Tc-Br11-E2g8 sp001564115_GCA_001564115	0	0	0	0	0	1	0	0	0	1	0	0	0	0	0	0	0	0	0	0	0	0	0	0	0	0	0	0	0	0	0	1	0	0	3	0	0	0	0	0	0	0	2	0	0	0	1	1
GCA_003555125	p_Halobacteriota_c_Halobacteria_o_Halobacteriales_f_Natrialbaceae_g_Tc-Br11-E2g8_s_Tc-Br11-E2g8 sp001564115_GCA_003555125	0	0	0	0	0	1	0	0	0	1	0	0	0	0	0	0	0	0	0	0	0	0	0	0	0	0	0	0	0	0	0	1	0	0	4	0	0	0	0	1	0	0	3	0	0	0	1	1
GCA_003552885	p_Halobacteriota_c_Halobacteria_o_Halobacteriales_f_Natrialbaceae_g_Tc-Br11-E2g8_s_Tc-Br11-E2g8 sp003552885_GCA_003552885	0	0	0	0	0	1	0	0	0	1	0	0	0	0	0	0	0	0	0	0	0	0	0	0	0	0	0	0	0	0	0	0	0	0	1	0	0	0	0	1	0	0	0	0	0	0	0	1
GCA_006543045	p_Halobacteriota_c_Halobacteria_o_Halobacteriales_f_Natrialbaceae_g_XQ-INN-246_s_XQ-INN-246 sp006543045_GCF_006543045	0	0	0	0	0	1	0	0	1	1	0	0	0	0	0	0	0	0	0	0	0	0	0	0	0	0	0	0	0	0	0	1	0	0	14	1	0	0	0	0	1	0	3	0	0	0	1	1
GCF_006543045	p_Halobacteriota_c_Halobacteria_o_Halobacteriales_f_Natrialbaceae_g_XQ-INN-246_s_XQ-INN-246 sp006543045_GCF_006543045	0	0	0	0	0	1	0	0	1	1	0	0	0	0	0	0	0	0	0	0	0	0	0	0	0	0	0	0	0	0	0	1	0	0	14	1	0	0	0	0	1	0	3	0	0	0	1	1
GCF_900215575	p_Halobacteriota_c_Halobacteria_o_Halobacteriales_f_Natronoarchaeaceae_g_Natronoarchaeum_s_Natronoarchaeum philippinense_GCF_900215575	0	0	0	0	0	1	0	0	1	0	0	0	0	0	0	0	0	0	0	0	0	0	0	0	0	0	0	0	0	0	0	1	0	0	4	0	0	0	0	0	1	0	3	0	0	0	0	0
GCA_017094485	p_Halobacteriota_c_Halobacteria_o_Halobacteriales_f_Natronoarchaeaceae_g_Natronoarchaeum_s_Unclassified_GCA_017094485	0	0	0	0	0	1	0	0	1	1	0	0	0	0	0	0	0	0	0	0	0	0	0	0	0	0	0	0	1	0	0	1	0	0	2	1	0	0	0	0	1	0	3	0	0	0	1	1
GCA_003021085	p_Halobacteriota_c_Halobacteria_o_Halobacteriales_f_PXRE01_g_PXRE01_s_PXRE01 sp003021085_GCA_003021085	0	0	0	0	0	3	0	0	0	0	0	0	0	0	0	0	0	0	0	0	0	0	0	0	0	0	0	0	0	0	0	1	0	0	7	0	0	0	0	0	1	0	2	0	0	0	1	1
GCA_007122875	p_Halobacteriota_c_Halobacteria_o_Halobacteriales_f_QS-1-68-20_g_QS-1-68-20_s_QS-1-68-20 sp007122875_GCA_007122875	0	0	0	0	0	1	0	0	0	0	0	0	0	0	0	0	0	0	0	0	0	0	0	0	0	0	0	0	0	0	0	0	0	0	3	0	0	0	0	0	0	0	5	0	0	0	1	0
GCF_004785955	p_Halobacteriota_c_Halobacteria_o_Halobacteriales_f_QS-9-68-17_g_Halostella_s_Halostella litorea_GCF_004785955	0	0	0	0	0	1	0	0	1	1	0	0	0	0	0	0	0	0	0	0	0	0	0	0	0	0	1	0	0	0	0	1	0	0	6	0	0	0	0	0	1	0	5	0	0	0	1	1
GCA_004762015	p_Halobacteriota_c_Halobacteria_o_Halobacteriales_f_QS-9-68-17_g_Halostella_s_Halostella pelagica_GCA_004762015	0	0	0	0	0	1	0	0	3	1	0	0	0	0	0	0	0	0	0	0	0	0	0	0	0	0	1	0	0	0	0	1	0	0	8	1	0	0	0	0	3	0	5	0	0	0	1	1
GCF_005954745	p_Halobacteriota_c_Halobacteria_o_Halobacteriales_f_QS-9-68-17_g_Halostella_s_Halostella pelagica_GCF_005954745	0	0	0	0	0	1	0	0	3	1	0	0	0	0	0	0	0	0	0	0	0	0	0	0	0	0	1	0	0	0	0	1	0	0	8	1	0	0	0	0	3	0	6	0	0	0	1	1
GCF_003675855	p_Halobacteriota_c_Halobacteria_o_Halobacteriales_f_QS-9-68-17_g_Halostella_s_Halostella salina_GCF_003675855	0	0	0	0	0	1	0	0	1	1	0	0	0	0	0	0	0	0	0	0	0	0	0	0	0	0	1	0	0	0	0	1	0	0	6	0	0	0	0	0	1	0	4	0	0	0	1	1
GCA_003023565	p_Halobacteriota_c_Halobacteria_o_Halobacteriales_f_QS-9-68-17_g_Halostella_s_Halostella sp003023565_GCA_003023565	0	0	0	0	0	2	0	0	1	1	0	0	0	0	0	0	0	0	0	0	0	0	0	0	0	0	0	0	0	0	0	1	0	0	5	0	0	0	0	0	1	0	3	0	0	0	1	1
GCF_003675875	p_Halobacteriota_c_Halobacteria_o_Halobacteriales_f_QS-9-68-17_g_Halostella_s_Halostella sp003675875_GCF_003675875	0	0	0	0	0	1	0	0	2	1	0	0	0	0	0	0	0	0	0	0	0	0	0	0	0	0	1	0	0	0	0	1	0	0	11	1	0	0	0	0	1	0	4	0	0	0	1	1
GCF_000403645	p_Halobacteriota_c_Halobacteria_o_Halobacteriales_f_Salinarchaeaceae_g_Salinarchaeum_s_Salinarchaeum sp000403645_GCF_000403645	0	0	0	0	0	1	0	0	1	0	0	0	0	0	0	0	0	0	0	0	0	0	0	0	0	0	0	0	0	0	0	1	0	0	8	1	0	0	0	0	1	0	4	0	0	0	1	1
GCA_007118975	p_Halobacteriota_c_Halobacteria_o_Halobacteriales_f_SKNY01_g_SKNY01_s_SKNY01 sp007118975_GCA_007118975	0	0	0	0	0	0	0	0	0	1	0	0	0	0	0	0	0	0	0	0	0	0	0	0	0	0	0	0	0	0	0	0	0	0	12	0	0	0	0	0	1	0	5	0	0	0	1	1
GCA_007123105	p_Halobacteriota_c_Halobacteria_o_Halobacteriales_f_SKNY01_g_SKNY01_s_SKNY01 sp007123105_GCA_007123105	0	0	0	0	0	1	0	0	1	1	0	0	0	0	0	0	0	0	0	0	0	0	0	0	0	0	0	0	0	0	0	1	0	0	5	0	0	0	0	0	1	0	4	0	0	0	1	1
GCA_007118075	p_Halobacteriota_c_Halobacteria_o_Halobacteriales_f_SKSH01_g_SKSH01_s_SKSH01 sp007118075_GCA_007118075	0	0	0	0	0	1	0	0	0	0	0	0	0	0	0	0	0	0	0	0	0	0	0	0	0	0	0	0	0	0	0	1	0	0	4	0	0	0	0	0	0	0	2	0	0	0	1	1
GCA_007118145	p_Halobacteriota_c_Halobacteria_o_Halobacteriales_f_SKSH01_g_SKSH01_s_SKSH01 sp007118145_GCA_007118145	0	0	0	0	0	1	0	0	0	0	0	0	0	0	0	0	0	0	0	0	0	0	0	0	0	0	0	0	0	0	0	1	0	0	3	0	0	0	0	0	2	0	1	0	0	0	1	1
GCA_007125235	p_Halobacteriota_c_Halobacteria_o_Halobacteriales_f_SKSH01_g_SKSH01_s_SKSH01 sp007118145_GCA_007125235	0	0	0	0	0	1	0	0	0	0	0	0	0	0	0	0	0	0	0	0	0	0	0	0	0	0	0	0	0	0	0	1	0	0	3	0	0	0	0	0	2	0	1	0	0	0	1	1
GCA_003022805	p_Halobacteriota_c_Halobacteria_o_Halobacteriales_f_SW-7-71-33_g_SW-7-71-33_s_SW-7-71-33 sp003022865_GCA_003022805	0	0	0	0	0	1	0	0	0	0	0	0	0	0	0	0	0	0	0	0	0	0	0	0	0	0	0	0	0	0	0	1	0	0	2	0	0	0	0	0	0	0	2	0	0	0	1	1
GCA_003022865	p_Halobacteriota_c_Halobacteria_o_Halobacteriales_f_SW-7-71-33_g_SW-7-71-33_s_SW-7-71-33 sp003022865_GCA_003022865	0	0	0	0	0	1	0	0	0	0	0	0	0	0	0	0	0	0	0	0	0	0	0	0	0	0	0	0	0	0	0	1	0	0	1	0	0	0	0	0	0	0	0	0	0	0	1	0
GCA_003023195	p_Halobacteriota_c_Halobacteria_o_Halobacteriales_f_SW-7-71-33_g_SW-7-71-33_s_SW-7-71-33 sp003023195_GCA_003023195	0	0	0	0	0	1	0	0	0	0	0	0	0	0	0	0	0	0	0	0	0	0	0	0	0	0	0	0	0	0	0	1	0	0	7	0	0	0	0	0	1	0	4	0	0	0	1	1
GCA_002496675	p_Halobacteriota_c_Halobacteria_o_Halobacteriales_f_UBA12382_g_UBA12382_s_UBA12382 sp002503845_GCA_002496675	0	0	0	0	0	1	0	0	0	0	0	0	0	0	0	0	0	0	0	0	0	0	0	0	0	0	0	0	0	0	0	0	0	0	5	0	0	0	0	0	0	0	4	0	0	0	1	1
GCA_002496825	p_Halobacteriota_c_Halobacteria_o_Halobacteriales_f_UBA12382_g_UBA12382_s_UBA12382 sp002503845_GCA_002496825	0	0	0	0	0	0	0	0	0	0	0	0	0	0	0	0	0	0	0	0	0	0	0	0	0	0	0	0	0	0	0	0	0	0	5	0	0	0	0	0	0	0	4	0	0	0	1	1
GCA_002503845	p_Halobacteriota_c_Halobacteria_o_Halobacteriales_f_UBA12382_g_UBA12382_s_UBA12382 sp002503845_GCA_002503845	0	0	0	0	0	1	0	0	0	0	0	0	0	0	0	0	0	0	0	0	0	0	0	0	0	0	0	0	0	0	0	0	0	0	5	0	0	0	0	0	0	0	4	0	0	0	1	1
GCA_009889665	p_Halobacteriota_c_Halobacteria_o_Halobacteriales_f_UBA12382_g_UBA12382_s_UBA12382 sp002503845_GCA_009889665	0	0	0	0	0	1	0	0	0	0	0	0	0	0	0	0	0	0	0	0	0	0	0	0	0	0	0	0	0	0	0	0	0	0	5	0	0	0	0	0	0	0	4	0	0	0	1	1
GCA_013330005	p_Halobacteriota_c_Halobacteria_o_Halobacteriales_f_UBA12382_g_UBA12382_s_UBA12382 sp002503845_GCA_013330005	0	0	0	0	0	1	0	0	0	0	0	0	0	0	0	0	0	0	0	0	0	0	0	0	0	0	0	0	0	0	0	0	0	0	4	0	0	0	0	0	0	0	3	0	0	0	1	0
GCA_013330985	p_Halobacteriota_c_Halobacteria_o_Halobacteriales_f_UBA12382_g_UBA12382_s_UBA12382 sp002503845_GCA_013330985	0	0	0	0	0	1	0	0	0	0	0	0	0	0	0	0	0	0	0	0	0	0	0	0	0	0	0	0	0	0	0	0	0	0	4	0	0	0	0	0	0	0	2	0	0	0	1	1
GCA_009889625	p_Halobacteriota_c_Halobacteria_o_Halobacteriales_f_UBA12382_g_UBA12382_s_UBA12382 sp009889625_GCA_009889625	0	0	0	0	0	1	0	0	0	0	0	0	0	0	0	0	0	0	0	0	0	0	0	0	0	0	0	0	0	0	0	0	0	0	3	0	0	0	0	0	0	0	4	0	0	0	1	1
GCF_000063445	p_Halobacteriota_c_Methanocellia_o_Methanocellales_f_Methanocellaceae_g_Methanocella_A_s_Methanocella_A arvoryzae_GCF_000063445	1	1	1	1	2	1	1	1	3	2	2	1	1	2	1	1	1	1	1	0	1	0	1	2	3	2	3	0	2	2	1	2	1	0	3	1	4	2	2	3	1	1	3	1	1	1	1	1
GCA_002067315	p_Halobacteriota_c_Methanocellia_o_Methanocellales_f_Methanocellaceae_g_Methanocella_A_s_Methanocella_A sp002067315_GCA_002067315	1	1	1	1	2	1	1	0	3	2	1	1	1	3	1	1	1	1	1	0	2	0	1	1	1	1	1	0	0	2	1	2	1	0	2	1	4	2	2	3	1	1	3	1	1	1	1	1
GCF_000251105	p_Halobacteriota_c_Methanocellia_o_Methanocellales_f_Methanocellaceae_g_Methanocella_s_Methanocella conradii_GCF_000251105	1	1	1	1	1	1	1	1	1	2	2	1	1	2	1	1	1	1	1	1	1	0	1	1	2	1	2	0	1	1	1	2	1	0	4	1	4	2	2	3	1	1	3	1	1	1	1	1
GCF_000011005	p_Halobacteriota_c_Methanocellia_o_Methanocellales_f_Methanocellaceae_g_Methanocella_s_Methanocella paludicola_GCF_000011005	1	1	1	1	2	1	1	1	4	1	2	1	1	2	1	1	1	1	1	1	1	0	1	2	2	2	2	0	2	2	1	2	1	0	2	1	4	2	2	3	1	1	4	1	1	1	1	1
GCA_002495885	p_Halobacteriota_c_Methanocellia_o_Methanocellales_f_UBA148_g_UBA148_s_UBA148 sp002495885_GCA_002495885	0	0	0	0	0	0	0	0	0	0	0	0	0	0	1	0	0	0	0	0	0	1	0	1	1	1	1	0	0	0	0	1	1	0	1	0	0	0	0	1	1	1	1	1	0	1	1	1
GCA_013331355	p_Halobacteriota_c_Methanocellia_o_Methanocellales_f_UBA148_g_UBA148_s_UBA148 sp002495885_GCA_013331355	0	0	0	0	0	0	0	0	0	0	0	0	0	0	1	0	0	0	0	0	0	1	0	1	1	1	0	0	0	0	0	1	0	0	1	0	0	0	0	0	1	1	1	1	0	1	1	1
GCA_013415795	p_Halobacteriota_c_Methanocellia_o_Methanocellales_f_UBA148_g_UBA148_s_UBA148 sp013415795_GCA_013415795	0	0	0	0	0	0	0	0	0	0	0	0	0	0	0	0	0	0	0	0	0	0	0	1	1	1	1	0	0	0	0	1	1	0	1	0	0	0	0	1	1	1	2	1	0	1	1	0
GCA_002813105	p_Halobacteriota_c_Methanocellia_o_Methanocellales_f_Unclassified_g_Unclassified_s_Unclassified_GCA_002813105	0	0	0	0	0	0	0	0	0	0	0	0	0	0	1	0	0	0	0	0	0	1	0	1	1	1	1	0	1	1	1	1	1	0	1	1	0	0	0	0	1	1	2	1	0	1	1	1
GCA_013329575	p_Halobacteriota_c_Methanoliparia_o_Methanoliparales_f_Methanoliparaceae_g_Methanoliparum_s_Methanoliparum sp8915u_GCA_013329575	1	0	1	0	0	1	1	2	0	1	1	1	1	2	1	0	0	0	0	0	0	0	0	1	1	1	2	0	2	1	5	1	0	0	3	1	0	0	0	0	1	1	1	1	0	1	1	1
GCA_013331365	p_Halobacteriota_c_Methanoliparia_o_Methanoliparales_f_Methanoliparaceae_g_Methanoliparum_s_Methanoliparum sp8915u_GCA_013331365	0	1	1	1	1	1	1	2	0	0	0	0	0	1	1	1	0	0	0	0	0	0	0	0	1	0	0	0	1	0	1	0	0	0	1	0	0	0	0	0	0	1	1	1	0	1	0	0
GCA_004212075	p_Halobacteriota_c_Methanoliparia_o_Methanoliparales_f_Methanoliparaceae_g_Methanoliparum_s_Methanoliparum thermophilum_GCA_004212075	2	2	2	2	2	1	0	1	1	2	1	1	1	1	1	1	1	1	1	1	1	0	0	1	2	1	3	0	4	1	2	1	0	0	2	1	0	0	0	0	1	1	2	1	1	1	1	1
GCA_004212085	p_Halobacteriota_c_Methanoliparia_o_Methanoliparales_f_Methanoliparaceae_g_Methanolliviera_s_Methanolliviera hydrocarbonicum_GCA_004212085	1	2	3	2	2	0	0	1	1	2	0	1	1	1	1	1	1	1	1	1	1	0	0	1	2	2	3	0	2	2	1	1	0	0	3	1	0	0	0	0	1	1	2	1	0	1	1	1
GCA_902158745	p_Halobacteriota_c_Methanoliparia_o_Methanoliparales_f_Methanoliparaceae_g_Methanolliviera_s_Methanolliviera sp902158745_GCA_902158745	1	2	2	1	1	0	0	1	1	1	0	1	1	2	1	0	1	1	1	0	0	0	0	1	1	1	2	0	2	1	1	1	0	0	2	1	0	0	0	0	2	1	1	1	1	1	1	1
GCA_002496395	p_Halobacteriota_c_Methanomicrobia_o_Methanomicrobiales_f_Methanocorpusculaceae_g_Methanocalculus_s_Methanocalculus sp002496395_GCA_002496395	0	0	0	0	0	1	1	1	1	2	1	1	1	1	1	0	0	0	0	0	0	0	1	1	2	1	0	0	0	1	2	1	2	0	1	1	1	1	1	2	1	1	5	1	1	1	1	1
GCA_003550375	p_Halobacteriota_c_Methanomicrobia_o_Methanomicrobiales_f_Methanocorpusculaceae_g_Methanocalculus_s_Methanocalculus sp003838065_GCA_003550375	2	2	2	2	2	0	1	1	1	1	1	1	1	0	0	2	2	2	2	0	0	0	1	1	1	0	1	0	1	2	2	2	1	0	1	0	1	1	1	2	1	1	3	0	1	1	1	1
GCA_003838065	p_Halobacteriota_c_Methanomicrobia_o_Methanomicrobiales_f_Methanocorpusculaceae_g_Methanocalculus_s_Methanocalculus sp003838065_GCA_003838065	1	1	1	1	1	0	1	1	1	2	1	1	1	1	1	1	1	1	1	0	0	0	1	2	1	2	2	0	1	2	2	1	1	0	1	0	1	1	1	2	1	1	2	1	1	1	1	1
GCA_003552845	p_Halobacteriota_c_Methanomicrobia_o_Methanomicrobiales_f_Methanocorpusculaceae_g_Methanocalculus_s_Methanocalculus sp003838185_GCA_003552845	0	0	0	0	0	0	0	1	1	2	1	1	1	1	1	0	0	0	0	0	0	0	1	2	2	2	2	0	1	2	2	0	1	0	1	1	1	1	1	1	1	1	3	1	1	1	1	1
GCA_003559825	p_Halobacteriota_c_Methanomicrobia_o_Methanomicrobiales_f_Methanocorpusculaceae_g_Methanocalculus_s_Methanocalculus sp003838185_GCA_003559825	1	1	1	1	1	1	1	1	1	2	1	1	1	1	1	1	1	1	1	0	0	0	1	2	2	2	2	0	1	2	3	2	1	0	1	1	1	1	1	1	1	1	3	1	1	1	1	1
GCA_003838185	p_Halobacteriota_c_Methanomicrobia_o_Methanomicrobiales_f_Methanocorpusculaceae_g_Methanocalculus_s_Methanocalculus sp003838185_GCA_003838185	1	1	1	1	1	1	1	1	1	2	1	1	1	1	1	1	1	1	1	0	0	0	1	2	2	2	2	0	1	2	2	1	1	0	1	1	1	1	1	2	1	1	3	1	1	1	1	1
GCA_007130455	p_Halobacteriota_c_Methanomicrobia_o_Methanomicrobiales_f_Methanocorpusculaceae_g_Methanocalculus_s_Methanocalculus sp007130455_GCA_007130455	0	0	0	0	0	1	1	1	1	2	1	1	1	0	0	0	0	0	0	0	0	0	0	2	1	2	2	0	1	2	3	1	1	0	1	1	1	1	1	1	1	0	3	1	1	1	0	1
GCA_001508455	p_Halobacteriota_c_Methanomicrobia_o_Methanomicrobiales_f_Methanocorpusculaceae_g_Methanocalculus_s_Methanocalculus sp9912u_GCA_001508455	1	0	0	0	0	1	1	0	1	2	1	1	0	1	1	1	1	1	1	0	0	0	1	3	3	3	3	0	0	1	2	1	1	0	0	1	0	1	0	1	1	1	4	1	1	1	1	0
GCA_011620885	p_Halobacteriota_c_Methanomicrobia_o_Methanomicrobiales_f_Methanocorpusculaceae_g_Methanocalculus_s_Methanocalculus sp9912u_GCA_011620885	0	0	0	0	0	1	1	1	1	2	1	1	1	0	0	0	0	0	0	0	0	0	1	2	2	2	2	0	0	1	2	1	1	0	1	1	1	1	1	2	1	1	3	1	1	1	1	1
GCA_013329165	p_Halobacteriota_c_Methanomicrobia_o_Methanomicrobiales_f_Methanocorpusculaceae_g_Methanocalculus_s_Methanocalculus sp9912u_GCA_013329165	0	0	0	0	0	1	1	1	1	2	1	1	1	1	1	0	0	0	0	0	0	0	1	2	2	2	2	0	1	1	2	1	1	0	1	1	1	1	1	2	1	1	4	1	1	1	1	1
GCA_018132105	p_Halobacteriota_c_Methanomicrobia_o_Methanomicrobiales_f_Methanocorpusculaceae_g_Methanocalculus_s_Unclassified_GCA_018132105	1	1	1	1	1	1	1	1	1	2	1	1	1	2	1	1	1	1	1	1	0	0	1	3	3	2	2	0	1	2	2	1	1	0	1	1	1	1	1	2	1	1	4	1	1	1	1	1
GCF_000015765	p_Halobacteriota_c_Methanomicrobia_o_Methanomicrobiales_f_Methanocorpusculaceae_g_Methanocorpusculum_s_Methanocorpusculum labreanum_GCF_000015765	2	2	2	1	1	1	1	1	2	2	2	1	1	2	1	1	1	1	1	1	0	0	1	2	2	2	1	0	2	2	1	1	1	1	1	0	1	1	1	2	2	1	3	1	1	1	1	1
GCA_000430905	p_Halobacteriota_c_Methanomicrobia_o_Methanomicrobiales_f_Methanocorpusculaceae_g_Methanocorpusculum_s_Methanocorpusculum parvum_GCA_000430905	2	2	2	1	1	1	1	1	2	2	1	1	1	2	1	1	1	1	1	1	0	0	1	2	2	2	1	0	1	2	1	1	1	0	1	0	1	1	1	2	1	1	3	1	1	1	1	1
GCA_012062385	p_Halobacteriota_c_Methanomicrobia_o_Methanomicrobiales_f_Methanocorpusculaceae_g_Methanocorpusculum_s_Methanocorpusculum parvum_GCA_012062385	0	2	2	1	1	1	1	1	2	2	1	1	1	2	1	1	1	1	1	1	0	0	1	2	2	2	1	0	1	2	1	1	1	0	1	0	1	1	1	2	1	1	3	1	1	1	1	1
GCF_002287215	p_Halobacteriota_c_Methanomicrobia_o_Methanomicrobiales_f_Methanocorpusculaceae_g_Methanocorpusculum_s_Methanocorpusculum parvum_GCF_002287215	0	2	2	1	1	1	1	1	2	2	1	1	1	2	1	1	1	1	1	1	0	0	1	2	2	2	1	0	1	2	1	1	1	0	1	0	1	1	1	2	1	1	3	1	1	1	1	1
GCA_001940805	p_Halobacteriota_c_Methanomicrobia_o_Methanomicrobiales_f_Methanocorpusculaceae_g_Methanocorpusculum_s_Methanocorpusculum sp001940805_GCA_001940805	0	0	0	0	0	1	1	1	1	2	1	1	1	2	1	0	0	0	0	1	0	0	0	4	4	4	3	0	0	1	1	1	0	0	0	0	1	1	1	2	1	1	3	1	0	1	1	1
GCA_002497725	p_Halobacteriota_c_Methanomicrobia_o_Methanomicrobiales_f_Methanocorpusculaceae_g_Methanocorpusculum_s_Methanocorpusculum sp002498375_GCA_002497725	0	1	1	1	1	1	0	1	2	2	1	1	1	2	1	1	1	1	1	1	0	0	1	3	3	3	2	0	0	1	1	1	1	0	1	0	1	1	1	2	1	1	2	1	1	1	1	1
GCA_002498375	p_Halobacteriota_c_Methanomicrobia_o_Methanomicrobiales_f_Methanocorpusculaceae_g_Methanocorpusculum_s_Methanocorpusculum sp002498375_GCA_002498375	2	2	2	1	1	1	1	1	2	2	1	1	1	2	1	1	1	1	1	1	0	0	1	2	2	2	1	0	0	1	1	1	1	0	1	0	1	1	1	2	1	1	3	1	1	1	1	1
GCA_002498705	p_Halobacteriota_c_Methanomicrobia_o_Methanomicrobiales_f_Methanocorpusculaceae_g_Methanocorpusculum_s_Methanocorpusculum sp002498375_GCA_002498705	0	2	2	1	1	1	1	1	2	2	1	1	1	2	1	1	1	1	1	1	0	0	1	2	2	2	1	0	0	1	1	1	1	0	1	0	1	1	1	2	1	1	3	1	1	1	1	1
GCA_002506085	p_Halobacteriota_c_Methanomicrobia_o_Methanomicrobiales_f_Methanocorpusculaceae_g_Methanocorpusculum_s_Methanocorpusculum sp002506085_GCA_002506085	2	2	0	1	1	1	1	1	2	2	1	1	1	2	1	1	1	1	1	1	0	0	1	3	3	3	2	0	2	2	1	1	1	0	1	0	1	1	1	2	1	1	3	1	1	1	1	1
GCA_003315675	p_Halobacteriota_c_Methanomicrobia_o_Methanomicrobiales_f_Methanocorpusculaceae_g_Methanocorpusculum_s_Methanocorpusculum sp003315675_GCA_003315675	1	2	1	1	1	1	1	1	2	2	1	1	1	2	1	1	1	1	1	1	0	0	1	3	4	3	2	0	3	2	1	1	1	0	1	0	1	1	1	2	1	1	2	1	1	1	1	1
GCA_015063085	p_Halobacteriota_c_Methanomicrobia_o_Methanomicrobiales_f_Methanocorpusculaceae_g_Methanocorpusculum_s_Unclassified_GCA_015063085	1	1	1	1	1	1	1	1	2	1	1	0	0	2	1	1	1	1	1	1	0	0	1	1	1	1	0	0	1	2	1	1	1	0	1	0	0	0	0	0	1	1	3	1	1	1	2	2
GCA_017387505	p_Halobacteriota_c_Methanomicrobia_o_Methanomicrobiales_f_Methanocorpusculaceae_g_Methanocorpusculum_s_Unclassified_GCA_017387505	1	1	1	1	1	1	1	1	3	2	1	1	1	2	1	1	1	1	1	1	0	0	1	2	2	2	1	0	0	2	1	1	1	0	1	0	1	1	1	1	1	1	3	1	1	1	1	1
GCA_017399555	p_Halobacteriota_c_Methanomicrobia_o_Methanomicrobiales_f_Methanocorpusculaceae_g_Methanocorpusculum_s_Unclassified_GCA_017399555	1	1	1	1	1	1	1	1	1	0	1	0	0	2	1	1	1	1	1	1	0	0	1	4	4	4	3	0	1	3	1	1	1	0	1	0	1	1	1	1	1	1	3	1	1	1	2	2
GCA_017408885	p_Halobacteriota_c_Methanomicrobia_o_Methanomicrobiales_f_Methanocorpusculaceae_g_Methanocorpusculum_s_Unclassified_GCA_017408885	1	1	1	1	1	1	1	1	2	1	1	0	0	2	1	1	1	1	1	1	0	0	1	2	2	2	1	0	0	3	1	1	1	0	1	0	1	1	1	1	1	1	3	1	1	1	1	1
GCA_017622255	p_Halobacteriota_c_Methanomicrobia_o_Methanomicrobiales_f_Methanocorpusculaceae_g_Methanocorpusculum_s_Unclassified_GCA_017622255	1	1	1	1	1	1	1	1	2	1	1	0	0	2	1	1	1	1	1	1	0	0	1	4	4	4	3	0	1	3	0	1	1	0	1	0	1	1	1	1	1	1	3	1	1	1	2	2
GCF_004102725	p_Halobacteriota_c_Methanomicrobia_o_Methanomicrobiales_f_Methanoculleaceae_g_Methanoculleus_A_s_Methanoculleus_A taiwanensis_GCF_004102725	1	1	1	1	1	2	1	1	1	2	2	1	1	2	0	1	1	1	1	1	0	0	1	3	4	3	3	0	1	2	1	1	1	0	4	1	2	1	1	2	1	1	3	1	1	1	1	1
GCA_002499165	p_Halobacteriota_c_Methanomicrobia_o_Methanomicrobiales_f_Methanoculleaceae_g_Methanoculleus_s_Methanoculleus bourgensis_GCA_002499165	2	2	2	1	2	2	1	1	1	2	1	1	1	0	0	1	1	1	1	0	0	0	1	3	4	3	3	0	1	2	1	1	0	0	1	0	1	1	1	2	1	1	3	1	1	1	1	1
GCA_002502935	p_Halobacteriota_c_Methanomicrobia_o_Methanomicrobiales_f_Methanoculleaceae_g_Methanoculleus_s_Methanoculleus bourgensis_GCA_002502935	1	0	0	0	0	2	1	1	1	1	1	0	1	0	0	0	0	0	0	0	0	0	1	2	4	2	3	0	1	2	1	0	1	0	3	1	2	0	0	1	1	1	3	1	1	1	1	1
GCA_012799355	p_Halobacteriota_c_Methanomicrobia_o_Methanomicrobiales_f_Methanoculleaceae_g_Methanoculleus_s_Methanoculleus bourgensis_GCA_012799355	0	2	2	1	2	1	1	1	2	2	1	1	1	1	1	0	0	0	0	0	0	0	1	3	4	3	3	0	1	2	1	1	0	0	2	1	2	1	1	2	1	1	3	1	1	1	1	1
GCA_900036045	p_Halobacteriota_c_Methanomicrobia_o_Methanomicrobiales_f_Methanoculleaceae_g_Methanoculleus_s_Methanoculleus bourgensis_GCA_900036045	2	2	2	1	2	2	1	1	0	2	0	0	0	2	1	1	1	1	1	1	0	0	1	4	4	3	3	0	1	2	1	1	1	0	3	1	3	1	1	2	1	1	3	1	1	1	1	1
GCA_900079125	p_Halobacteriota_c_Methanomicrobia_o_Methanomicrobiales_f_Methanoculleaceae_g_Methanoculleus_s_Methanoculleus bourgensis_GCA_900079125	2	2	2	1	2	2	1	0	1	2	1	1	1	2	1	1	1	1	1	1	0	0	1	3	4	3	3	0	1	2	1	1	1	0	3	0	2	1	1	2	1	1	3	1	1	1	1	1
GCF_000304355	p_Halobacteriota_c_Methanomicrobia_o_Methanomicrobiales_f_Methanoculleaceae_g_Methanoculleus_s_Methanoculleus bourgensis_GCF_000304355	2	2	2	1	2	2	1	1	1	2	1	1	1	2	1	1	1	1	1	1	0	0	1	3	3	3	3	0	1	2	1	2	1	0	3	1	2	1	1	3	1	1	3	1	1	1	1	1
GCF_900095385	p_Halobacteriota_c_Methanomicrobia_o_Methanomicrobiales_f_Methanoculleaceae_g_Methanoculleus_s_Methanoculleus chikugoensis_A_GCF_900095385	2	2	2	1	2	2	1	1	1	2	1	1	1	2	1	1	1	1	1	1	0	0	1	3	4	3	3	0	1	2	1	1	1	0	2	1	2	1	1	2	1	1	3	1	1	1	1	1
GCA_001315965	p_Halobacteriota_c_Methanomicrobia_o_Methanomicrobiales_f_Methanoculleaceae_g_Methanoculleus_s_Methanoculleus chikugoensis_GCA_001315965	4	2	3	2	2	5	1	2	1	4	1	1	1	1	2	1	2	2	1	0	0	0	2	5	8	3	3	0	2	1	2	2	1	0	6	3	4	1	2	2	2	1	7	1	1	1	1	1
GCF_001602375	p_Halobacteriota_c_Methanomicrobia_o_Methanomicrobiales_f_Methanoculleaceae_g_Methanoculleus_s_Methanoculleus horonobensis_GCF_001602375	2	2	2	1	2	2	1	1	1	2	1	1	1	2	1	1	1	1	1	1	0	0	1	4	5	3	3	0	1	2	1	2	1	0	3	1	2	1	1	2	1	1	3	1	1	1	1	1
GCA_001508665	p_Halobacteriota_c_Methanomicrobia_o_Methanomicrobiales_f_Methanoculleaceae_g_Methanoculleus_s_Methanoculleus marisnigri_B_GCA_001508665	3	2	1	1	2	1	0	0	1	1	2	1	1	0	0	1	1	1	1	0	0	0	0	3	4	2	3	0	1	2	1	2	1	0	3	1	1	0	0	1	1	1	3	1	0	1	1	1
GCA_001509255	p_Halobacteriota_c_Methanomicrobia_o_Methanomicrobiales_f_Methanoculleaceae_g_Methanoculleus_s_Methanoculleus marisnigri_B_GCA_001509255	2	1	1	0	1	1	0	1	1	2	1	1	1	0	0	1	1	1	1	0	0	0	0	4	3	2	3	0	1	2	1	2	0	0	4	1	2	0	0	1	1	1	1	0	0	0	1	1
GCA_002496255	p_Halobacteriota_c_Methanomicrobia_o_Methanomicrobiales_f_Methanoculleaceae_g_Methanoculleus_s_Methanoculleus marisnigri_B_GCA_002496255	0	1	2	1	2	2	0	0	1	2	2	1	1	2	2	1	1	0	0	1	0	0	1	2	2	2	2	0	0	2	1	2	1	0	3	1	2	1	1	2	1	1	2	1	1	1	1	1
GCA_002503525	p_Halobacteriota_c_Methanomicrobia_o_Methanomicrobiales_f_Methanoculleaceae_g_Methanoculleus_s_Methanoculleus marisnigri_B_GCA_002503525	2	2	2	1	1	2	1	1	1	1	2	1	1	0	0	0	0	1	1	0	0	0	1	2	2	2	2	0	1	2	0	2	0	0	4	1	2	1	1	2	1	1	1	1	1	1	1	1
GCA_002503885	p_Halobacteriota_c_Methanomicrobia_o_Methanomicrobiales_f_Methanoculleaceae_g_Methanoculleus_s_Methanoculleus marisnigri_B_GCA_002503885	2	2	2	1	2	2	1	1	1	2	2	1	1	2	1	1	1	1	1	1	0	0	1	3	4	3	3	0	1	2	1	2	1	0	4	1	2	1	1	3	1	1	2	1	1	1	1	1
GCA_011620795	p_Halobacteriota_c_Methanomicrobia_o_Methanomicrobiales_f_Methanoculleaceae_g_Methanoculleus_s_Methanoculleus marisnigri_B_GCA_011620795	1	2	2	1	2	2	1	1	1	2	2	1	1	2	1	1	1	1	1	1	0	0	1	3	3	3	3	0	1	2	1	1	1	0	4	1	2	1	1	2	1	1	2	1	1	1	1	1
GCF_000015825	p_Halobacteriota_c_Methanomicrobia_o_Methanomicrobiales_f_Methanoculleaceae_g_Methanoculleus_s_Methanoculleus marisnigri_GCF_000015825	2	2	2	1	2	2	1	1	1	2	1	1	1	2	1	1	1	1	1	1	0	0	1	3	4	3	3	0	1	2	1	2	1	0	4	1	2	1	1	2	1	1	3	1	1	1	1	1
GCF_001017125	p_Halobacteriota_c_Methanomicrobia_o_Methanomicrobiales_f_Methanoculleaceae_g_Methanoculleus_s_Methanoculleus sediminis_GCF_001017125	2	2	2	1	2	2	1	1	1	2	1	1	1	2	1	1	1	1	1	1	0	0	1	3	4	3	3	0	1	2	1	2	1	0	3	1	2	1	1	2	1	1	3	1	1	1	1	1
GCF_000691865	p_Halobacteriota_c_Methanomicrobia_o_Methanomicrobiales_f_Methanoculleaceae_g_Methanoculleus_s_Methanoculleus sp000691865_GCF_000691865	2	2	2	1	2	1	0	1	1	2	1	1	1	2	1	1	1	1	1	1	0	0	1	4	6	3	3	0	1	2	1	2	1	0	3	1	2	1	1	2	1	1	4	1	1	1	1	1
GCA_001896715	p_Halobacteriota_c_Methanomicrobia_o_Methanomicrobiales_f_Methanoculleaceae_g_Methanoculleus_s_Methanoculleus sp001896715_GCA_001896715	2	2	2	1	1	1	0	1	1	2	1	1	1	1	1	1	1	1	1	0	0	0	1	3	3	3	2	0	1	1	0	2	1	0	2	0	2	1	1	2	1	1	3	1	1	1	1	1
GCA_017994915	p_Halobacteriota_c_Methanomicrobia_o_Methanomicrobiales_f_Methanoculleaceae_g_Methanoculleus_s_Methanoculleus sp001896715_GCA_017994915	2	2	2	1	1	1	0	1	1	1	1	1	1	2	1	1	1	1	1	1	0	0	1	2	2	2	2	0	1	1	1	2	1	0	4	1	2	1	1	1	1	1	2	1	1	1	1	1
GCA_002497965	p_Halobacteriota_c_Methanomicrobia_o_Methanomicrobiales_f_Methanoculleaceae_g_Methanoculleus_s_Methanoculleus sp002497965_GCA_002497965	0	0	0	0	0	2	1	3	1	2	1	1	1	0	0	0	0	0	0	0	0	0	1	3	4	3	2	0	3	3	1	1	1	0	2	0	2	1	2	2	0	1	3	1	1	1	1	1
GCA_013329555	p_Halobacteriota_c_Methanomicrobia_o_Methanomicrobiales_f_Methanoculleaceae_g_Methanoculleus_s_Methanoculleus sp002497965_GCA_013329555	0	1	1	1	1	2	1	1	1	2	1	1	1	0	0	0	0	0	0	0	0	0	1	2	4	3	2	0	1	2	1	0	1	0	2	0	0	0	0	0	1	0	2	0	1	0	1	0
GCA_018053465	p_Halobacteriota_c_Methanomicrobia_o_Methanomicrobiales_f_Methanoculleaceae_g_Methanoculleus_s_Methanoculleus sp002497965_GCA_018053465	2	2	2	1	2	1	0	1	1	2	2	1	1	2	0	1	1	1	1	1	0	0	1	3	4	2	3	0	1	2	1	1	1	0	1	1	1	1	1	2	1	1	3	1	1	1	1	0
GCA_002498065	p_Halobacteriota_c_Methanomicrobia_o_Methanomicrobiales_f_Methanoculleaceae_g_Methanoculleus_s_Methanoculleus sp002498065_GCA_002498065	0	2	2	1	2	2	1	1	1	2	1	1	1	1	1	1	1	1	1	0	0	0	1	3	3	3	3	0	1	2	1	1	1	0	4	0	2	1	1	2	1	1	3	1	1	1	1	1
GCA_002499455	p_Halobacteriota_c_Methanomicrobia_o_Methanomicrobiales_f_Methanoculleaceae_g_Methanoculleus_s_Methanoculleus sp002499455_GCA_002499455	1	2	2	1	2	2	1	1	1	2	2	1	1	0	0	0	0	0	0	0	0	0	1	5	2	3	3	0	1	2	1	1	1	0	3	1	2	1	0	2	1	1	3	1	1	1	1	1
GCA_002501655	p_Halobacteriota_c_Methanomicrobia_o_Methanomicrobiales_f_Methanoculleaceae_g_Methanoculleus_s_Methanoculleus sp002501655_GCA_002501655	2	2	2	1	2	1	0	1	1	2	1	1	1	2	1	1	1	1	1	1	0	0	1	3	3	3	3	0	1	2	1	1	1	0	3	1	2	2	1	2	2	1	1	1	1	1	1	1
GCA_002506585	p_Halobacteriota_c_Methanomicrobia_o_Methanomicrobiales_f_Methanoculleaceae_g_Methanoculleus_s_Methanoculleus sp002506585_GCA_002506585	2	2	2	1	1	2	1	1	1	2	1	1	1	2	1	1	1	1	1	1	0	0	1	3	3	3	3	0	1	2	1	1	1	0	4	1	2	1	1	2	1	1	3	1	1	1	1	1
GCA_002496755	p_Halobacteriota_c_Methanomicrobia_o_Methanomicrobiales_f_Methanoculleaceae_g_Methanoculleus_s_Methanoculleus sp002508705_GCA_002496755	0	0	0	0	0	1	1	1	2	2	4	1	1	2	2	1	1	1	1	1	0	0	1	2	2	2	2	0	1	1	1	1	1	0	2	1	2	1	1	1	1	1	3	1	1	1	1	1
GCA_002498025	p_Halobacteriota_c_Methanomicrobia_o_Methanomicrobiales_f_Methanoculleaceae_g_Methanoculleus_s_Methanoculleus sp002508705_GCA_002498025	1	0	0	0	0	2	1	1	2	2	4	1	1	0	2	0	0	0	0	0	0	0	1	2	2	2	1	0	1	1	1	2	1	0	2	1	2	0	0	3	1	1	4	0	1	0	1	1
GCA_002499755	p_Halobacteriota_c_Methanomicrobia_o_Methanomicrobiales_f_Methanoculleaceae_g_Methanoculleus_s_Methanoculleus sp002508705_GCA_002499755	2	1	1	0	1	2	1	1	2	2	4	1	1	2	2	1	1	1	1	1	0	0	1	2	2	2	2	0	1	1	1	1	1	0	4	1	2	1	1	3	1	1	4	1	1	1	1	1
GCA_002508665	p_Halobacteriota_c_Methanomicrobia_o_Methanomicrobiales_f_Methanoculleaceae_g_Methanoculleus_s_Methanoculleus sp002508705_GCA_002508665	2	2	2	1	2	2	1	1	2	2	3	1	1	2	2	1	1	1	1	1	0	0	1	2	2	2	2	0	1	1	1	1	1	0	4	1	1	0	1	2	1	1	4	1	1	1	1	1
GCA_002508675	p_Halobacteriota_c_Methanomicrobia_o_Methanomicrobiales_f_Methanoculleaceae_g_Methanoculleus_s_Methanoculleus sp002508705_GCA_002508675	2	2	2	1	2	2	1	1	2	2	3	1	1	2	1	1	1	1	1	1	0	0	1	2	2	2	2	0	1	1	1	1	1	0	2	1	2	1	1	2	0	1	2	1	1	1	1	1
GCA_002508705	p_Halobacteriota_c_Methanomicrobia_o_Methanomicrobiales_f_Methanoculleaceae_g_Methanoculleus_s_Methanoculleus sp002508705_GCA_002508705	2	2	2	1	2	2	1	1	2	2	3	1	1	2	2	1	1	1	1	1	0	0	1	2	2	2	2	0	1	1	1	1	1	0	4	1	2	1	2	3	1	1	4	1	1	1	1	1
GCA_002508725	p_Halobacteriota_c_Methanomicrobia_o_Methanomicrobiales_f_Methanoculleaceae_g_Methanoculleus_s_Methanoculleus sp002508705_GCA_002508725	2	2	2	1	2	2	1	1	2	2	3	1	1	2	2	1	1	1	1	1	0	0	1	2	2	2	2	0	1	1	1	1	1	0	3	1	2	1	1	3	0	1	3	1	1	1	1	1
GCA_002508745	p_Halobacteriota_c_Methanomicrobia_o_Methanomicrobiales_f_Methanoculleaceae_g_Methanoculleus_s_Methanoculleus sp002508705_GCA_002508745	2	1	1	0	1	2	1	1	2	2	3	1	1	2	2	1	1	1	1	1	0	0	1	1	1	1	1	0	0	0	1	1	1	0	4	1	1	1	2	3	1	1	3	1	1	1	1	1
GCA_002508765	p_Halobacteriota_c_Methanomicrobia_o_Methanomicrobiales_f_Methanoculleaceae_g_Methanoculleus_s_Methanoculleus sp002508705_GCA_002508765	2	1	1	0	1	2	1	1	2	2	3	1	1	2	2	1	1	1	1	1	0	0	1	1	1	1	1	0	0	0	1	1	1	0	3	1	2	1	2	3	1	1	3	1	1	1	1	1
GCA_002508775	p_Halobacteriota_c_Methanomicrobia_o_Methanomicrobiales_f_Methanoculleaceae_g_Methanoculleus_s_Methanoculleus sp002508705_GCA_002508775	1	2	2	1	2	1	1	1	2	2	3	1	1	2	2	0	0	0	0	1	0	0	1	2	2	2	2	0	1	1	1	1	1	0	2	1	1	1	1	3	1	1	3	1	1	1	1	1
GCA_002508805	p_Halobacteriota_c_Methanomicrobia_o_Methanomicrobiales_f_Methanoculleaceae_g_Methanoculleus_s_Methanoculleus sp002508705_GCA_002508805	2	1	1	0	1	2	1	1	2	2	3	1	1	2	2	1	1	1	1	1	0	0	1	1	1	1	1	0	0	0	1	1	1	0	2	1	1	1	1	3	1	1	3	1	1	1	1	1
GCA_002509545	p_Halobacteriota_c_Methanomicrobia_o_Methanomicrobiales_f_Methanoculleaceae_g_Methanoculleus_s_Methanoculleus sp002508705_GCA_002509545	2	2	2	1	2	2	1	1	2	2	3	1	1	2	2	1	1	1	1	1	0	0	1	2	2	2	2	0	1	1	1	1	1	0	2	1	2	1	1	3	1	1	3	1	1	1	1	1
GCA_002509565	p_Halobacteriota_c_Methanomicrobia_o_Methanomicrobiales_f_Methanoculleaceae_g_Methanoculleus_s_Methanoculleus sp002508705_GCA_002509565	2	2	2	1	2	2	1	1	2	2	3	1	1	2	2	1	1	1	1	1	0	0	1	2	2	2	2	0	1	1	1	1	1	0	3	1	2	1	1	3	1	1	3	1	1	1	1	1
GCA_002509575	p_Halobacteriota_c_Methanomicrobia_o_Methanomicrobiales_f_Methanoculleaceae_g_Methanoculleus_s_Methanoculleus sp002508705_GCA_002509575	2	2	1	1	2	1	1	1	2	2	3	1	1	2	2	1	1	1	1	1	0	0	1	2	2	2	2	0	1	1	1	1	1	0	2	0	2	1	1	3	1	1	4	1	1	1	1	0
GCA_002839575	p_Halobacteriota_c_Methanomicrobia_o_Methanomicrobiales_f_Methanoculleaceae_g_Methanoculleus_s_Methanoculleus sp002839575_GCA_002839575	1	0	0	0	0	2	1	1	1	2	1	1	1	1	1	1	1	1	1	0	0	0	1	6	4	4	2	0	0	1	0	2	1	0	3	1	1	2	1	1	1	1	3	1	1	1	1	1
GCA_002839645	p_Halobacteriota_c_Methanomicrobia_o_Methanomicrobiales_f_Methanoculleaceae_g_Methanoculleus_s_Methanoculleus sp002839645_GCA_002839645	2	2	2	1	2	2	1	1	1	2	1	1	1	1	1	1	1	1	1	0	0	0	1	4	3	3	3	0	1	2	1	1	1	0	4	1	2	1	1	1	1	1	3	1	1	1	1	1
GCA_012510335	p_Halobacteriota_c_Methanomicrobia_o_Methanomicrobiales_f_Methanoculleaceae_g_Methanoculleus_s_Methanoculleus sp012510335_GCA_012510335	0	1	1	1	1	1	0	1	1	2	1	1	1	1	1	0	0	0	0	0	0	0	1	3	3	3	3	0	1	2	0	2	1	0	1	1	1	1	1	1	1	1	2	1	1	1	1	1
GCA_012511245	p_Halobacteriota_c_Methanomicrobia_o_Methanomicrobiales_f_Methanoculleaceae_g_Methanoculleus_s_Methanoculleus sp012511245_GCA_012511245	2	1	2	1	2	1	0	1	1	2	1	2	1	1	1	2	2	2	2	0	0	0	1	3	4	3	3	0	1	2	1	2	1	0	2	1	2	0	0	1	1	1	2	1	1	1	1	1
GCA_012521035	p_Halobacteriota_c_Methanomicrobia_o_Methanomicrobiales_f_Methanoculleaceae_g_Methanoculleus_s_Methanoculleus sp012521035_GCA_012521035	1	1	1	1	1	1	0	1	1	2	1	1	1	1	1	0	0	0	0	0	0	0	1	3	4	3	3	0	0	1	1	2	1	0	3	1	2	0	0	0	1	1	3	1	1	1	1	1
GCA_012797575	p_Halobacteriota_c_Methanomicrobia_o_Methanomicrobiales_f_Methanoculleaceae_g_Methanoculleus_s_Methanoculleus sp012797575_GCA_012797575	1	1	1	1	1	1	0	1	1	2	1	1	1	0	0	0	1	1	1	0	0	0	0	3	4	3	3	0	1	2	1	2	1	0	2	1	2	1	0	2	1	1	3	1	1	1	1	1
GCA_001512375	p_Halobacteriota_c_Methanomicrobia_o_Methanomicrobiales_f_Methanoculleaceae_g_Methanoculleus_s_Methanoculleus thermohydrogenotrophicum_GCA_001512375	1	1	1	1	1	1	1	1	1	2	1	1	1	2	1	1	1	1	1	1	0	0	1	3	3	2	3	0	1	2	1	1	1	0	2	1	1	1	1	1	1	1	3	1	1	1	1	2
GCA_012521495	p_Halobacteriota_c_Methanomicrobia_o_Methanomicrobiales_f_Methanoculleaceae_g_Methanoculleus_s_Methanoculleus thermohydrogenotrophicum_GCA_012521495	1	1	1	1	1	2	1	1	1	2	1	1	1	1	1	1	1	1	1	0	0	0	1	3	4	3	3	0	1	2	1	1	1	0	2	1	1	1	1	1	1	1	3	1	1	1	1	1
GCA_900025055	p_Halobacteriota_c_Methanomicrobia_o_Methanomicrobiales_f_Methanoculleaceae_g_Methanoculleus_s_Methanoculleus thermohydrogenotrophicum_GCA_900025055	1	1	1	1	1	2	1	1	1	2	1	1	1	1	1	1	1	1	1	0	0	0	1	3	4	3	3	0	1	2	1	1	1	0	2	1	1	1	1	1	1	1	3	1	1	1	1	1
GCA_001512385	p_Halobacteriota_c_Methanomicrobia_o_Methanomicrobiales_f_Methanoculleaceae_g_Methanoculleus_s_Methanoculleus thermophilus_GCA_001512385	2	2	3	1	2	2	1	1	1	2	1	1	1	1	1	1	1	1	1	1	0	0	1	3	4	3	3	0	1	2	1	1	1	0	3	1	2	1	1	1	1	1	3	1	1	1	1	1
GCA_900101055	p_Halobacteriota_c_Methanomicrobia_o_Methanomicrobiales_f_Methanoculleaceae_g_Methanoculleus_s_Methanoculleus thermophilus_GCA_900101055	2	2	2	1	2	2	1	1	1	2	2	1	1	1	1	1	1	1	1	0	0	0	1	3	3	3	3	0	1	2	1	1	1	0	3	1	2	1	1	1	1	1	3	1	1	1	1	1
GCF_001571405	p_Halobacteriota_c_Methanomicrobia_o_Methanomicrobiales_f_Methanoculleaceae_g_Methanoculleus_s_Methanoculleus thermophilus_GCF_001571405	2	2	2	1	2	2	1	1	1	2	2	1	1	2	1	1	1	1	1	1	0	0	1	3	3	3	3	0	1	2	1	1	1	0	3	1	2	1	1	1	1	1	3	1	1	1	1	1
GCA_016841385	p_Halobacteriota_c_Methanomicrobia_o_Methanomicrobiales_f_Methanoculleaceae_g_Methanoculleus_s_Unclassified_GCA_016841385	1	2	1	1	2	2	1	1	1	1	1	1	1	2	1	1	1	1	1	1	0	0	1	2	2	1	2	0	1	2	1	0	1	0	2	1	2	1	1	2	1	1	3	1	1	1	1	1
GCA_016841955	p_Halobacteriota_c_Methanomicrobia_o_Methanomicrobiales_f_Methanoculleaceae_g_Methanoculleus_s_Unclassified_GCA_016841955	2	2	2	1	2	2	1	1	1	2	1	1	1	2	1	1	1	1	1	1	0	0	1	3	3	3	3	0	1	2	1	1	1	0	3	1	2	1	1	2	1	1	3	1	1	1	1	1
GCA_017874195	p_Halobacteriota_c_Methanomicrobia_o_Methanomicrobiales_f_Methanoculleaceae_g_Methanoculleus_s_Unclassified_GCA_017874195	2	2	2	1	2	2	1	1	1	2	2	1	1	2	1	1	1	1	1	1	0	0	1	3	3	3	3	0	1	2	1	1	1	0	2	1	2	1	1	2	1	1	4	1	1	1	1	1
GCA_002503105	p_Halobacteriota_c_Methanomicrobia_o_Methanomicrobiales_f_Methanoculleaceae_g_UBA206_s_UBA206 sp002503105_GCA_002503105	0	0	0	0	0	2	1	1	1	2	1	1	1	1	1	0	0	0	0	0	0	0	1	2	2	2	2	0	1	2	1	1	1	0	2	0	2	1	1	3	1	1	3	1	1	1	1	1
GCA_002502815	p_Halobacteriota_c_Methanomicrobia_o_Methanomicrobiales_f_Methanoculleaceae_g_UBA207_s_UBA207 sp002503135_GCA_002502815	1	0	1	1	1	2	1	1	1	1	1	1	1	0	1	1	1	1	1	0	0	0	1	2	2	2	2	0	1	2	2	1	1	0	1	0	1	1	1	2	1	1	3	1	0	1	1	0
GCA_002503135	p_Halobacteriota_c_Methanomicrobia_o_Methanomicrobiales_f_Methanoculleaceae_g_UBA207_s_UBA207 sp002503135_GCA_002503135	1	1	1	1	1	2	1	1	1	1	1	1	1	0	1	1	1	1	1	0	0	0	1	2	2	1	2	0	1	2	2	1	1	0	1	0	1	1	1	2	1	1	2	1	1	1	1	1
GCF_001571385	p_Halobacteriota_c_Methanomicrobia_o_Methanomicrobiales_f_Methanofollaceae_g_Methanofollis_s_Methanofollis ethanolicus_GCF_001571385	2	2	2	1	2	1	1	1	1	2	2	1	1	2	1	1	1	1	1	1	0	0	1	2	2	2	2	0	1	2	1	1	1	0	2	1	2	1	1	2	1	1	4	1	1	1	1	1
GCF_000275865	p_Halobacteriota_c_Methanomicrobia_o_Methanomicrobiales_f_Methanofollaceae_g_Methanofollis_s_Methanofollis liminatans_GCF_000275865	2	2	2	1	2	1	0	1	1	2	2	1	1	2	1	1	1	1	1	1	0	0	1	2	2	2	2	0	1	1	1	2	1	0	2	1	2	1	2	3	1	1	4	1	1	1	1	1
GCA_002498315	p_Halobacteriota_c_Methanomicrobia_o_Methanomicrobiales_f_Methanofollaceae_g_Methanofollis_s_Methanofollis sp002498315_GCA_002498315	2	2	2	1	2	2	1	1	1	2	1	1	1	0	1	1	1	1	1	0	0	0	1	1	1	1	1	0	1	1	1	1	1	0	1	1	2	1	1	2	1	1	4	2	1	2	1	1
GCA_004297185	p_Halobacteriota_c_Methanomicrobia_o_Methanomicrobiales_f_Methanofollaceae_g_Methanofollis_s_Methanofollis sp004297185_GCF_004297185	2	2	2	1	2	1	0	1	1	1	1	1	2	2	1	1	1	1	1	1	0	0	1	2	2	2	2	0	1	2	1	2	1	0	1	1	2	1	1	2	1	1	4	1	1	1	1	1
GCF_004297185	p_Halobacteriota_c_Methanomicrobia_o_Methanomicrobiales_f_Methanofollaceae_g_Methanofollis_s_Methanofollis sp004297185_GCF_004297185	2	2	2	1	2	1	0	1	1	2	1	1	2	2	1	1	1	1	1	1	0	0	1	2	2	2	2	0	1	2	1	2	1	0	1	1	2	1	1	2	1	1	4	1	1	1	1	1
GCA_013377755	p_Halobacteriota_c_Methanomicrobia_o_Methanomicrobiales_f_Methanofollaceae_g_Methanofollis_s_Methanofollis tationis_GCA_013377755	2	2	2	1	2	1	0	1	1	2	1	1	1	2	1	1	1	1	1	1	0	0	1	2	2	2	2	0	1	2	1	2	1	0	2	1	2	1	1	2	1	1	4	1	1	1	1	1
GCA_017875325	p_Halobacteriota_c_Methanomicrobia_o_Methanomicrobiales_f_Methanofollaceae_g_Unclassified_s_Unclassified_GCA_017875325	2	2	2	1	2	1	0	1	1	2	1	1	1	2	1	1	1	1	1	1	0	0	1	2	2	2	2	0	1	1	1	1	1	0	2	1	2	1	1	2	1	1	4	1	1	1	1	1
GCA_011048835	p_Halobacteriota_c_Methanomicrobia_o_Methanomicrobiales_f_Methanomicrobiaceae_g_DSDF01_s_DSDF01 sp011048835_GCA_011048835	2	2	2	1	1	1	0	1	1	2	1	0	1	1	1	1	1	1	1	0	0	0	1	2	2	2	2	0	1	1	1	1	1	0	1	1	2	1	1	3	1	1	3	1	1	1	0	1
GCA_001412355	p_Halobacteriota_c_Methanomicrobia_o_Methanomicrobiales_f_Methanomicrobiaceae_g_LKUD01_s_LKUD01 sp001412355_GCA_001412355	0	1	1	1	1	2	1	1	1	2	1	1	1	1	1	1	1	1	1	0	0	0	1	2	2	2	2	0	1	2	1	1	1	0	1	1	2	1	1	3	1	1	3	1	1	1	1	1
GCA_013415665	p_Halobacteriota_c_Methanomicrobia_o_Methanomicrobiales_f_Methanomicrobiaceae_g_LKUD01_s_LKUD01 sp013415665_GCA_013415665	0	0	0	0	0	2	1	1	1	2	1	1	1	1	1	0	0	0	0	0	0	0	1	1	1	1	2	0	1	2	1	1	1	0	1	1	2	1	1	3	1	1	3	1	1	1	1	1
GCF_001315945	p_Halobacteriota_c_Methanomicrobia_o_Methanomicrobiales_f_Methanomicrobiaceae_g_Methanogenium_s_Methanogenium cariaci_GCF_001315945	2	1	1	1	1	3	0	2	1	5	1	1	1	3	4	1	1	2	2	0	0	0	1	3	4	3	2	0	3	2	1	2	1	0	1	1	5	1	3	4	4	1	9	2	1	1	1	1
GCA_009914725	p_Halobacteriota_c_Methanomicrobia_o_Methanomicrobiales_f_Methanomicrobiaceae_g_Methanogenium_s_Methanogenium sp009914725_GCA_009914725	1	1	1	1	1	1	0	1	1	1	1	1	1	2	1	1	1	1	1	1	0	0	1	2	2	2	2	0	1	2	1	1	1	0	1	1	1	1	1	2	1	1	3	1	1	1	1	1
GCA_012523385	p_Halobacteriota_c_Methanomicrobia_o_Methanomicrobiales_f_Methanomicrobiaceae_g_Methanogenium_s_Methanogenium sp012523385_GCA_012523385	0	1	0	0	0	2	0	1	1	2	1	0	1	2	1	1	1	1	1	1	0	0	1	2	2	2	2	0	1	2	2	2	1	0	1	0	2	1	1	2	1	1	4	1	1	0	1	1
GCA_016841485	p_Halobacteriota_c_Methanomicrobia_o_Methanomicrobiales_f_Methanomicrobiaceae_g_Methanogenium_s_Unclassified_GCA_016841485	2	2	2	1	2	2	1	1	1	2	1	1	1	2	1	1	1	1	1	1	0	0	1	3	3	3	3	0	1	2	1	1	1	0	1	1	2	1	1	3	1	1	1	1	1	1	1	1
GCF_000784355	p_Halobacteriota_c_Methanomicrobia_o_Methanomicrobiales_f_Methanomicrobiaceae_g_Methanolacinia_s_Methanolacinia paynteri_GCF_000784355	1	2	2	1	1	1	0	1	2	2	3	0	1	2	2	1	1	1	1	1	0	0	1	3	4	3	4	0	3	1	2	1	1	1	2	0	2	1	1	4	3	1	3	1	1	1	1	1
GCF_000147875	p_Halobacteriota_c_Methanomicrobia_o_Methanomicrobiales_f_Methanomicrobiaceae_g_Methanolacinia_s_Methanolacinia petrolearia_GCF_000147875	2	2	2	1	1	1	0	1	2	2	3	1	1	2	2	1	1	1	1	1	0	0	1	3	4	3	4	0	2	1	2	1	1	1	2	1	2	1	1	4	3	1	3	1	1	1	1	1
GCA_016928355	p_Halobacteriota_c_Methanomicrobia_o_Methanomicrobiales_f_Methanomicrobiaceae_g_Methanolacinia_s_Unclassified_GCA_016928355	0	0	0	0	0	1	0	0	2	2	3	1	1	1	1	0	0	0	0	0	0	0	1	0	0	0	0	0	0	0	0	1	1	0	1	1	2	1	1	3	1	1	3	1	1	1	1	1
GCA_016291305	p_Halobacteriota_c_Methanomicrobia_o_Methanomicrobiales_f_Methanomicrobiaceae_g_Methanomicrobium_s_Methanomicrobium mobile_GCA_016291305	1	1	1	1	1	2	1	1	1	2	1	1	1	2	1	1	1	1	1	1	0	0	1	2	2	2	2	0	1	1	2	1	1	0	1	0	1	1	1	1	1	1	3	1	1	1	1	1
GCF_000711215	p_Halobacteriota_c_Methanomicrobia_o_Methanomicrobiales_f_Methanomicrobiaceae_g_Methanomicrobium_s_Methanomicrobium mobile_GCF_000711215	1	1	1	1	1	2	1	1	1	2	1	1	1	2	1	1	1	1	1	1	0	0	1	2	2	2	2	0	1	1	2	1	1	0	1	0	1	1	1	1	1	1	3	1	1	1	1	1
GCA_016937345	p_Halobacteriota_c_Methanomicrobia_o_Methanomicrobiales_f_Methanomicrobiaceae_g_Methanomicrobium_s_Unclassified_GCA_016937345	1	1	1	1	1	2	1	1	2	2	2	1	1	1	1	1	1	1	1	0	0	0	1	2	2	2	2	0	1	1	1	1	1	0	1	1	1	1	1	1	1	1	3	1	1	1	1	1
GCA_017412625	p_Halobacteriota_c_Methanomicrobia_o_Methanomicrobiales_f_Methanomicrobiaceae_g_Methanomicrobium_s_Unclassified_GCA_017412625	1	1	1	1	1	2	1	1	1	1	1	1	1	2	2	1	1	1	1	1	0	0	1	2	2	2	2	0	1	1	2	1	1	0	1	0	1	1	1	1	1	1	3	1	1	1	1	1
GCA_017553245	p_Halobacteriota_c_Methanomicrobia_o_Methanomicrobiales_f_Methanomicrobiaceae_g_Methanomicrobium_s_Unclassified_GCA_017553245	0	0	0	0	0	2	0	1	1	2	0	1	1	0	0	0	0	0	0	0	0	0	1	2	2	2	2	0	1	1	2	1	0	0	0	0	1	1	1	1	1	1	3	1	1	1	1	1
GCA_017875315	p_Halobacteriota_c_Methanomicrobia_o_Methanomicrobiales_f_Methanomicrobiaceae_g_Methanomicrobium_s_Unclassified_GCA_017875315	2	2	2	1	1	2	1	1	2	2	2	1	1	2	2	1	1	1	1	1	0	0	1	2	2	2	2	0	1	1	2	1	1	1	2	1	2	1	1	3	2	1	3	1	1	1	1	1
GCF_000243255	p_Halobacteriota_c_Methanomicrobia_o_Methanomicrobiales_f_Methanomicrobiaceae_g_Methanoplanus_s_Methanoplanus limicola_GCF_000243255	1	1	1	1	1	2	1	1	1	2	1	1	1	2	3	1	1	1	1	1	0	0	1	2	2	2	2	0	1	1	2	2	1	0	1	1	1	1	1	1	2	1	3	1	1	1	2	1
GCA_903819595	p_Halobacteriota_c_Methanomicrobia_o_Methanomicrobiales_f_Methanoregulaceae_g_CAIKOD01_s_CAIKOD01 sp903819595_GCA_903819595	2	1	1	1	1	1	1	1	1	2	1	1	1	2	0	1	1	1	1	1	0	0	1	3	2	2	2	0	1	2	1	1	1	0	1	1	1	1	1	2	1	1	4	1	1	1	1	1
GCA_903828975	p_Halobacteriota_c_Methanomicrobia_o_Methanomicrobiales_f_Methanoregulaceae_g_CAIKOD01_s_CAIKOD01 sp903828975_GCA_903828975	1	1	0	1	1	1	1	1	1	2	1	1	1	1	1	0	0	0	0	0	0	0	0	2	2	2	2	0	1	3	2	1	1	0	1	1	1	1	1	2	1	1	4	1	1	1	1	1
GCA_002067095	p_Halobacteriota_c_Methanomicrobia_o_Methanomicrobiales_f_Methanoregulaceae_g_Methanolinea_s_Methanolinea sp002067095_GCA_002067095	0	0	0	0	0	3	1	1	2	3	1	1	1	0	1	0	0	0	0	0	0	0	1	1	1	1	1	0	0	1	1	1	0	0	0	1	1	1	1	2	1	1	3	1	1	1	1	1
GCA_002067155	p_Halobacteriota_c_Methanomicrobia_o_Methanomicrobiales_f_Methanoregulaceae_g_Methanolinea_s_Methanolinea sp002067155_GCA_002067155	0	0	0	0	0	4	3	1	1	3	1	1	1	0	1	0	0	0	0	0	0	0	1	1	3	2	3	0	0	1	1	1	0	0	0	1	1	1	1	1	0	1	3	1	1	0	1	1
GCA_002067485	p_Halobacteriota_c_Methanomicrobia_o_Methanomicrobiales_f_Methanoregulaceae_g_Methanolinea_s_Methanolinea sp002067485_GCA_002067485	0	0	0	0	0	1	0	1	1	1	2	1	1	2	1	1	1	1	1	1	0	0	1	1	1	1	1	0	1	2	1	1	1	0	1	1	1	1	1	2	0	1	1	1	0	1	1	0
GCA_002067685	p_Halobacteriota_c_Methanomicrobia_o_Methanomicrobiales_f_Methanoregulaceae_g_Methanolinea_s_Methanolinea sp002067685_GCA_002067685	0	1	0	0	0	2	1	1	1	2	0	1	1	0	0	0	0	0	0	0	0	0	1	2	2	3	2	0	0	2	1	1	2	0	2	1	1	1	1	2	0	1	3	0	0	0	1	1
GCA_002501965	p_Halobacteriota_c_Methanomicrobia_o_Methanomicrobiales_f_Methanoregulaceae_g_Methanolinea_s_Methanolinea sp002501965_GCA_002501965	0	0	0	0	0	1	1	0	1	1	1	1	1	0	0	0	0	0	0	0	0	0	0	1	1	2	1	0	0	1	1	0	0	0	0	1	0	0	0	1	0	1	1	1	1	1	1	1
GCA_002496855	p_Halobacteriota_c_Methanomicrobia_o_Methanomicrobiales_f_Methanoregulaceae_g_Methanolinea_s_Methanolinea sp002506105_GCA_002496855	0	1	1	1	1	2	1	1	1	2	2	1	1	2	1	1	1	1	1	1	0	0	1	3	3	3	3	0	1	2	1	1	1	0	1	1	1	1	1	2	1	1	3	1	1	1	1	1
GCA_002498825	p_Halobacteriota_c_Methanomicrobia_o_Methanomicrobiales_f_Methanoregulaceae_g_Methanolinea_s_Methanolinea sp002506105_GCA_002498825	0	0	0	0	0	2	1	1	1	2	2	1	1	0	0	1	1	1	1	0	0	0	1	3	2	3	2	0	0	2	1	1	1	0	1	1	0	0	0	1	1	1	3	1	1	1	1	1
GCA_002499825	p_Halobacteriota_c_Methanomicrobia_o_Methanomicrobiales_f_Methanoregulaceae_g_Methanolinea_s_Methanolinea sp002506105_GCA_002499825	0	0	0	0	0	2	1	1	1	2	2	1	1	0	0	0	0	0	0	0	0	0	1	3	2	2	2	0	1	2	1	1	1	0	2	1	1	1	1	2	0	2	3	1	1	1	1	1
GCA_002502975	p_Halobacteriota_c_Methanomicrobia_o_Methanomicrobiales_f_Methanoregulaceae_g_Methanolinea_s_Methanolinea sp002506105_GCA_002502975	1	1	1	1	1	1	0	1	1	2	2	1	1	0	0	0	0	0	0	0	0	0	1	3	3	3	3	0	1	2	1	1	1	0	1	1	1	1	1	2	1	1	3	1	1	1	1	1
GCA_002506105	p_Halobacteriota_c_Methanomicrobia_o_Methanomicrobiales_f_Methanoregulaceae_g_Methanolinea_s_Methanolinea sp002506105_GCA_002506105	0	1	1	1	1	2	1	0	1	2	2	1	1	1	1	1	1	1	1	0	0	0	1	3	3	3	3	0	1	2	1	1	1	0	1	1	1	1	1	2	1	1	3	1	1	1	1	1
GCA_002509505	p_Halobacteriota_c_Methanomicrobia_o_Methanomicrobiales_f_Methanoregulaceae_g_Methanolinea_s_Methanolinea sp002506105_GCA_002509505	0	0	0	0	0	2	1	1	1	2	2	1	1	1	1	0	0	0	0	0	0	0	1	4	3	3	3	0	0	2	1	1	0	0	0	1	1	0	2	2	0	1	3	1	1	1	1	1
GCA_002509495	p_Halobacteriota_c_Methanomicrobia_o_Methanomicrobiales_f_Methanoregulaceae_g_Methanolinea_s_Methanolinea sp002509495_GCA_002509495	1	0	0	0	0	2	1	1	1	2	2	1	1	1	1	0	0	0	0	0	0	0	1	2	3	3	3	0	0	2	1	1	0	0	0	1	1	1	1	2	1	1	3	1	1	1	1	1
GCA_002067115	p_Halobacteriota_c_Methanomicrobia_o_Methanomicrobiales_f_Methanoregulaceae_g_Methanolinea_s_Methanolinea sp11423u_GCA_002067115	0	0	0	0	0	1	1	1	1	2	1	1	1	0	0	0	0	0	0	0	0	0	1	2	3	3	3	0	0	3	1	1	1	0	1	1	1	1	1	2	1	1	3	1	1	1	1	1
GCA_002067665	p_Halobacteriota_c_Methanomicrobia_o_Methanomicrobiales_f_Methanoregulaceae_g_Methanolinea_s_Methanolinea sp11423u_GCA_002067665	0	1	0	1	1	1	1	1	1	2	1	1	1	0	0	1	1	1	1	0	0	0	1	3	4	3	4	0	0	2	1	1	1	0	1	1	0	0	0	1	1	0	2	1	1	1	1	1
GCA_013331225	p_Halobacteriota_c_Methanomicrobia_o_Methanomicrobiales_f_Methanoregulaceae_g_Methanolinea_s_Methanolinea sp11423u_GCA_013331225	1	0	0	0	0	3	0	1	1	1	1	1	2	0	0	0	0	0	0	0	0	0	1	1	2	3	2	0	1	2	1	0	0	0	0	1	0	0	0	1	1	1	2	0	0	0	1	1
GCF_000235685	p_Halobacteriota_c_Methanomicrobia_o_Methanomicrobiales_f_Methanoregulaceae_g_Methanolinea_s_Methanolinea tarda_GCF_000235685	1	1	1	1	1	2	1	1	1	2	1	1	1	2	1	1	1	1	1	1	0	0	1	2	2	2	2	0	1	2	1	1	1	0	2	1	1	1	1	2	1	1	3	1	1	1	1	1
GCF_000017625	p_Halobacteriota_c_Methanomicrobia_o_Methanomicrobiales_f_Methanoregulaceae_g_Methanoregula_s_Methanoregula boonei_GCF_000017625	1	1	1	1	1	1	1	1	1	2	3	1	1	2	2	1	1	1	1	1	0	0	1	2	2	2	2	0	1	3	2	1	1	0	1	1	2	1	1	1	1	1	5	1	1	1	1	1
GCF_000327485	p_Halobacteriota_c_Methanomicrobia_o_Methanomicrobiales_f_Methanoregulaceae_g_Methanoregula_s_Methanoregula formicica_GCF_000327485	2	2	2	1	2	1	1	1	1	3	1	1	1	2	1	1	1	1	1	1	0	0	1	3	3	3	3	0	1	3	2	1	1	1	1	2	1	1	1	3	1	1	6	1	1	1	1	1
GCA_002067035	p_Halobacteriota_c_Methanomicrobia_o_Methanomicrobiales_f_Methanoregulaceae_g_Methanoregula_s_Methanoregula sp002067035_GCA_002067035	1	1	1	1	1	1	1	1	1	3	1	1	1	3	1	1	1	1	1	1	0	0	1	2	2	2	2	0	1	2	2	1	1	0	1	1	1	1	1	2	1	1	4	1	1	1	1	1
GCA_002067645	p_Halobacteriota_c_Methanomicrobia_o_Methanomicrobiales_f_Methanoregulaceae_g_Methanoregula_s_Methanoregula sp002067035_GCA_002067645	1	1	1	1	1	1	1	0	1	2	1	1	1	2	1	1	1	1	1	1	0	0	1	2	2	2	2	0	1	2	2	1	1	0	1	1	2	2	2	2	1	1	4	1	1	1	1	1
GCA_002495055	p_Halobacteriota_c_Methanomicrobia_o_Methanomicrobiales_f_Methanoregulaceae_g_Methanoregula_s_Methanoregula sp002495055_GCA_002495055	0	0	0	0	0	0	0	0	1	2	0	1	1	1	1	1	1	1	1	0	0	0	1	1	1	1	1	0	0	2	2	1	0	0	0	1	1	1	1	2	1	1	4	1	1	1	1	1
GCA_002497445	p_Halobacteriota_c_Methanomicrobia_o_Methanomicrobiales_f_Methanoregulaceae_g_Methanoregula_s_Methanoregula sp002495055_GCA_002497445	1	0	0	0	0	0	1	1	0	1	1	0	0	0	0	0	0	0	0	0	0	0	1	1	0	1	0	0	0	0	0	0	1	0	1	1	1	1	1	2	0	1	2	1	0	1	1	0
GCA_002509345	p_Halobacteriota_c_Methanomicrobia_o_Methanomicrobiales_f_Methanoregulaceae_g_Methanoregula_s_Methanoregula sp002495055_GCA_002509345	0	0	0	0	0	0	0	0	1	3	0	1	1	1	1	1	1	1	1	0	0	0	0	2	2	2	2	0	0	2	0	1	1	0	1	1	1	1	1	2	1	1	3	1	1	1	1	1
GCA_002495065	p_Halobacteriota_c_Methanomicrobia_o_Methanomicrobiales_f_Methanoregulaceae_g_Methanoregula_s_Methanoregula sp002495065_GCA_002495065	0	0	0	0	0	1	1	1	0	1	1	0	0	1	1	1	1	1	1	1	0	0	1	3	2	2	2	0	1	2	2	1	2	0	1	1	1	1	1	2	1	1	4	1	0	1	1	1
GCA_002497485	p_Halobacteriota_c_Methanomicrobia_o_Methanomicrobiales_f_Methanoregulaceae_g_Methanoregula_s_Methanoregula sp002497485_GCA_002497485	0	0	0	0	0	1	1	0	0	0	1	0	0	0	1	1	1	0	0	0	0	0	1	0	0	1	0	0	0	0	1	1	0	0	0	1	0	2	0	1	1	0	1	1	1	1	1	1
GCA_002495775	p_Halobacteriota_c_Methanomicrobia_o_Methanomicrobiales_f_Methanoregulaceae_g_Methanoregula_s_Methanoregula sp002502245_GCA_002495775	0	2	0	1	1	1	1	1	1	2	1	1	1	1	1	1	1	1	1	1	0	0	1	0	0	0	0	0	1	0	2	1	1	0	1	1	1	1	1	2	0	1	2	1	1	1	1	1
GCA_002498295	p_Halobacteriota_c_Methanomicrobia_o_Methanomicrobiales_f_Methanoregulaceae_g_Methanoregula_s_Methanoregula sp002502245_GCA_002498295	1	1	1	1	1	1	1	0	1	2	1	1	1	2	1	1	1	1	1	1	0	0	1	1	1	1	1	0	1	0	2	1	1	0	1	1	1	1	1	2	1	1	4	1	1	1	1	1
GCA_002499025	p_Halobacteriota_c_Methanomicrobia_o_Methanomicrobiales_f_Methanoregulaceae_g_Methanoregula_s_Methanoregula sp002502245_GCA_002499025	1	1	1	1	1	1	1	1	1	1	1	1	1	2	1	1	1	1	1	1	0	0	1	2	2	2	2	0	1	1	2	1	1	0	1	1	1	1	1	2	1	1	4	0	1	1	1	1
GCA_002502245	p_Halobacteriota_c_Methanomicrobia_o_Methanomicrobiales_f_Methanoregulaceae_g_Methanoregula_s_Methanoregula sp002502245_GCA_002502245	1	1	1	1	1	1	1	1	1	3	1	1	1	2	1	1	1	1	1	1	0	0	1	2	2	2	2	0	1	1	2	1	1	0	1	1	1	1	1	2	1	1	4	0	1	0	0	1
GCA_002506145	p_Halobacteriota_c_Methanomicrobia_o_Methanomicrobiales_f_Methanoregulaceae_g_Methanoregula_s_Methanoregula sp002502245_GCA_002506145	1	1	1	1	1	1	1	1	1	1	1	1	1	2	1	1	1	1	1	1	0	0	1	2	2	1	2	0	1	1	2	1	1	0	1	1	1	1	1	2	0	1	4	1	1	1	1	1
GCA_002506785	p_Halobacteriota_c_Methanomicrobia_o_Methanomicrobiales_f_Methanoregulaceae_g_Methanoregula_s_Methanoregula sp002502245_GCA_002506785	1	0	0	0	0	1	1	1	1	2	1	1	1	2	1	1	1	1	1	1	0	0	1	2	2	2	2	0	1	1	2	1	1	0	1	1	1	1	1	2	1	1	4	1	1	1	1	1
GCA_002502735	p_Halobacteriota_c_Methanomicrobia_o_Methanomicrobiales_f_Methanoregulaceae_g_Methanoregula_s_Methanoregula sp002502735_GCA_002502735	1	1	1	1	1	1	1	1	1	2	2	1	1	2	2	1	1	1	1	1	0	0	2	2	3	2	2	0	1	2	2	1	1	0	1	1	2	1	1	1	1	1	3	1	1	1	1	1
GCA_002508495	p_Halobacteriota_c_Methanomicrobia_o_Methanomicrobiales_f_Methanoregulaceae_g_Methanoregula_s_Methanoregula sp002508495_GCA_002508495	1	1	1	1	1	1	1	0	0	2	2	0	0	1	1	1	1	1	1	0	0	0	0	2	2	2	2	0	1	2	2	1	1	0	1	1	1	1	1	1	0	1	2	1	1	1	1	1
GCA_002835825	p_Halobacteriota_c_Methanomicrobia_o_Methanomicrobiales_f_Methanoregulaceae_g_Methanoregula_s_Methanoregula sp002835825_GCA_002835825	1	1	1	1	1	1	1	1	2	3	2	1	0	2	1	1	1	1	1	0	0	0	0	3	2	3	3	0	2	2	2	1	1	0	1	0	1	0	1	3	1	1	4	1	1	1	1	0
GCA_002839605	p_Halobacteriota_c_Methanomicrobia_o_Methanomicrobiales_f_Methanoregulaceae_g_Methanoregula_s_Methanoregula sp002839605_GCA_002839605	1	1	1	1	1	1	1	1	1	2	1	1	1	2	1	1	1	1	1	0	0	0	1	3	3	3	3	0	1	3	2	1	1	0	1	1	1	1	1	1	1	1	4	1	1	1	1	1
GCA_002839675	p_Halobacteriota_c_Methanomicrobia_o_Methanomicrobiales_f_Methanoregulaceae_g_Methanoregula_s_Methanoregula sp002839675_GCA_002839675	1	1	1	1	1	1	1	1	1	2	2	1	1	2	1	1	1	1	1	1	0	0	1	3	3	3	3	0	1	2	2	1	1	0	1	1	1	1	1	1	1	1	4	1	1	1	1	1
GCA_003136075	p_Halobacteriota_c_Methanomicrobia_o_Methanomicrobiales_f_Methanoregulaceae_g_Methanoregula_s_Methanoregula sp003136075_GCA_003136075	1	0	0	0	0	0	1	1	1	2	1	1	0	1	1	0	0	0	0	1	0	0	1	1	0	1	1	0	2	2	2	1	2	0	1	1	1	1	1	1	1	0	3	1	1	1	1	1
GCA_003141335	p_Halobacteriota_c_Methanomicrobia_o_Methanomicrobiales_f_Methanoregulaceae_g_Methanoregula_s_Methanoregula sp003141335_GCA_003141335	1	1	1	1	1	0	0	2	1	2	1	1	1	2	1	1	1	1	1	1	0	0	1	2	2	2	2	0	1	1	1	1	1	0	2	1	1	1	1	2	0	1	3	1	1	1	1	1
GCA_003135915	p_Halobacteriota_c_Methanomicrobia_o_Methanomicrobiales_f_Methanoregulaceae_g_Methanoregula_s_Methanoregula sp003154335_GCA_003135915	0	0	0	0	0	1	1	0	1	2	0	1	1	0	1	0	0	0	0	0	0	0	0	1	2	0	2	0	1	1	1	1	1	0	1	1	1	0	0	0	1	1	3	1	0	1	1	0
GCA_003153835	p_Halobacteriota_c_Methanomicrobia_o_Methanomicrobiales_f_Methanoregulaceae_g_Methanoregula_s_Methanoregula sp003154335_GCA_003153835	0	0	0	0	0	1	1	1	1	1	2	1	1	0	0	0	0	0	0	0	0	0	0	1	1	0	1	0	1	2	1	1	2	0	1	1	2	2	1	0	1	0	4	1	1	1	1	1
GCA_003154335	p_Halobacteriota_c_Methanomicrobia_o_Methanomicrobiales_f_Methanoregulaceae_g_Methanoregula_s_Methanoregula sp003154335_GCA_003154335	0	0	0	0	0	1	1	1	1	3	2	1	1	0	0	0	0	0	1	0	0	0	1	1	1	1	2	0	1	2	1	1	1	0	1	1	1	1	0	0	1	0	6	1	1	1	1	1
GCA_017883535	p_Halobacteriota_c_Methanomicrobia_o_Methanomicrobiales_f_Methanoregulaceae_g_Methanoregula_s_Methanoregula sp003154335_GCA_017883535	0	0	0	0	0	1	1	0	1	1	2	1	1	1	0	0	0	0	0	0	0	0	1	0	0	0	0	0	1	1	1	1	1	0	1	1	2	1	1	1	1	1	4	1	1	1	1	1
GCA_003157895	p_Halobacteriota_c_Methanomicrobia_o_Methanomicrobiales_f_Methanoregulaceae_g_Methanoregula_s_Methanoregula sp003157895_GCA_003157895	1	1	1	1	1	1	1	1	1	2	1	1	1	1	1	0	0	0	1	0	0	0	0	3	1	2	1	0	1	1	2	0	1	0	1	1	0	1	0	1	1	1	4	1	1	1	1	1
GCA_003170955	p_Halobacteriota_c_Methanomicrobia_o_Methanomicrobiales_f_Methanoregulaceae_g_Methanoregula_s_Methanoregula sp003157895_GCA_003170955	1	2	1	1	1	1	1	0	1	2	0	1	1	0	0	0	0	0	0	0	0	0	1	2	1	2	1	0	0	1	2	1	1	0	1	1	0	0	0	1	0	0	4	1	0	1	0	1
GCA_003170975	p_Halobacteriota_c_Methanomicrobia_o_Methanomicrobiales_f_Methanoregulaceae_g_Methanoregula_s_Methanoregula sp003157895_GCA_003170975	1	1	1	1	1	1	1	2	1	2	1	1	1	2	1	1	1	1	1	1	0	0	1	3	2	2	2	0	1	2	2	0	1	0	1	1	0	2	1	1	0	1	4	1	1	1	1	1
GCA_003170075	p_Halobacteriota_c_Methanomicrobia_o_Methanomicrobiales_f_Methanoregulaceae_g_Methanoregula_s_Methanoregula sp003170075_GCA_003170075	1	1	1	1	1	1	1	1	1	2	2	1	1	2	1	1	1	1	0	1	0	0	1	2	2	2	2	0	1	3	1	1	1	0	1	1	1	1	1	2	1	1	4	1	1	1	1	1
GCA_012798365	p_Halobacteriota_c_Methanomicrobia_o_Methanomicrobiales_f_Methanoregulaceae_g_Methanoregula_s_Methanoregula sp012798365_GCA_012798365	1	1	0	0	1	1	1	1	1	1	1	1	1	1	0	0	0	0	1	0	0	0	1	3	2	3	2	0	1	3	2	1	1	0	1	1	1	1	1	1	1	1	2	1	1	1	1	1
GCA_013331015	p_Halobacteriota_c_Methanomicrobia_o_Methanomicrobiales_f_Methanoregulaceae_g_Methanoregula_s_Methanoregula sp11803u_GCA_013331015	0	0	0	0	0	1	1	0	0	2	1	0	0	2	0	0	0	1	1	0	0	0	1	2	2	2	1	0	0	0	2	1	1	0	1	1	1	1	1	1	1	1	3	1	0	1	1	0
GCA_903832665	p_Halobacteriota_c_Methanomicrobia_o_Methanomicrobiales_f_Methanoregulaceae_g_Methanoregula_s_Methanoregula sp903832665_GCA_903832665	0	0	0	0	0	1	1	1	1	2	1	1	1	4	1	1	1	1	1	1	0	0	1	2	4	3	3	0	1	3	2	1	2	0	1	1	0	0	0	0	1	1	4	1	1	1	1	1
GCA_015660885	p_Halobacteriota_c_Methanomicrobia_o_Methanomicrobiales_f_Methanoregulaceae_g_Methanoregula_s_Unclassified_GCA_015660885	1	1	1	1	1	1	1	1	1	2	2	1	1	1	1	1	1	1	1	0	0	0	1	2	2	2	2	0	1	2	2	1	1	0	1	1	1	1	1	1	1	1	4	1	1	1	1	1
GCA_002067895	p_Halobacteriota_c_Methanomicrobia_o_Methanomicrobiales_f_Methanoregulaceae_g_MVRE01_s_MVRE01 sp002067895_GCA_002067895	1	1	1	1	1	1	1	0	1	2	1	1	1	2	1	1	1	1	1	1	0	0	1	3	3	3	3	0	1	3	2	1	1	0	1	1	1	1	1	2	1	1	3	1	0	1	1	1
GCA_903900025	p_Halobacteriota_c_Methanomicrobia_o_Methanomicrobiales_f_Methanoregulaceae_g_MVRE01_s_MVRE01 sp903900025_GCA_903900025	3	1	1	1	1	1	1	0	1	1	3	1	1	0	1	2	2	2	2	0	0	0	1	2	3	2	3	0	1	1	2	1	0	0	1	1	3	1	1	3	1	1	3	1	0	1	1	1
GCA_015660965	p_Halobacteriota_c_Methanomicrobia_o_Methanomicrobiales_f_Methanoregulaceae_g_MVRE01_s_Unclassified_GCA_015660965	1	1	1	1	1	1	1	1	1	2	2	1	1	2	1	1	1	1	1	0	0	0	1	1	1	1	1	0	1	1	2	1	1	0	1	1	1	1	1	1	1	1	3	1	0	1	1	1
GCA_001412335	p_Halobacteriota_c_Methanomicrobia_o_Methanomicrobiales_f_Methanoregulaceae_g_SD8_s_SD8 sp001412335_GCA_001412335	0	1	1	1	1	2	0	1	1	2	1	1	1	1	0	1	1	1	1	0	0	0	1	2	2	2	2	0	1	1	1	1	1	0	1	1	1	1	1	2	1	1	3	1	1	1	0	1
GCA_002509485	p_Halobacteriota_c_Methanomicrobia_o_Methanomicrobiales_f_Methanoregulaceae_g_SD8_s_SD8 sp002509485_GCA_002509485	0	0	0	0	0	1	1	0	2	1	2	1	1	3	1	0	0	1	1	1	0	0	0	2	2	2	3	0	1	3	1	0	0	0	1	1	0	0	0	1	2	0	3	1	1	1	1	1
GCA_002503825	p_Halobacteriota_c_Methanomicrobia_o_Methanomicrobiales_f_Methanoregulaceae_g_UBA467_s_UBA467 sp002503825_GCA_002503825	1	1	1	1	1	2	1	1	1	2	1	1	1	2	1	1	1	1	1	1	0	0	1	2	2	2	2	0	1	2	1	1	1	0	2	1	1	1	1	2	1	1	3	1	1	1	1	1
GCA_002497785	p_Halobacteriota_c_Methanomicrobia_o_Methanomicrobiales_f_Methanoregulaceae_g_UBA9949_s_UBA9949 sp002499905_GCA_002497785	0	1	1	1	1	1	1	1	1	2	1	1	1	2	1	1	1	1	1	1	0	0	1	2	3	2	2	0	1	2	1	1	1	0	1	1	1	1	1	2	1	1	3	1	1	1	1	1
GCA_002499905	p_Halobacteriota_c_Methanomicrobia_o_Methanomicrobiales_f_Methanoregulaceae_g_UBA9949_s_UBA9949 sp002499905_GCA_002499905	1	1	1	1	1	1	1	1	1	2	1	1	1	1	1	1	1	1	1	0	0	0	1	2	3	2	1	0	1	2	1	1	1	0	1	1	1	1	1	2	1	1	3	1	1	1	1	1
GCA_012516785	p_Halobacteriota_c_Methanomicrobia_o_Methanomicrobiales_f_Methanoregulaceae_g_UBA9949_s_UBA9949 sp012516785_GCA_012516785	1	1	1	1	1	2	1	1	1	2	1	1	1	1	1	1	1	1	1	0	0	0	1	3	3	2	2	0	1	2	1	1	1	0	4	1	1	1	1	2	1	1	3	1	1	1	1	1
GCA_013415565	p_Halobacteriota_c_Methanomicrobia_o_Methanomicrobiales_f_Methanoregulaceae_g_UBA9949_s_UBA9949 sp013415565_GCA_013415565	1	0	1	1	0	2	1	1	1	2	1	1	1	1	1	0	0	0	0	0	0	0	1	1	1	1	1	0	0	2	1	1	1	0	1	1	1	1	1	2	1	1	3	1	1	1	1	1
GCA_013331415	p_Halobacteriota_c_Methanomicrobia_o_Methanomicrobiales_f_Methanoregulaceae_g_UBA9949_s_UBA9949 sp10516u_GCA_013331415	0	1	1	1	1	2	0	1	1	2	1	1	1	1	1	0	0	0	0	0	0	0	1	2	2	2	1	0	0	1	1	0	0	0	0	1	1	0	1	1	1	1	2	1	1	1	1	1
GCA_016699325	p_Halobacteriota_c_Methanomicrobia_o_Methanomicrobiales_f_Methanoregulaceae_g_UBA9949_s_Unclassified_GCA_016699325	1	1	1	1	1	1	0	1	1	2	2	1	1	2	1	1	1	1	1	1	0	0	1	5	4	3	3	0	1	2	1	1	1	0	2	0	1	1	1	2	1	1	3	1	1	1	1	1
GCA_017873855	p_Halobacteriota_c_Methanomicrobia_o_Methanomicrobiales_f_Methanoregulaceae_g_Unclassified_s_Unclassified_GCA_017873855	1	1	1	1	1	2	1	1	1	2	2	1	1	2	1	1	1	1	1	1	0	0	1	2	3	2	2	0	1	2	1	1	1	0	2	1	1	1	1	2	1	1	3	1	1	1	1	1
GCF_000021965	p_Halobacteriota_c_Methanomicrobia_o_Methanomicrobiales_f_Methanosphaerulaceae_g_Methanosphaerula_s_Methanosphaerula palustris_GCF_000021965	1	1	1	1	1	2	1	1	1	2	3	1	1	3	1	1	1	1	1	1	0	0	1	2	2	2	3	0	1	1	1	1	1	0	1	1	1	1	1	0	1	1	4	1	1	1	1	1
GCA_002495225	p_Halobacteriota_c_Methanomicrobia_o_Methanomicrobiales_f_Methanosphaerulaceae_g_UBA288_s_UBA288 sp002495225_GCA_002495225	0	0	0	0	0	1	1	1	1	2	1	2	1	0	0	0	0	0	0	0	0	0	1	0	0	0	0	0	0	0	1	2	0	0	0	0	1	1	1	2	1	1	4	1	1	1	0	1
GCA_004332335	p_Halobacteriota_c_Methanomicrobia_o_Methanomicrobiales_f_Methanosphaerulaceae_g_UBA288_s_UBA288 sp004332335_GCA_004332335	1	1	1	1	1	1	1	1	1	2	1	1	1	2	1	1	1	1	1	0	0	0	1	1	1	1	1	0	1	1	1	1	1	0	3	1	3	1	1	1	1	1	3	1	1	1	1	1
GCA_012728895	p_Halobacteriota_c_Methanomicrobia_o_Methanomicrobiales_f_Methanosphaerulaceae_g_UBA288_s_UBA288 sp012728895_GCA_012728895	1	1	1	1	1	1	1	1	1	2	1	1	1	1	1	1	1	1	1	0	0	0	1	2	2	2	2	0	1	1	2	2	1	0	1	1	1	1	1	2	1	1	4	1	1	1	1	1
GCA_013331215	p_Halobacteriota_c_Methanomicrobia_o_Methanomicrobiales_f_Methanosphaerulaceae_g_UBA288_s_UBA288 sp11384u_GCA_013331215	0	0	0	0	0	0	0	0	1	2	0	1	1	2	1	1	1	1	1	0	0	0	1	2	2	2	2	0	0	0	0	1	1	0	2	1	1	0	1	1	1	0	3	0	1	0	1	1
GCA_903926075	p_Halobacteriota_c_Methanomicrobia_o_Methanomicrobiales_f_Methanospirillaceae_g_CAIYHQ01_s_CAIYHQ01 sp903926075_GCA_903926075	1	1	1	1	1	1	2	1	1	2	1	1	1	5	1	1	1	1	1	1	0	0	1	1	2	2	2	0	1	3	1	1	1	0	1	1	1	1	1	1	1	1	3	1	1	1	1	1
GCA_003251955	p_Halobacteriota_c_Methanomicrobia_o_Methanomicrobiales_f_Methanospirillaceae_g_Methanospirillum_s_Methanospirillum hungatei_A_GCA_003251955	2	1	2	1	1	1	1	0	0	0	0	0	0	2	1	1	1	1	1	1	0	0	0	2	2	1	2	0	1	1	0	1	1	0	1	0	2	1	1	3	1	1	4	1	1	1	1	0
GCA_002496135	p_Halobacteriota_c_Methanomicrobia_o_Methanomicrobiales_f_Methanospirillaceae_g_Methanospirillum_s_Methanospirillum hungatei_GCA_002496135	1	1	1	1	1	1	1	2	1	2	1	1	1	2	2	1	1	1	1	1	0	0	0	2	4	2	4	0	1	3	1	2	1	0	0	1	1	1	1	2	1	1	4	1	1	1	0	1
GCA_018056835	p_Halobacteriota_c_Methanomicrobia_o_Methanomicrobiales_f_Methanospirillaceae_g_Methanospirillum_s_Methanospirillum hungatei_GCA_018056835	0	0	0	0	0	1	1	0	2	2	2	1	1	2	1	1	1	1	1	1	0	0	1	3	4	3	4	0	0	2	1	1	1	0	1	1	0	1	1	2	1	1	4	1	1	1	1	1
GCF_000013445	p_Halobacteriota_c_Methanomicrobia_o_Methanomicrobiales_f_Methanospirillaceae_g_Methanospirillum_s_Methanospirillum hungatei_GCF_000013445	1	1	1	1	1	1	1	1	2	2	2	1	1	2	1	1	1	1	1	1	0	0	1	3	4	3	4	0	1	3	1	2	1	0	1	1	1	1	1	2	1	1	4	1	1	1	1	1
GCF_003173355	p_Halobacteriota_c_Methanomicrobia_o_Methanomicrobiales_f_Methanospirillaceae_g_Methanospirillum_s_Methanospirillum lacunae_GCF_003173355	1	1	1	1	1	1	1	1	1	2	2	1	1	2	2	1	1	1	1	1	0	0	1	2	2	2	2	0	1	1	1	1	1	0	2	1	1	1	1	2	1	1	4	1	1	1	1	1
GCA_012520015	p_Halobacteriota_c_Methanomicrobia_o_Methanomicrobiales_f_Methanospirillaceae_g_Methanospirillum_s_Methanospirillum sp012520015_GCA_012520015	2	1	1	1	1	1	1	1	2	2	2	1	1	2	1	1	1	1	1	1	0	0	1	4	3	4	2	0	1	2	1	2	1	0	1	0	0	1	1	2	1	1	4	1	1	1	1	1
GCA_012729535	p_Halobacteriota_c_Methanomicrobia_o_Methanomicrobiales_f_Methanospirillaceae_g_Methanospirillum_s_Methanospirillum sp012729535_GCA_012729535	1	1	1	1	1	1	1	1	1	2	1	1	1	2	1	1	1	1	1	1	0	0	1	3	4	3	4	0	1	3	1	1	1	0	1	1	0	0	0	1	1	1	4	1	1	1	1	1
GCA_012729995	p_Halobacteriota_c_Methanomicrobia_o_Methanomicrobiales_f_Methanospirillaceae_g_Methanospirillum_s_Methanospirillum sp012729995_GCA_012729995	0	0	0	0	0	0	0	1	2	1	2	0	1	0	1	0	0	0	0	0	0	0	0	5	4	3	4	0	1	3	1	2	1	0	1	0	0	0	0	1	1	1	4	1	1	1	1	1
GCF_003173335	p_Halobacteriota_c_Methanomicrobia_o_Methanomicrobiales_f_Methanospirillaceae_g_Methanospirillum_s_Methanospirillum stamsii_GCF_003173335	1	1	1	1	2	1	1	1	2	2	2	1	1	2	1	1	1	1	1	1	0	0	1	3	4	3	4	0	1	3	1	1	1	0	1	1	1	1	1	2	1	1	4	1	1	1	1	1
GCA_016926505	p_Halobacteriota_c_Methanomicrobia_o_Methanomicrobiales_f_Methanospirillaceae_g_WRER01_s_Unclassified_GCA_016926505	1	1	1	1	1	1	1	1	1	2	1	1	1	2	1	1	1	1	1	1	0	0	1	2	2	2	2	0	1	2	1	1	1	0	1	1	0	0	0	1	1	1	3	1	1	1	1	1
GCA_015660865	p_Halobacteriota_c_Methanomicrobia_o_Methanomicrobiales_f_Unclassified_g_Unclassified_s_Unclassified_GCA_015660865	1	1	1	1	1	2	1	1	1	2	2	1	1	1	1	1	1	1	1	0	0	0	1	2	2	2	2	0	1	2	2	1	1	0	1	1	2	1	1	3	1	1	3	1	1	1	1	1
GCA_001914405	p_Halobacteriota_c_Methanonatronarchaeia_o_Methanonatronarchaeales_f_Methanohalarchaeaceae_g_Methanohalarchaeum_s_Methanohalarchaeum thermophilum_GCA_001914405	1	1	1	1	1	1	0	0	1	2	1	1	1	0	0	0	0	0	0	0	0	0	1	0	0	0	0	0	0	0	1	1	1	0	1	0	1	0	0	2	0	0	2	0	0	0	1	1
GCA_003555005	p_Halobacteriota_c_Methanonatronarchaeia_o_Methanonatronarchaeales_f_Methanonatronarchaeaceae_g_Methanonatronarchaeum_s_Methanonatronarchaeum sp004212035_GCA_003555005	1	1	1	1	1	0	0	0	1	1	1	1	1	0	0	0	0	0	0	0	0	0	1	0	0	0	0	0	0	0	1	1	1	0	1	1	0	0	0	2	0	0	2	0	0	0	1	1
GCA_004212035	p_Halobacteriota_c_Methanonatronarchaeia_o_Methanonatronarchaeales_f_Methanonatronarchaeaceae_g_Methanonatronarchaeum_s_Methanonatronarchaeum sp004212035_GCA_004212035	1	1	1	1	1	0	0	0	1	1	1	1	1	0	0	0	0	0	0	0	0	0	1	0	0	0	0	0	0	0	1	1	1	0	1	1	0	0	0	2	0	0	2	0	0	0	1	1
GCF_002153915	p_Halobacteriota_c_Methanonatronarchaeia_o_Methanonatronarchaeales_f_Methanonatronarchaeaceae_g_Methanonatronarchaeum_s_Methanonatronarchaeum thermophilum_GCF_002153915	2	1	1	1	1	2	2	0	1	1	1	1	1	0	0	0	0	0	0	0	0	0	1	0	0	0	0	0	0	0	1	1	1	0	1	1	0	0	0	2	0	0	3	0	0	0	1	1
GCA_003034855	p_Halobacteriota_c_Methanonatronarchaeia_o_Methanonatronarchaeales_f_PZKD01_g_PZKD01_s_PZKD01 sp003034855_GCA_003034855	0	0	0	0	0	0	0	0	1	0	0	0	0	0	0	0	0	0	0	0	0	0	0	0	0	0	0	0	0	0	1	1	1	0	1	0	0	0	0	1	0	0	2	0	0	0	1	1
GCA_002010075	p_Halobacteriota_c_Methanosarcinia_A_o_Methanosarcinales_A_f_Methermicoccaceae_g_JdFR-19_s_JdFR-19 sp002010075_GCA_002010075	0	0	0	0	0	0	0	0	0	0	0	0	0	1	2	1	1	1	1	1	1	1	2	1	1	1	3	0	2	1	1	1	1	0	1	0	0	0	0	0	2	1	2	1	1	1	1	2
GCA_003661015	p_Halobacteriota_c_Methanosarcinia_A_o_Methanosarcinales_A_f_Methermicoccaceae_g_JdFR-19_s_JdFR-19 sp003661015_GCA_003661015	0	0	0	0	0	0	0	0	0	0	0	0	0	0	0	0	0	0	0	0	0	0	2	1	1	1	2	0	1	0	1	1	1	0	1	0	0	0	0	0	2	0	1	1	1	1	1	2
GCA_001507975	p_Halobacteriota_c_Methanosarcinia_A_o_Methanosarcinales_A_f_Methermicoccaceae_g_Methermicoccus_s_Methermicoccus shengliensis_GCA_001507975	1	1	1	1	1	1	1	1	1	2	1	1	1	1	3	1	1	1	1	1	1	1	1	1	1	1	2	0	2	1	1	1	1	0	1	1	0	0	0	0	1	1	3	1	1	0	1	1
GCA_001508185	p_Halobacteriota_c_Methanosarcinia_A_o_Methanosarcinales_A_f_Methermicoccaceae_g_Methermicoccus_s_Methermicoccus shengliensis_GCA_001508185	1	1	1	1	1	1	1	1	1	2	1	1	1	1	3	1	1	1	1	1	1	1	1	1	1	1	2	0	2	1	1	1	1	0	1	1	0	0	0	0	1	1	3	1	1	1	1	1
GCA_002494745	p_Halobacteriota_c_Methanosarcinia_A_o_Methanosarcinales_A_f_Methermicoccaceae_g_Methermicoccus_s_Methermicoccus shengliensis_GCA_002494745	1	1	1	1	1	1	1	1	1	2	1	1	1	1	3	1	1	1	1	1	1	1	1	1	1	1	2	0	2	1	1	1	1	0	1	1	0	0	0	0	1	1	3	1	1	0	1	1
GCA_013330515	p_Halobacteriota_c_Methanosarcinia_A_o_Methanosarcinales_A_f_Methermicoccaceae_g_Methermicoccus_s_Methermicoccus shengliensis_GCA_013330515	1	1	1	1	1	1	1	0	1	2	1	1	1	1	3	1	1	1	1	1	1	1	1	1	1	1	2	0	2	1	1	1	1	0	1	1	0	0	0	0	1	1	3	1	1	1	1	1
GCF_000711905	p_Halobacteriota_c_Methanosarcinia_A_o_Methanosarcinales_A_f_Methermicoccaceae_g_Methermicoccus_s_Methermicoccus shengliensis_GCF_000711905	1	1	1	1	1	1	1	1	1	2	1	1	1	1	3	1	1	1	1	1	1	1	1	1	1	1	2	0	2	1	1	1	1	0	1	1	0	0	0	0	1	1	3	1	1	1	1	1
GCA_002503595	p_Halobacteriota_c_Methanosarcinia_o_Methanosarcinales_f_ANME-2c_g_UBA203_s_UBA203 sp002503595_GCA_002503595	1	1	1	1	1	2	1	1	0	2	3	0	0	2	2	2	2	2	2	2	2	0	1	2	2	2	3	0	2	1	1	1	0	0	2	1	0	0	0	0	1	1	3	1	1	1	1	1
GCA_002506015	p_Halobacteriota_c_Methanosarcinia_o_Methanosarcinales_f_ANME-2c_g_UBA203_s_UBA203 sp002506015_GCA_002506015	0	1	0	0	0	1	1	1	2	2	4	1	1	2	2	2	2	2	2	2	2	0	1	1	2	2	3	0	1	1	1	2	1	0	2	1	0	0	0	0	1	1	3	1	1	1	1	0
GCA_003194445	p_Halobacteriota_c_Methanosarcinia_o_Methanosarcinales_f_ANME-2c_g_UBA203_s_UBA203 sp003194445_GCA_003194445	1	1	1	1	1	2	1	1	1	2	2	1	1	2	2	2	2	2	2	2	2	0	1	3	1	1	2	0	2	1	1	2	1	0	2	1	0	0	0	0	1	1	3	1	1	1	1	1
GCA_003601535	p_Halobacteriota_c_Methanosarcinia_o_Methanosarcinales_f_ANME-2c_g_UBA203_s_UBA203 sp003601535_GCA_003601535	1	1	1	1	1	1	0	0	1	1	1	2	1	2	2	2	2	2	2	2	2	0	1	2	2	1	3	0	0	1	1	2	1	0	2	1	0	0	0	0	0	0	2	1	1	1	1	1
GCA_003661105	p_Halobacteriota_c_Methanosarcinia_o_Methanosarcinales_f_ANME-2c_g_UBA203_s_UBA203 sp003661105_GCA_003661105	0	1	0	1	1	2	1	1	1	2	1	1	0	2	2	2	2	2	2	2	2	0	1	0	2	0	3	0	1	1	1	2	1	0	1	1	0	0	0	0	2	1	1	1	1	1	1	1
GCA_004211975	p_Halobacteriota_c_Methanosarcinia_o_Methanosarcinales_f_ANME-2c_g_UBA203_s_UBA203 sp004211975_GCA_004211975	2	1	1	1	1	2	1	1	2	2	1	1	1	2	2	2	2	2	2	2	2	0	1	2	1	1	2	0	2	1	2	2	1	0	2	1	0	0	0	0	1	1	2	1	1	1	1	1
GCA_013572355	p_Halobacteriota_c_Methanosarcinia_o_Methanosarcinales_f_ANME-2c_g_UBA203_s_UBA203 sp013572355_GCA_013572355	1	1	1	1	1	2	1	1	1	2	1	0	1	1	1	1	1	1	1	1	1	0	1	1	1	1	2	0	2	1	1	2	1	0	1	1	0	0	0	0	1	1	2	1	1	0	1	1
GCA_004193545	p_Halobacteriota_c_Methanosarcinia_o_Methanosarcinales_f_EX4572-44_g_Ethanoperedens_s_Ethanoperedens ethanivorans_GCA_004193545	1	1	1	1	0	1	0	0	1	2	0	1	1	1	1	1	1	1	1	0	1	0	1	1	1	1	1	0	0	0	1	1	1	0	1	4	0	0	0	0	1	1	1	1	1	1	1	1
GCA_004212095	p_Halobacteriota_c_Methanosarcinia_o_Methanosarcinales_f_EX4572-44_g_Ethanoperedens_s_Ethanoperedens sp004212095_GCA_004212095	1	1	1	1	0	1	0	0	1	2	0	1	0	1	1	1	1	1	1	1	1	0	1	1	1	1	1	0	0	0	1	1	1	0	1	4	0	0	0	0	0	1	1	1	1	2	1	1
GCA_002254825	p_Halobacteriota_c_Methanosarcinia_o_Methanosarcinales_f_EX4572-44_g_EX4572-44_s_EX4572-44 sp002254825_GCA_002254825	1	1	1	1	0	2	1	1	0	0	2	2	0	1	1	1	1	1	1	1	1	0	1	1	1	1	1	0	0	0	0	1	1	0	2	7	0	0	0	0	0	0	2	1	0	0	1	1
GCA_003661045	p_Halobacteriota_c_Methanosarcinia_o_Methanosarcinales_f_EX4572-44_g_EX4572-44_s_EX4572-44 sp002254825_GCA_003661045	1	1	1	1	0	1	1	1	1	1	2	1	1	1	1	1	1	1	1	0	0	0	1	1	1	1	1	0	0	0	1	2	1	0	2	7	0	0	0	0	1	1	1	1	1	1	1	1
GCA_003661065	p_Halobacteriota_c_Methanosarcinia_o_Methanosarcinales_f_EX4572-44_g_EX4572-44_s_EX4572-44 sp002254825_GCA_003661065	0	0	0	1	0	1	1	1	1	1	1	1	0	0	0	0	0	0	0	0	0	0	0	1	1	1	1	0	0	0	0	0	1	0	1	5	0	0	0	0	0	0	2	1	0	1	0	1
GCA_002255135	p_Halobacteriota_c_Methanosarcinia_o_Methanosarcinales_f_EX4572-44_g_EX4572-44_s_EX4572-44 sp002255135_GCA_002255135	1	1	1	1	0	1	1	1	1	1	1	0	0	1	1	1	1	1	1	0	1	0	0	1	1	1	1	0	0	0	0	1	1	0	2	4	0	0	0	0	0	1	2	2	0	0	1	1
GCA_905171695	p_Halobacteriota_c_Methanosarcinia_o_Methanosarcinales_f_EX4572-44_g_EX4572-44_s_Unclassified_GCA_905171695	1	1	1	1	0	1	1	1	1	1	1	1	1	1	1	1	1	1	1	0	1	0	1	1	1	1	1	0	0	0	1	1	1	0	1	7	0	0	1	0	1	1	2	1	1	1	1	1
GCA_002926195	p_Halobacteriota_c_Methanosarcinia_o_Methanosarcinales_f_HR1_g_HR1_s_HR1 sp002926195_GCA_002926195	1	1	1	1	1	1	1	1	1	1	1	1	1	1	1	1	1	1	1	1	1	1	1	2	1	2	3	0	2	1	2	1	1	0	1	2	0	0	0	0	1	1	4	1	1	1	1	1
GCA_005504395	p_Halobacteriota_c_Methanosarcinia_o_Methanosarcinales_f_HR1_g_HR1_s_HR1 sp002926195_GCA_005504395	0	0	0	0	0	0	0	0	0	2	0	0	0	0	0	0	0	1	1	0	0	0	1	0	0	1	1	0	1	1	1	1	0	0	0	0	0	0	1	0	1	1	2	1	0	0	1	1
GCA_009649835	p_Halobacteriota_c_Methanosarcinia_o_Methanosarcinales_f_HR1_g_UBA7939_s_UBA7939 sp009649835_GCA_009649835	1	1	1	1	1	1	1	1	2	0	2	1	1	1	2	1	1	1	1	1	1	1	0	0	1	0	2	0	0	1	2	1	1	0	1	3	0	0	0	0	1	1	6	1	1	1	1	1
GCA_014237495	p_Halobacteriota_c_Methanosarcinia_o_Methanosarcinales_f_HR1_g_UBA7939_s_UBA7939 sp014237145_GCA_014237495	1	1	1	1	1	1	1	1	2	2	2	1	1	2	3	2	2	2	2	2	2	1	1	1	1	1	3	0	1	1	2	1	1	0	2	2	0	0	0	0	1	1	5	1	1	1	1	1
GCA_013330355	p_Halobacteriota_c_Methanosarcinia_o_Methanosarcinales_f_HR1_g_UBA7939_s_UBA7939 sp7939u_GCA_013330355	0	0	0	0	0	1	1	1	2	1	1	1	1	1	2	1	1	1	1	1	1	1	0	0	0	0	2	0	0	1	1	1	1	0	1	2	0	0	0	0	1	0	2	0	0	1	1	1
GCA_014859725	p_Halobacteriota_c_Methanosarcinia_o_Methanosarcinales_f_HR1_g_Unclassified_s_Unclassified_GCA_014859725	1	1	1	1	1	1	1	1	2	2	2	1	1	2	3	2	2	2	2	2	2	1	1	1	1	1	2	0	1	1	1	1	1	0	2	2	0	0	0	0	1	1	5	1	1	1	1	1
GCA_014859785	p_Halobacteriota_c_Methanosarcinia_o_Methanosarcinales_f_Methanoperedeceae_g_Methanoperedens_A_s_Unclassified_GCA_014859785	1	1	1	1	1	1	1	1	1	2	2	1	1	1	1	1	2	2	2	1	1	0	1	1	3	1	2	0	1	1	1	1	1	0	1	3	0	0	0	0	1	1	6	1	1	1	1	1
GCA_905339155	p_Halobacteriota_c_Methanosarcinia_o_Methanosarcinales_f_Methanoperedeceae_g_Methanoperedens_s_Unclassified_GCA_905339155	1	1	1	1	2	1	1	1	1	2	2	1	1	1	1	1	1	2	1	1	1	0	1	1	3	1	2	0	1	1	1	2	1	0	1	3	0	0	0	0	1	1	6	1	1	1	2	1
GCA_002839545	p_Halobacteriota_c_Methanosarcinia_o_Methanosarcinales_f_Methanoperedenaceae_g_Methanoperedens_A_s_Methanoperedens_A sp002839545_GCA_002839545	1	1	1	1	1	1	1	1	1	1	1	1	0	1	1	1	1	1	1	1	1	0	1	1	2	1	2	0	1	1	1	1	1	0	1	3	0	0	0	1	1	1	4	1	1	1	1	1
GCF_900196725	p_Halobacteriota_c_Methanosarcinia_o_Methanosarcinales_f_Methanoperedenaceae_g_Methanoperedens_s_Methanoperedens nitroreducens_A_GCF_900196725	1	1	1	1	3	1	1	1	1	2	2	1	1	1	1	1	1	2	1	1	1	0	1	1	1	2	2	0	1	1	1	1	1	0	1	1	0	0	0	0	2	1	7	1	1	1	2	2
GCA_002496325	p_Halobacteriota_c_Methanosarcinia_o_Methanosarcinales_f_Methanoperedenaceae_g_Methanoperedens_s_Methanoperedens nitroreducens_GCA_002496325	1	1	1	1	2	1	1	1	1	2	2	1	1	2	3	2	2	2	2	2	2	0	1	1	1	1	2	0	1	1	1	1	1	0	2	3	0	0	0	1	1	1	4	1	1	1	1	1
GCF_000685155	p_Halobacteriota_c_Methanosarcinia_o_Methanosarcinales_f_Methanoperedenaceae_g_Methanoperedens_s_Methanoperedens nitroreducens_GCF_000685155	1	1	1	1	2	1	1	1	1	2	2	1	1	2	3	2	2	2	2	1	2	0	1	1	1	1	2	0	1	1	1	1	1	0	2	3	0	0	0	1	1	1	4	1	1	1	1	1
GCA_001317315	p_Halobacteriota_c_Methanosarcinia_o_Methanosarcinales_f_Methanoperedenaceae_g_Methanoperedens_s_Methanoperedens sp002487355_GCA_001317315	1	1	1	1	2	1	1	1	1	2	2	1	1	2	1	1	1	2	1	1	1	0	1	1	2	1	1	0	1	1	1	2	1	0	1	2	0	0	0	0	1	1	5	1	1	1	3	1
GCA_002634415	p_Halobacteriota_c_Methanosarcinia_o_Methanosarcinales_f_Methanoperedenaceae_g_Methanoperedens_s_Methanoperedens sp002487355_GCA_002634415	1	1	1	1	2	1	1	1	1	2	2	1	1	2	1	1	1	2	1	1	1	0	1	1	2	1	2	0	1	1	1	2	1	0	1	2	0	0	0	0	1	1	4	0	1	1	3	1
GCA_008933945	p_Halobacteriota_c_Methanosarcinia_o_Methanosarcinales_f_Methanoperedenaceae_g_Methanoperedens_s_Methanoperedens sp002487355_GCA_008933945	1	1	1	1	2	1	1	1	1	2	2	1	1	2	1	1	1	2	1	1	1	0	1	1	2	1	2	0	1	1	1	2	1	0	1	2	0	0	0	0	1	1	4	1	1	1	2	1
GCF_002487355	p_Halobacteriota_c_Methanosarcinia_o_Methanosarcinales_f_Methanoperedenaceae_g_Methanoperedens_s_Methanoperedens sp002487355_GCF_002487355	1	1	1	1	2	1	1	1	1	2	2	1	1	2	1	1	1	2	1	1	1	0	1	1	2	1	2	0	1	1	1	2	1	0	1	2	0	0	0	0	1	1	4	1	1	1	3	1
GCA_003104905	p_Halobacteriota_c_Methanosarcinia_o_Methanosarcinales_f_Methanoperedenaceae_g_Methanoperedens_s_Methanoperedens sp003104905_GCA_003104905	1	1	1	1	1	1	1	1	1	2	2	1	1	1	1	1	1	2	1	1	1	0	1	2	2	2	4	0	2	1	1	2	1	0	1	2	0	0	0	0	1	1	4	1	1	1	1	1
GCA_012026795	p_Halobacteriota_c_Methanosarcinia_o_Methanosarcinales_f_Methanoperedenaceae_g_Methanoperedens_s_Methanoperedens sp012026795_GCA_012026795	1	1	1	1	1	1	1	1	1	2	2	1	1	1	1	1	1	2	1	1	1	0	1	2	3	2	4	0	2	1	1	2	1	0	1	2	0	0	0	0	1	1	4	1	1	1	1	1
GCA_012026835	p_Halobacteriota_c_Methanosarcinia_o_Methanosarcinales_f_Methanoperedenaceae_g_Methanoperedens_s_Methanoperedens sp012026835_GCA_012026835	1	1	1	1	2	1	1	1	1	2	3	1	1	2	1	1	1	2	1	1	1	0	1	3	3	2	3	0	3	1	1	2	1	0	1	2	0	1	0	0	1	1	5	1	1	1	2	1
GCA_902384525	p_Halobacteriota_c_Methanosarcinia_o_Methanosarcinales_f_Methanoperedenaceae_g_Methanoperedens_s_Methanoperedens sp902384525_GCA_902384525	2	1	1	1	1	1	1	1	1	2	2	1	1	1	2	1	1	2	1	1	1	0	1	2	2	2	4	0	2	1	1	2	1	0	1	2	0	0	0	0	1	1	5	1	1	1	1	1
GCA_902386135	p_Halobacteriota_c_Methanosarcinia_o_Methanosarcinales_f_Methanoperedenaceae_g_Methanoperedens_s_Methanoperedens sp902386135_GCA_902386135	1	1	1	1	2	1	1	1	1	2	2	1	1	2	1	1	1	1	1	1	1	0	1	2	2	2	3	0	2	1	1	1	1	0	1	2	0	0	0	0	1	1	5	1	1	1	1	1
GCA_902386205	p_Halobacteriota_c_Methanosarcinia_o_Methanosarcinales_f_Methanoperedenaceae_g_Methanoperedens_s_Methanoperedens sp902386205_GCA_902386205	0	1	1	1	2	1	1	1	1	2	1	1	1	1	1	1	1	1	1	1	1	0	1	3	3	3	4	0	2	1	1	2	1	0	1	2	0	0	1	0	1	1	4	1	1	1	1	1
GCA_902386255	p_Halobacteriota_c_Methanosarcinia_o_Methanosarcinales_f_Methanoperedenaceae_g_Methanoperedens_s_Methanoperedens sp902386255_GCA_902386255	0	1	1	1	2	1	1	1	1	2	2	1	1	1	1	1	1	2	1	1	1	0	1	2	2	2	3	0	2	1	1	1	1	0	1	3	0	0	0	0	1	2	4	0	1	1	1	1
GCA_013331375	p_Halobacteriota_c_Methanosarcinia_o_Methanosarcinales_f_Methanoperedenaceae_g_UBA10536_s_UBA10536 sp10536u_GCA_013331375	0	0	0	1	0	1	1	1	1	1	2	1	1	0	1	0	0	0	0	0	0	1	1	0	0	0	2	0	1	1	2	1	1	0	1	3	0	0	0	1	2	1	3	1	1	1	1	1
GCA_017874375	p_Halobacteriota_c_Methanosarcinia_o_Methanosarcinales_f_Methanosarciceae_g_Methanohalophilus_s_Unclassified_GCA_017874375	1	1	1	1	1	1	1	1	1	2	1	2	1	1	2	1	1	1	1	1	1	1	1	1	1	1	2	0	2	1	2	1	1	0	1	3	0	0	0	0	1	1	4	1	1	1	1	1
GCA_016278365	p_Halobacteriota_c_Methanosarcinia_o_Methanosarcinales_f_Methanosarciceae_g_Methanolobus_s_Unclassified_GCA_016278365	1	1	1	1	1	1	1	1	1	2	2	1	1	1	1	1	1	1	1	1	1	0	1	1	1	1	2	0	2	1	1	1	1	0	2	3	0	0	1	0	1	1	4	1	1	1	1	1
GCA_016278385	p_Halobacteriota_c_Methanosarcinia_o_Methanosarcinales_f_Methanosarciceae_g_Methanolobus_s_Unclassified_GCA_016278385	1	1	1	1	1	1	1	1	2	2	2	1	1	1	1	1	1	1	1	1	1	0	1	1	1	1	2	0	2	1	1	1	1	0	1	3	0	0	0	0	1	1	4	1	1	1	1	1
GCA_016932675	p_Halobacteriota_c_Methanosarcinia_o_Methanosarcinales_f_Methanosarciceae_g_Methanolobus_s_Unclassified_GCA_016932675	1	1	1	1	1	1	1	1	1	2	1	1	1	1	1	1	1	1	1	1	1	0	1	1	1	1	2	0	2	1	1	1	1	0	1	2	0	0	0	0	1	1	4	1	0	1	1	1
GCA_017873415	p_Halobacteriota_c_Methanosarcinia_o_Methanosarcinales_f_Methanosarciceae_g_Methanolobus_s_Unclassified_GCA_017873415	1	1	1	1	1	1	1	1	2	2	2	1	1	1	1	1	1	1	1	1	1	0	1	1	1	1	2	0	2	1	1	1	1	0	1	4	0	0	0	0	1	1	4	1	1	1	1	1
GCA_017883465	p_Halobacteriota_c_Methanosarcinia_o_Methanosarcinales_f_Methanosarciceae_g_Methanosarci_s_Methanosarci sp001714685_GCA_017883465	1	1	1	1	1	1	1	1	1	2	1	1	1	2	2	1	1	0	1	1	1	1	1	2	2	2	3	0	2	1	1	1	1	0	2	2	0	0	0	1	2	1	4	1	1	1	1	1
GCA_017883485	p_Halobacteriota_c_Methanosarcinia_o_Methanosarcinales_f_Methanosarciceae_g_Methanosarci_s_Unclassified_GCA_017883485	1	1	1	1	1	1	1	1	1	2	4	1	1	0	1	0	0	0	0	0	0	1	1	1	1	1	2	0	2	1	1	1	1	0	1	1	0	1	0	1	4	1	3	1	1	1	1	1
GCA_016841785	p_Halobacteriota_c_Methanosarcinia_o_Methanosarcinales_f_Methanosarciceae_g_MTP4_s_MTP4 sp000970045_GCA_016841785	1	1	1	1	1	1	1	1	2	2	2	1	1	2	2	1	1	1	1	1	1	1	1	2	2	2	3	0	2	1	1	1	1	0	1	4	0	0	0	1	1	1	4	1	1	1	1	1
GCA_016841265	p_Halobacteriota_c_Methanosarcinia_o_Methanosarcinales_f_Methanosarciceae_g_MTP4_s_Unclassified_GCA_016841265	1	1	1	1	1	1	1	1	2	2	3	1	1	1	2	1	1	1	1	1	1	1	1	2	2	2	3	0	2	1	1	1	1	0	1	4	0	0	1	1	1	1	4	1	1	1	1	1
GCA_016841625	p_Halobacteriota_c_Methanosarcinia_o_Methanosarcinales_f_Methanosarciceae_g_MTP4_s_Unclassified_GCA_016841625	1	1	1	1	1	1	1	1	2	2	1	1	1	2	2	1	1	1	1	1	1	1	1	1	1	1	2	0	1	1	1	1	1	0	1	2	0	0	0	1	1	1	4	1	1	1	1	1
GCA_004363215	p_Halobacteriota_c_Methanosarcinia_o_Methanosarcinales_f_Methanosarcinaceae_g_Methanimicrococcus_s_Methanimicrococcus blatticola_GCF_004363215	1	1	1	1	1	1	1	1	1	2	1	1	1	1	1	1	1	1	1	1	1	0	2	0	0	0	0	0	0	0	0	0	0	0	1	0	1	1	1	2	1	0	3	0	0	0	0	0
GCF_004363215	p_Halobacteriota_c_Methanosarcinia_o_Methanosarcinales_f_Methanosarcinaceae_g_Methanimicrococcus_s_Methanimicrococcus blatticola_GCF_004363215	1	1	1	1	1	1	1	1	1	2	1	1	1	1	1	1	1	1	1	1	1	0	2	0	0	0	0	0	0	0	0	0	0	0	1	0	1	1	1	2	1	0	3	0	0	0	0	0
GCA_009784005	p_Halobacteriota_c_Methanosarcinia_o_Methanosarcinales_f_Methanosarcinaceae_g_Methanimicrococcus_s_Methanimicrococcus sp009784005_GCA_009784005	0	1	1	1	1	1	1	1	1	2	0	0	0	1	1	1	1	1	1	1	1	0	2	0	0	0	0	0	0	0	0	0	0	0	1	0	1	1	1	2	1	0	2	0	0	0	0	0
GCA_012518265	p_Halobacteriota_c_Methanosarcinia_o_Methanosarcinales_f_Methanosarcinaceae_g_Methanimicrococcus_s_Methanimicrococcus sp012518265_GCA_012518265	1	1	1	1	1	1	1	1	1	2	1	1	1	2	1	1	1	1	1	0	1	0	2	0	0	0	0	0	0	0	0	0	0	0	1	0	1	1	1	2	1	0	4	0	0	0	0	0
GCF_000013725	p_Halobacteriota_c_Methanosarcinia_o_Methanosarcinales_f_Methanosarcinaceae_g_Methanococcoides_s_Methanococcoides burtonii_GCF_000013725	1	1	1	1	1	1	1	1	1	2	1	1	1	1	2	1	1	1	1	1	1	0	1	1	1	1	2	0	2	1	1	1	1	0	1	2	0	0	0	0	1	1	3	1	1	1	1	1
GCF_000970325	p_Halobacteriota_c_Methanosarcinia_o_Methanosarcinales_f_Methanosarcinaceae_g_Methanococcoides_s_Methanococcoides methylutens_A_GCF_000970325	1	1	1	1	1	1	1	1	1	2	1	1	1	1	2	1	1	1	1	1	1	1	1	1	1	1	2	0	2	1	1	1	1	0	1	3	0	0	0	1	1	1	4	1	1	1	1	1
GCA_900773915	p_Halobacteriota_c_Methanosarcinia_o_Methanosarcinales_f_Methanosarcinaceae_g_Methanococcoides_s_Methanococcoides methylutens_GCA_900773915	1	1	1	1	1	1	1	1	1	2	1	1	1	1	2	1	1	1	1	1	1	1	1	1	1	1	2	0	2	1	1	1	1	0	1	3	0	0	0	1	1	1	5	1	1	1	1	1
GCF_000765475	p_Halobacteriota_c_Methanosarcinia_o_Methanosarcinales_f_Methanosarcinaceae_g_Methanococcoides_s_Methanococcoides methylutens_GCF_000765475	1	1	1	1	1	1	1	1	1	2	1	1	1	1	2	1	1	1	1	1	1	1	1	1	1	1	2	0	2	1	1	1	1	0	1	3	0	0	0	1	1	1	5	1	1	1	1	1
GCA_900774055	p_Halobacteriota_c_Methanosarcinia_o_Methanosarcinales_f_Methanosarcinaceae_g_Methanococcoides_s_Methanococcoides sp900774055_GCF_900774055	1	1	1	1	1	1	1	1	1	2	1	1	1	1	2	1	1	1	1	1	1	1	1	1	1	1	2	0	2	1	1	1	1	0	1	3	0	0	0	0	1	1	4	1	1	1	1	1
GCF_900774055	p_Halobacteriota_c_Methanosarcinia_o_Methanosarcinales_f_Methanosarcinaceae_g_Methanococcoides_s_Methanococcoides sp900774055_GCF_900774055	1	1	1	1	1	1	1	1	1	2	1	1	1	1	2	1	1	1	1	1	1	1	1	1	1	1	2	0	2	1	1	1	1	0	1	3	0	0	0	0	1	1	4	1	1	1	1	1
GCA_900773955	p_Halobacteriota_c_Methanosarcinia_o_Methanosarcinales_f_Methanosarcinaceae_g_Methanococcoides_s_Methanococcoides vulcani_GCA_900773955	1	1	1	1	1	1	1	1	2	2	2	1	1	1	2	1	1	1	1	1	1	1	1	1	1	1	2	0	2	1	1	1	1	0	1	3	0	0	0	1	1	1	4	1	1	1	1	1
GCA_900774285	p_Halobacteriota_c_Methanosarcinia_o_Methanosarcinales_f_Methanosarcinaceae_g_Methanococcoides_s_Methanococcoides vulcani_GCA_900774285	1	1	1	1	1	1	1	1	1	2	1	1	1	1	2	1	1	1	1	1	1	1	1	1	1	1	2	0	2	1	1	1	1	0	1	3	0	0	0	0	1	1	4	1	1	1	1	1
GCF_900111645	p_Halobacteriota_c_Methanosarcinia_o_Methanosarcinales_f_Methanosarcinaceae_g_Methanococcoides_s_Methanococcoides vulcani_GCF_900111645	1	1	1	1	1	1	1	1	2	2	2	1	1	1	2	1	1	1	1	1	1	1	1	1	1	1	2	0	2	1	1	1	1	0	1	3	0	0	0	1	1	1	4	1	1	1	1	1
GCF_000196655	p_Halobacteriota_c_Methanosarcinia_o_Methanosarcinales_f_Methanosarcinaceae_g_Methanohalobium_s_Methanohalobium evestigatum_GCF_000196655	1	1	1	1	1	1	1	1	1	2	1	1	1	1	2	1	1	1	1	1	1	1	1	1	1	1	2	0	1	1	1	1	1	0	1	2	0	0	0	0	1	1	3	1	1	1	1	1
GCA_001577555	p_Halobacteriota_c_Methanosarcinia_o_Methanosarcinales_f_Methanosarcinaceae_g_Methanohalophilus_s_Methanohalophilus euhalobius_GCA_001577555	1	1	1	1	1	1	1	1	1	1	1	1	1	2	2	1	1	1	1	1	1	1	1	0	1	1	3	0	2	1	0	1	1	0	1	2	0	0	0	0	2	1	4	1	0	1	1	1
GCA_001683555	p_Halobacteriota_c_Methanosarcinia_o_Methanosarcinales_f_Methanosarcinaceae_g_Methanohalophilus_s_Methanohalophilus euhalobius_GCA_001683555	1	1	1	1	1	1	1	1	1	2	1	1	1	3	3	2	2	2	2	2	2	1	1	1	1	1	2	0	2	1	1	1	1	0	1	2	0	0	0	0	2	1	5	1	1	1	1	1
GCA_001726015	p_Halobacteriota_c_Methanosarcinia_o_Methanosarcinales_f_Methanosarcinaceae_g_Methanohalophilus_s_Methanohalophilus euhalobius_GCA_001726015	1	1	1	1	1	1	1	1	1	2	1	1	1	1	2	1	1	1	1	1	1	1	1	1	1	1	2	0	2	1	1	1	1	0	1	3	0	0	0	0	2	1	4	1	1	1	1	1
GCA_002973515	p_Halobacteriota_c_Methanosarcinia_o_Methanosarcinales_f_Methanosarcinaceae_g_Methanohalophilus_s_Methanohalophilus euhalobius_GCA_002973515	1	1	1	1	1	1	1	1	1	2	1	1	1	2	2	1	1	1	1	1	1	1	1	1	1	1	2	0	2	1	1	1	1	0	1	3	0	0	0	0	2	1	3	1	1	1	1	1
GCA_003722155	p_Halobacteriota_c_Methanosarcinia_o_Methanosarcinales_f_Methanosarcinaceae_g_Methanohalophilus_s_Methanohalophilus euhalobius_GCA_003722155	1	1	1	1	1	1	1	1	1	2	1	1	1	2	2	1	1	1	1	1	1	1	1	1	1	1	2	0	2	1	1	1	1	0	1	3	0	0	0	0	1	1	3	1	1	1	1	1
GCA_003940385	p_Halobacteriota_c_Methanosarcinia_o_Methanosarcinales_f_Methanosarcinaceae_g_Methanohalophilus_s_Methanohalophilus euhalobius_GCA_003940385	1	1	1	1	1	1	1	1	1	2	1	1	1	1	2	1	1	1	1	1	1	1	1	1	1	1	2	0	2	1	1	1	1	0	1	3	0	0	0	0	2	0	4	1	1	1	1	1
GCA_003940405	p_Halobacteriota_c_Methanosarcinia_o_Methanosarcinales_f_Methanosarcinaceae_g_Methanohalophilus_s_Methanohalophilus euhalobius_GCA_003940405	1	1	1	1	1	1	1	1	1	2	1	1	2	1	2	1	1	0	0	1	1	1	1	1	1	1	2	0	2	1	0	1	1	0	0	2	0	0	0	0	2	1	2	1	1	1	1	1
GCA_004104135	p_Halobacteriota_c_Methanosarcinia_o_Methanosarcinales_f_Methanosarcinaceae_g_Methanohalophilus_s_Methanohalophilus euhalobius_GCA_004104135	1	1	1	1	1	1	1	1	1	2	1	1	1	1	2	1	1	1	1	1	1	1	1	1	1	1	2	0	2	1	1	1	1	0	1	3	0	0	0	0	2	1	4	1	1	1	1	1
GCA_004340645	p_Halobacteriota_c_Methanosarcinia_o_Methanosarcinales_f_Methanosarcinaceae_g_Methanohalophilus_s_Methanohalophilus euhalobius_GCA_004340645	1	1	1	1	1	1	1	1	1	2	1	1	1	1	2	1	1	1	1	1	1	1	1	1	1	1	2	0	2	1	1	1	1	0	1	3	0	0	0	0	2	1	4	1	1	1	1	1
GCF_900215215	p_Halobacteriota_c_Methanosarcinia_o_Methanosarcinales_f_Methanosarcinaceae_g_Methanohalophilus_s_Methanohalophilus euhalobius_GCF_900215215	1	1	1	1	1	1	1	1	1	2	1	1	1	1	2	1	1	1	1	1	1	1	1	1	1	1	2	0	2	1	1	1	1	0	1	3	0	0	0	0	2	1	4	1	1	1	1	1
GCA_003722055	p_Halobacteriota_c_Methanosarcinia_o_Methanosarcinales_f_Methanosarcinaceae_g_Methanohalophilus_s_Methanohalophilus halophilus_GCA_003722055	1	1	1	1	1	1	1	1	1	2	1	1	1	1	2	1	1	1	1	1	1	1	1	1	1	1	2	0	2	1	1	1	1	0	1	3	0	0	0	0	2	1	4	1	1	1	1	1
GCA_900106905	p_Halobacteriota_c_Methanosarcinia_o_Methanosarcinales_f_Methanosarcinaceae_g_Methanohalophilus_s_Methanohalophilus halophilus_GCA_900106905	1	1	1	1	1	1	1	1	1	2	1	1	1	1	2	1	1	1	1	1	1	1	1	1	1	1	2	0	2	1	1	1	1	0	1	3	0	0	0	0	2	1	4	1	1	1	1	1
GCF_001889405	p_Halobacteriota_c_Methanosarcinia_o_Methanosarcinales_f_Methanosarcinaceae_g_Methanohalophilus_s_Methanohalophilus halophilus_GCF_001889405	1	1	1	1	1	1	1	1	1	2	1	1	1	1	2	1	1	1	1	1	1	1	1	1	1	1	2	0	2	1	1	1	1	0	1	3	0	0	0	0	2	1	4	1	1	1	1	1
GCF_000025865	p_Halobacteriota_c_Methanosarcinia_o_Methanosarcinales_f_Methanosarcinaceae_g_Methanohalophilus_s_Methanohalophilus mahii_GCF_000025865	1	1	1	1	1	1	1	1	1	2	1	1	1	2	2	1	1	1	1	1	1	1	1	1	1	1	2	0	2	1	1	1	1	0	1	3	0	0	0	0	1	1	4	1	1	1	1	1
GCA_001888095	p_Halobacteriota_c_Methanosarcinia_o_Methanosarcinales_f_Methanosarcinaceae_g_Methanohalophilus_s_Methanohalophilus portucalensis_GCA_001888095	1	1	1	1	1	1	1	1	1	2	1	1	1	1	2	1	1	1	1	1	1	1	1	1	1	1	2	0	2	1	1	1	1	0	1	3	0	0	0	0	2	1	4	1	1	1	1	1
GCA_003722115	p_Halobacteriota_c_Methanosarcinia_o_Methanosarcinales_f_Methanosarcinaceae_g_Methanohalophilus_s_Methanohalophilus portucalensis_GCA_003722115	1	1	1	1	1	1	1	1	1	2	1	1	1	1	2	1	1	1	1	1	1	1	1	1	1	1	2	0	2	1	1	1	1	0	1	3	0	0	0	0	2	1	4	1	1	1	1	1
GCA_900177455	p_Halobacteriota_c_Methanosarcinia_o_Methanosarcinales_f_Methanosarcinaceae_g_Methanohalophilus_s_Methanohalophilus portucalensis_GCA_900177455	1	1	1	1	1	1	1	1	1	2	1	1	1	1	2	1	1	1	1	1	1	1	1	1	1	1	2	0	2	1	1	1	1	0	1	3	0	0	0	0	2	1	4	1	1	1	1	1
GCF_002761295	p_Halobacteriota_c_Methanosarcinia_o_Methanosarcinales_f_Methanosarcinaceae_g_Methanohalophilus_s_Methanohalophilus portucalensis_GCF_002761295	1	1	1	1	1	1	1	1	1	2	1	1	1	1	2	1	1	1	1	1	1	1	1	1	1	1	2	0	2	1	1	1	1	0	1	3	0	0	0	0	2	1	4	1	1	1	1	1
GCF_003722075	p_Halobacteriota_c_Methanosarcinia_o_Methanosarcinales_f_Methanosarcinaceae_g_Methanohalophilus_s_Methanohalophilus sp003722075_GCF_003722075	1	1	1	1	1	1	1	1	1	2	1	1	1	1	2	1	1	1	1	1	1	1	1	1	1	1	2	0	2	1	1	1	1	0	1	3	0	0	0	0	2	1	4	1	1	1	1	1
GCF_004137855	p_Halobacteriota_c_Methanosarcinia_o_Methanosarcinales_f_Methanosarcinaceae_g_Methanohalophilus_s_Methanohalophilus sp004137855_GCF_004137855	1	1	1	1	1	1	2	1	1	2	1	1	3	1	2	1	1	1	2	1	1	1	1	1	1	1	2	0	2	1	1	1	1	0	2	2	0	0	0	0	2	1	5	1	1	1	1	1
GCF_900114835	p_Halobacteriota_c_Methanosarcinia_o_Methanosarcinales_f_Methanosarcinaceae_g_Methanolobus_s_Methanolobus profundi_GCF_900114835	1	1	1	1	1	1	1	1	2	2	3	1	1	2	1	1	1	1	1	1	1	0	1	1	1	1	2	0	2	1	2	1	1	0	1	3	0	0	0	2	1	1	4	1	1	1	1	1
GCF_000306725	p_Halobacteriota_c_Methanosarcinia_o_Methanosarcinales_f_Methanosarcinaceae_g_Methanolobus_s_Methanolobus psychrophilus_GCF_000306725	1	1	1	1	1	1	1	1	1	2	2	1	1	2	1	1	1	1	1	1	1	0	1	1	1	1	2	0	2	1	1	1	1	0	2	3	0	0	0	0	1	1	4	1	1	1	1	1
GCF_002243045	p_Halobacteriota_c_Methanosarcinia_o_Methanosarcinales_f_Methanosarcinaceae_g_Methanolobus_s_Methanolobus psychrotolerans_GCF_002243045	1	1	1	1	1	1	1	1	3	2	3	1	1	2	1	1	1	1	1	1	1	0	1	1	1	1	2	0	2	1	1	1	1	0	1	3	0	0	0	0	1	1	4	1	1	1	1	1
GCA_002501695	p_Halobacteriota_c_Methanosarcinia_o_Methanosarcinales_f_Methanosarcinaceae_g_Methanolobus_s_Methanolobus sp002501695_GCA_002501695	0	0	0	0	0	1	1	0	1	2	2	1	1	1	1	1	1	1	1	1	1	0	1	1	1	1	1	0	2	1	1	1	1	0	2	4	0	0	0	0	1	0	4	1	1	1	1	1
GCA_002507205	p_Halobacteriota_c_Methanosarcinia_o_Methanosarcinales_f_Methanosarcinaceae_g_Methanolobus_s_Methanolobus sp002507205_GCA_002507205	2	2	2	2	2	1	1	3	2	2	3	1	1	1	1	1	1	1	1	1	1	0	1	1	1	1	2	0	3	1	1	1	1	0	1	3	0	0	0	0	1	1	5	1	1	1	1	1
GCA_002508635	p_Halobacteriota_c_Methanosarcinia_o_Methanosarcinales_f_Methanosarcinaceae_g_Methanolobus_s_Methanolobus sp002508635_GCA_002508635	1	1	1	1	1	1	1	1	1	1	2	1	1	1	1	1	1	1	0	1	1	0	1	0	0	0	1	0	2	1	1	0	0	0	2	3	0	0	0	0	1	0	4	1	0	0	1	1
GCA_003559435	p_Halobacteriota_c_Methanosarcinia_o_Methanosarcinales_f_Methanosarcinaceae_g_Methanolobus_s_Methanolobus sp003565715_GCA_003559435	1	1	1	1	1	1	1	1	1	2	1	1	1	1	1	1	1	1	1	1	1	0	1	1	1	1	2	0	2	1	1	1	1	0	1	2	0	0	0	0	1	1	4	1	1	1	1	1
GCA_003565715	p_Halobacteriota_c_Methanosarcinia_o_Methanosarcinales_f_Methanosarcinaceae_g_Methanolobus_s_Methanolobus sp003565715_GCA_003565715	1	1	1	1	1	1	1	1	1	1	1	1	1	1	1	1	1	1	1	1	1	0	1	1	1	1	2	0	2	1	1	1	1	0	1	2	0	0	0	0	1	1	4	1	1	1	1	1
GCA_004745425	p_Halobacteriota_c_Methanosarcinia_o_Methanosarcinales_f_Methanosarcinaceae_g_Methanolobus_s_Methanolobus sp004745425_GCF_004745425	1	1	1	1	1	1	1	1	1	2	2	1	1	2	1	1	1	1	1	1	1	0	1	1	1	1	2	0	2	1	1	1	1	0	2	3	0	0	0	0	1	1	4	1	1	1	1	1
GCF_004745425	p_Halobacteriota_c_Methanosarcinia_o_Methanosarcinales_f_Methanosarcinaceae_g_Methanolobus_s_Methanolobus sp004745425_GCF_004745425	1	1	1	1	1	1	1	1	1	2	2	1	1	2	1	1	1	1	1	1	1	0	1	1	1	1	2	0	2	1	1	1	1	0	2	3	0	0	0	0	1	1	4	1	1	1	1	1
GCF_000504205	p_Halobacteriota_c_Methanosarcinia_o_Methanosarcinales_f_Methanosarcinaceae_g_Methanolobus_s_Methanolobus tindarius_GCF_000504205	1	1	1	1	1	1	1	1	2	2	3	1	1	1	1	1	1	1	1	1	1	0	1	1	1	1	2	0	2	1	1	1	1	0	1	3	0	0	0	1	1	1	4	1	1	1	1	1
GCA_006546655	p_Halobacteriota_c_Methanosarcinia_o_Methanosarcinales_f_Methanosarcinaceae_g_Methanolobus_s_Methanolobus vulcani_A_GCA_006546655	1	1	1	1	1	1	1	1	3	2	2	1	1	1	1	1	1	1	1	1	1	0	1	1	1	1	2	0	2	1	1	1	1	0	1	3	0	0	0	1	1	1	4	1	1	1	1	1
GCA_900100715	p_Halobacteriota_c_Methanosarcinia_o_Methanosarcinales_f_Methanosarcinaceae_g_Methanolobus_s_Methanolobus vulcani_GCA_900100715	1	1	1	1	1	1	1	1	2	2	2	1	1	1	1	1	1	1	1	1	1	0	1	1	1	1	2	0	2	1	1	1	1	0	1	4	0	0	0	0	1	1	4	1	1	1	1	1
GCA_001577565	p_Halobacteriota_c_Methanosarcinia_o_Methanosarcinales_f_Methanosarcinaceae_g_Methanolobus_s_Methanolobus zinderi_GCA_001577565	1	1	1	1	1	1	1	1	1	2	2	1	1	1	0	1	1	1	1	1	0	0	1	1	1	1	1	0	2	1	1	0	1	0	2	4	0	0	1	0	1	1	4	1	1	1	1	1
GCA_013388255	p_Halobacteriota_c_Methanosarcinia_o_Methanosarcinales_f_Methanosarcinaceae_g_Methanolobus_s_Methanolobus zinderi_GCA_013388255	1	1	1	1	1	1	1	1	1	2	2	1	1	1	1	1	1	1	1	1	1	0	1	1	1	1	2	0	2	1	1	1	1	0	2	4	0	0	0	0	1	1	4	1	1	1	1	1
GCA_002503365	p_Halobacteriota_c_Methanosarcinia_o_Methanosarcinales_f_Methanosarcinaceae_g_Methanomethylovorans_s_Methanomethylovorans hollandica_GCA_002503365	1	1	1	1	1	1	1	0	1	2	1	1	1	2	1	1	1	1	0	1	1	0	1	1	1	1	2	0	2	1	1	1	1	0	1	3	0	0	0	0	1	0	4	1	1	1	1	1
GCA_002508385	p_Halobacteriota_c_Methanosarcinia_o_Methanosarcinales_f_Methanosarcinaceae_g_Methanomethylovorans_s_Methanomethylovorans hollandica_GCA_002508385	1	1	1	1	1	1	1	1	1	2	1	1	1	2	1	1	1	0	0	1	1	0	1	0	1	0	2	0	1	0	1	1	1	0	1	2	0	0	0	0	1	0	4	1	1	1	1	1
GCF_000328665	p_Halobacteriota_c_Methanosarcinia_o_Methanosarcinales_f_Methanosarcinaceae_g_Methanomethylovorans_s_Methanomethylovorans hollandica_GCF_000328665	1	1	1	1	1	1	1	1	1	2	1	1	1	2	1	1	1	1	1	1	1	0	1	1	1	1	2	0	2	1	1	1	1	0	1	3	0	0	0	0	1	1	4	1	1	1	1	1
GCA_001896725	p_Halobacteriota_c_Methanosarcinia_o_Methanosarcinales_f_Methanosarcinaceae_g_Methanomethylovorans_s_Methanomethylovorans sp001896725_GCA_001896725	1	1	1	1	1	1	1	1	1	2	1	1	1	1	1	1	1	1	1	1	1	0	1	1	1	1	2	0	2	1	1	1	1	0	1	1	0	0	0	0	1	1	4	1	1	1	1	1
GCA_002067265	p_Halobacteriota_c_Methanosarcinia_o_Methanosarcinales_f_Methanosarcinaceae_g_Methanomethylovorans_s_Methanomethylovorans sp002067265_GCA_002067265	1	1	1	1	1	1	1	1	0	0	2	1	0	1	0	0	0	0	0	0	0	0	1	0	0	0	0	0	0	1	1	0	1	0	0	1	0	0	1	0	0	0	1	0	1	1	0	1
GCA_002067275	p_Halobacteriota_c_Methanosarcinia_o_Methanosarcinales_f_Methanosarcinaceae_g_Methanomethylovorans_s_Methanomethylovorans sp002067275_GCA_002067275	1	1	1	1	1	1	0	1	1	2	2	1	1	1	1	1	1	1	1	1	1	0	1	1	1	1	2	0	2	1	1	1	1	0	1	3	0	0	0	0	1	1	4	1	1	1	1	1
GCA_002508425	p_Halobacteriota_c_Methanosarcinia_o_Methanosarcinales_f_Methanosarcinaceae_g_Methanomethylovorans_s_Methanomethylovorans sp002508425_GCA_002508425	1	0	0	0	0	1	1	1	1	2	2	1	1	2	0	0	0	0	0	0	0	0	1	1	1	1	1	0	2	1	1	1	1	0	1	4	0	0	0	1	1	1	4	1	1	1	1	1
GCA_014361205	p_Halobacteriota_c_Methanosarcinia_o_Methanosarcinales_f_Methanosarcinaceae_g_Methanomethylovorans_s_Methanomethylovorans sp014361205_GCA_014361205	1	1	1	1	1	1	1	1	2	2	2	1	1	1	1	1	1	1	1	1	1	0	1	1	1	1	2	0	2	1	1	1	1	0	1	3	0	0	0	0	0	1	4	1	1	1	1	1
GCA_003555325	p_Halobacteriota_c_Methanosarcinia_o_Methanosarcinales_f_Methanosarcinaceae_g_Methanosalsum_s_Methanosalsum natronophilum_GCA_003555325	1	1	1	1	1	1	1	1	1	2	1	1	1	1	2	1	1	1	1	1	1	1	1	0	0	0	1	0	1	1	1	1	1	0	1	2	0	0	0	0	0	1	3	1	0	1	1	1
GCA_007127385	p_Halobacteriota_c_Methanosarcinia_o_Methanosarcinales_f_Methanosarcinaceae_g_Methanosalsum_s_Methanosalsum sp007127385_GCA_007127385	0	0	0	0	0	1	1	1	1	2	1	1	0	1	1	1	1	1	1	1	1	1	1	1	1	1	1	0	1	0	1	1	0	0	1	1	0	0	0	1	1	1	3	1	0	0	1	0
GCF_000217995	p_Halobacteriota_c_Methanosarcinia_o_Methanosarcinales_f_Methanosarcinaceae_g_Methanosalsum_s_Methanosalsum zhilinae_GCF_000217995	1	1	1	1	1	1	1	1	1	2	1	1	1	1	2	1	1	1	1	1	1	1	1	1	1	1	2	0	1	1	1	1	1	0	1	2	0	0	0	1	1	1	3	1	1	1	1	1
GCA_000007345	p_Halobacteriota_c_Methanosarcinia_o_Methanosarcinales_f_Methanosarcinaceae_g_Methanosarcina_s_Methanosarcina acetivorans_GCA_000007345	1	1	1	1	1	1	1	1	1	2	6	1	1	1	2	1	1	1	1	1	1	1	1	3	4	3	4	0	3	1	1	1	1	0	1	3	1	1	1	2	2	1	4	1	1	1	1	1
GCA_013329655	p_Halobacteriota_c_Methanosarcinia_o_Methanosarcinales_f_Methanosarcinaceae_g_Methanosarcina_s_Methanosarcina acetivorans_GCA_013329655	1	1	1	1	1	1	1	1	1	2	4	1	1	1	2	1	1	1	1	1	1	1	1	1	3	1	1	0	3	0	1	1	1	0	1	3	0	0	0	1	2	1	4	1	1	1	1	1
GCF_000970305	p_Halobacteriota_c_Methanosarcinia_o_Methanosarcinales_f_Methanosarcinaceae_g_Methanosarcina_s_Methanosarcina barkeri_A_GCF_000970305	1	1	1	1	1	1	1	1	1	2	6	1	1	2	2	1	1	1	1	1	1	1	1	2	3	2	3	0	3	1	1	1	1	0	4	1	1	1	1	2	2	1	4	1	1	1	1	1
GCA_000969985	p_Halobacteriota_c_Methanosarcinia_o_Methanosarcinales_f_Methanosarcinaceae_g_Methanosarcina_s_Methanosarcina barkeri_B_GCA_000969985	1	1	1	1	1	1	1	1	2	3	5	1	1	3	2	1	1	1	1	1	1	1	1	1	3	3	2	0	2	1	1	1	1	0	2	3	2	2	2	2	2	1	4	1	1	1	1	1
GCF_000195895	p_Halobacteriota_c_Methanosarcinia_o_Methanosarcinales_f_Methanosarcinaceae_g_Methanosarcina_s_Methanosarcina barkeri_B_GCF_000195895	1	1	1	1	1	1	1	1	2	3	5	1	1	3	2	1	1	1	1	1	1	1	1	1	3	3	2	0	2	1	1	1	1	0	2	3	2	2	2	2	2	1	4	1	1	1	1	1
GCA_000970065	p_Halobacteriota_c_Methanosarcinia_o_Methanosarcinales_f_Methanosarcinaceae_g_Methanosarcina_s_Methanosarcina barkeri_GCA_000970065	1	1	1	1	1	1	1	1	1	3	5	1	1	3	2	1	1	1	1	1	1	1	1	4	4	3	4	0	4	1	1	1	1	0	1	4	2	2	2	2	2	1	4	1	1	1	1	1
GCA_001027005	p_Halobacteriota_c_Methanosarcinia_o_Methanosarcinales_f_Methanosarcinaceae_g_Methanosarcina_s_Methanosarcina barkeri_GCA_001027005	1	1	1	1	1	1	1	1	1	3	5	1	1	3	2	1	1	1	1	1	1	1	1	2	3	2	3	0	3	1	1	1	1	0	1	4	2	2	2	2	2	1	4	1	1	1	1	1
GCA_001316305	p_Halobacteriota_c_Methanosarcinia_o_Methanosarcinales_f_Methanosarcinaceae_g_Methanosarcina_s_Methanosarcina barkeri_GCA_001316305	1	3	1	1	1	3	1	3	1	4	7	2	3	6	3	1	2	1	2	1	1	1	2	2	6	3	4	0	4	1	1	1	1	0	1	5	4	3	3	2	2	2	6	1	2	0	2	1
GCA_001729375	p_Halobacteriota_c_Methanosarcinia_o_Methanosarcinales_f_Methanosarcinaceae_g_Methanosarcina_s_Methanosarcina barkeri_GCA_001729375	1	1	1	1	1	1	1	1	1	3	5	1	1	2	2	1	1	1	1	1	1	1	1	2	4	2	3	0	2	1	1	1	1	0	1	4	2	2	2	2	2	1	4	1	1	1	1	1
GCF_000970025	p_Halobacteriota_c_Methanosarcinia_o_Methanosarcinales_f_Methanosarcinaceae_g_Methanosarcina_s_Methanosarcina barkeri_GCF_000970025	1	1	1	1	1	1	1	1	1	3	5	1	1	4	2	1	1	1	1	1	1	1	1	3	4	3	4	0	3	1	1	1	1	0	1	4	2	2	2	2	2	1	4	1	1	1	1	1
GCA_012519275	p_Halobacteriota_c_Methanosarcinia_o_Methanosarcinales_f_Methanosarcinaceae_g_Methanosarcina_s_Methanosarcina flavescens_GCA_012519275	1	1	1	1	1	1	1	1	1	2	1	1	1	1	2	1	1	1	1	1	1	1	1	2	2	2	3	0	2	1	1	1	1	0	2	4	1	1	1	2	1	1	4	1	1	1	1	1
GCF_001304615	p_Halobacteriota_c_Methanosarcinia_o_Methanosarcinales_f_Methanosarcinaceae_g_Methanosarcina_s_Methanosarcina flavescens_GCF_001304615	1	1	1	1	1	1	1	1	1	2	2	1	1	1	2	1	1	1	1	1	1	1	1	2	2	2	3	0	2	1	1	1	1	0	2	4	1	1	1	2	1	1	4	1	1	1	1	1
GCA_001316205	p_Halobacteriota_c_Methanosarcinia_o_Methanosarcinales_f_Methanosarcinaceae_g_Methanosarcina_s_Methanosarcina horonobensis_GCA_001316205	2	1	2	2	1	2	3	2	1	5	2	2	3	5	4	1	2	3	2	1	1	1	3	4	5	3	3	0	6	2	1	2	1	0	6	5	2	1	1	2	7	2	8	3	2	3	1	1
GCF_000970285	p_Halobacteriota_c_Methanosarcinia_o_Methanosarcinales_f_Methanosarcinaceae_g_Methanosarcina_s_Methanosarcina horonobensis_GCF_000970285	1	1	1	1	1	1	1	1	1	2	2	1	1	2	2	1	1	1	1	1	1	1	1	2	3	2	3	0	2	1	1	1	1	0	4	3	1	1	1	2	2	1	4	1	1	1	1	1
GCF_000970265	p_Halobacteriota_c_Methanosarcinia_o_Methanosarcinales_f_Methanosarcinaceae_g_Methanosarcina_s_Methanosarcina lacustris_GCF_000970265	1	1	1	1	1	1	1	1	1	2	2	1	1	2	2	1	1	1	1	1	1	0	1	2	2	2	3	0	2	1	1	1	1	0	1	3	0	0	0	1	1	1	4	1	1	1	1	1
GCA_000007065	p_Halobacteriota_c_Methanosarcinia_o_Methanosarcinales_f_Methanosarcinaceae_g_Methanosarcina_s_Methanosarcina mazei_GCA_000007065	1	1	1	1	1	1	1	1	1	2	2	1	1	2	2	1	1	1	1	1	1	1	1	2	2	2	3	0	2	1	1	1	1	0	3	3	1	1	1	2	1	1	4	1	1	1	1	1
GCA_000341715	p_Halobacteriota_c_Methanosarcinia_o_Methanosarcinales_f_Methanosarcinaceae_g_Methanosarcina_s_Methanosarcina mazei_GCA_000341715	1	1	1	1	1	1	1	2	1	2	2	1	2	2	2	1	1	1	1	1	1	1	1	2	2	1	3	0	2	1	1	1	1	0	4	3	1	1	1	2	1	1	4	1	1	1	1	1
GCA_000970185	p_Halobacteriota_c_Methanosarcinia_o_Methanosarcinales_f_Methanosarcinaceae_g_Methanosarcina_s_Methanosarcina mazei_GCA_000970185	1	1	1	1	1	1	1	1	1	2	2	1	1	2	2	1	1	1	1	1	1	1	1	2	3	2	3	0	2	1	1	1	1	0	3	3	1	1	1	2	1	1	5	1	1	1	1	1
GCA_000970225	p_Halobacteriota_c_Methanosarcinia_o_Methanosarcinales_f_Methanosarcinaceae_g_Methanosarcina_s_Methanosarcina mazei_GCA_000970225	1	1	1	1	1	1	1	1	1	2	2	1	1	4	2	1	1	1	1	1	1	1	1	2	2	2	3	0	2	1	1	1	1	0	3	3	1	1	1	2	1	1	4	1	1	1	1	1
GCA_000970245	p_Halobacteriota_c_Methanosarcinia_o_Methanosarcinales_f_Methanosarcinaceae_g_Methanosarcina_s_Methanosarcina mazei_GCA_000970245	1	1	1	1	1	1	1	1	1	2	3	1	1	2	2	1	1	1	1	1	1	1	1	2	2	2	3	0	2	1	1	1	1	0	3	3	1	1	1	2	1	1	4	1	1	1	1	1
GCA_000978935	p_Halobacteriota_c_Methanosarcinia_o_Methanosarcinales_f_Methanosarcinaceae_g_Methanosarcina_s_Methanosarcina mazei_GCA_000978935	1	1	1	1	1	1	1	1	1	2	3	1	1	2	2	1	1	1	1	1	1	1	1	2	2	2	3	0	2	1	1	1	1	0	3	3	1	1	1	2	1	1	4	1	1	1	1	1
GCA_000978945	p_Halobacteriota_c_Methanosarcinia_o_Methanosarcinales_f_Methanosarcinaceae_g_Methanosarcina_s_Methanosarcina mazei_GCA_000978945	1	1	1	1	1	1	1	1	1	2	3	1	1	2	2	1	1	1	1	1	1	1	1	2	2	2	3	0	2	1	1	1	1	0	3	3	1	1	1	2	1	1	4	1	1	1	1	1
GCA_000978955	p_Halobacteriota_c_Methanosarcinia_o_Methanosarcinales_f_Methanosarcinaceae_g_Methanosarcina_s_Methanosarcina mazei_GCA_000978955	1	1	1	1	1	1	1	1	1	2	3	1	1	2	2	1	1	1	1	1	1	1	1	2	2	1	3	0	2	1	1	1	1	0	3	3	1	1	2	2	1	1	4	1	1	1	1	1
GCA_000978965	p_Halobacteriota_c_Methanosarcinia_o_Methanosarcinales_f_Methanosarcinaceae_g_Methanosarcina_s_Methanosarcina mazei_GCA_000978965	1	1	1	1	1	1	1	1	1	2	2	1	1	2	2	1	1	1	1	1	1	1	1	2	2	2	3	0	2	1	1	1	1	0	3	3	1	1	1	2	1	1	4	1	1	1	1	1
GCA_000979015	p_Halobacteriota_c_Methanosarcinia_o_Methanosarcinales_f_Methanosarcinaceae_g_Methanosarcina_s_Methanosarcina mazei_GCA_000979015	1	1	1	1	1	1	1	1	1	2	2	1	1	2	2	1	1	1	1	1	1	1	1	2	2	2	3	0	2	1	1	1	1	0	3	3	1	1	1	2	1	1	4	1	1	1	1	1
GCA_000979025	p_Halobacteriota_c_Methanosarcinia_o_Methanosarcinales_f_Methanosarcinaceae_g_Methanosarcina_s_Methanosarcina mazei_GCA_000979025	1	1	1	1	1	1	1	1	1	2	2	1	1	2	2	1	1	1	1	1	1	1	1	2	2	2	3	0	2	1	1	1	1	0	3	3	1	1	1	2	1	1	4	1	1	1	1	1
GCA_000979035	p_Halobacteriota_c_Methanosarcinia_o_Methanosarcinales_f_Methanosarcinaceae_g_Methanosarcina_s_Methanosarcina mazei_GCA_000979035	1	1	1	1	1	1	1	1	1	2	2	1	1	2	2	1	1	1	1	1	1	1	1	2	2	2	3	0	2	1	1	1	1	0	3	3	1	1	1	2	1	1	4	1	1	1	1	1
GCA_000979045	p_Halobacteriota_c_Methanosarcinia_o_Methanosarcinales_f_Methanosarcinaceae_g_Methanosarcina_s_Methanosarcina mazei_GCA_000979045	1	1	1	1	1	1	1	1	1	2	2	1	1	2	2	1	1	1	1	1	1	1	1	2	2	2	3	0	2	1	1	1	1	0	3	3	1	1	1	2	1	1	4	1	1	1	1	1
GCA_000979095	p_Halobacteriota_c_Methanosarcinia_o_Methanosarcinales_f_Methanosarcinaceae_g_Methanosarcina_s_Methanosarcina mazei_GCA_000979095	1	1	1	1	1	1	1	1	1	2	2	1	1	2	2	1	1	1	1	1	1	1	1	2	2	2	3	0	2	1	1	1	1	0	3	3	1	1	1	2	1	1	4	1	1	1	1	1
GCA_000979105	p_Halobacteriota_c_Methanosarcinia_o_Methanosarcinales_f_Methanosarcinaceae_g_Methanosarcina_s_Methanosarcina mazei_GCA_000979105	1	1	1	1	1	1	1	1	1	2	2	1	1	2	2	1	1	1	1	1	1	1	1	2	2	2	3	0	2	1	1	1	1	0	3	3	1	1	1	2	1	1	4	1	1	1	1	1
GCA_000979115	p_Halobacteriota_c_Methanosarcinia_o_Methanosarcinales_f_Methanosarcinaceae_g_Methanosarcina_s_Methanosarcina mazei_GCA_000979115	1	1	1	1	1	1	1	1	1	2	2	1	1	2	2	1	1	1	1	1	1	1	1	2	2	2	3	0	2	1	1	1	1	0	3	3	1	1	1	2	1	1	4	1	1	1	1	1
GCA_000979125	p_Halobacteriota_c_Methanosarcinia_o_Methanosarcinales_f_Methanosarcinaceae_g_Methanosarcina_s_Methanosarcina mazei_GCA_000979125	1	1	1	1	1	1	1	1	1	2	3	1	1	2	2	1	1	1	1	1	1	1	1	2	2	2	3	0	2	1	1	1	1	0	3	3	1	1	1	2	1	1	4	1	1	1	1	1
GCA_000979175	p_Halobacteriota_c_Methanosarcinia_o_Methanosarcinales_f_Methanosarcinaceae_g_Methanosarcina_s_Methanosarcina mazei_GCA_000979175	1	1	1	1	1	1	1	1	1	2	3	1	1	2	2	1	1	1	1	1	1	1	1	2	2	2	3	0	2	1	1	1	1	0	3	3	1	1	1	2	1	1	4	1	1	1	1	1
GCA_000979185	p_Halobacteriota_c_Methanosarcinia_o_Methanosarcinales_f_Methanosarcinaceae_g_Methanosarcina_s_Methanosarcina mazei_GCA_000979185	1	1	1	1	1	1	1	1	1	2	2	1	1	2	2	1	1	1	1	1	1	1	1	2	2	2	3	0	2	1	1	1	1	0	3	4	1	1	1	2	1	1	4	1	1	1	1	1
GCA_000979195	p_Halobacteriota_c_Methanosarcinia_o_Methanosarcinales_f_Methanosarcinaceae_g_Methanosarcina_s_Methanosarcina mazei_GCA_000979195	1	1	1	1	1	1	1	1	1	2	3	1	1	2	2	1	1	1	1	1	1	1	1	2	2	2	3	0	2	1	1	1	1	0	3	3	1	1	1	2	1	1	4	1	1	1	1	1
GCA_000979205	p_Halobacteriota_c_Methanosarcinia_o_Methanosarcinales_f_Methanosarcinaceae_g_Methanosarcina_s_Methanosarcina mazei_GCA_000979205	1	1	1	1	1	1	1	1	1	2	3	1	1	2	2	1	1	1	1	1	1	1	1	2	2	2	3	0	2	1	1	1	1	0	3	3	1	1	1	2	1	1	4	1	1	1	1	1
GCA_000979255	p_Halobacteriota_c_Methanosarcinia_o_Methanosarcinales_f_Methanosarcinaceae_g_Methanosarcina_s_Methanosarcina mazei_GCA_000979255	1	1	1	1	1	1	1	1	1	2	3	1	1	2	2	1	1	1	1	1	1	1	1	2	2	2	3	0	2	1	1	1	1	0	3	3	1	1	1	2	1	1	4	1	1	1	1	1
GCA_000979265	p_Halobacteriota_c_Methanosarcinia_o_Methanosarcinales_f_Methanosarcinaceae_g_Methanosarcina_s_Methanosarcina mazei_GCA_000979265	1	1	1	1	1	1	1	1	1	2	5	1	1	2	2	1	1	1	1	1	1	1	1	2	2	2	3	0	2	1	1	1	1	0	3	3	1	1	1	2	1	1	4	1	1	1	1	1
GCA_000979275	p_Halobacteriota_c_Methanosarcinia_o_Methanosarcinales_f_Methanosarcinaceae_g_Methanosarcina_s_Methanosarcina mazei_GCA_000979275	1	1	1	1	1	1	1	1	1	2	3	1	1	2	2	1	1	1	1	1	1	1	1	2	2	2	3	0	2	1	1	1	1	0	3	3	1	1	1	2	1	1	4	1	1	1	1	1
GCA_000979335	p_Halobacteriota_c_Methanosarcinia_o_Methanosarcinales_f_Methanosarcinaceae_g_Methanosarcina_s_Methanosarcina mazei_GCA_000979335	1	1	1	1	1	1	1	1	1	2	3	1	1	2	2	1	1	1	1	1	1	1	1	2	2	2	3	0	2	1	1	1	1	0	3	3	1	1	1	2	1	1	4	1	1	1	1	1
GCA_000979345	p_Halobacteriota_c_Methanosarcinia_o_Methanosarcinales_f_Methanosarcinaceae_g_Methanosarcina_s_Methanosarcina mazei_GCA_000979345	1	1	1	1	1	1	1	1	1	2	5	1	1	2	2	1	1	1	1	1	1	1	1	2	2	2	3	0	2	1	1	1	1	0	3	3	1	1	1	2	1	1	4	1	1	1	1	1
GCA_000979375	p_Halobacteriota_c_Methanosarcinia_o_Methanosarcinales_f_Methanosarcinaceae_g_Methanosarcina_s_Methanosarcina mazei_GCA_000979375	1	1	1	1	1	1	1	1	1	2	3	1	1	2	2	1	1	1	1	1	1	1	1	2	2	2	3	0	2	1	1	1	1	0	3	3	1	1	1	2	2	1	4	1	1	1	1	1
GCA_000979495	p_Halobacteriota_c_Methanosarcinia_o_Methanosarcinales_f_Methanosarcinaceae_g_Methanosarcina_s_Methanosarcina mazei_GCA_000979495	1	1	1	1	1	1	1	1	1	2	3	1	1	2	2	1	1	1	1	1	1	1	1	2	2	1	3	0	2	1	1	1	1	0	3	3	1	1	1	2	1	1	4	1	1	1	1	1
GCA_000979505	p_Halobacteriota_c_Methanosarcinia_o_Methanosarcinales_f_Methanosarcinaceae_g_Methanosarcina_s_Methanosarcina mazei_GCA_000979505	1	1	1	1	1	1	1	1	1	2	3	1	1	2	2	1	1	1	1	1	1	1	1	2	2	2	3	0	2	1	1	1	1	0	3	3	1	1	1	2	1	1	4	1	1	1	1	1
GCA_000979515	p_Halobacteriota_c_Methanosarcinia_o_Methanosarcinales_f_Methanosarcinaceae_g_Methanosarcina_s_Methanosarcina mazei_GCA_000979515	1	1	1	1	1	1	1	1	1	2	3	1	1	2	2	1	1	1	1	1	1	1	1	2	2	2	3	0	2	1	1	1	1	0	3	3	1	1	1	2	1	1	4	1	1	1	1	1
GCA_000979555	p_Halobacteriota_c_Methanosarcinia_o_Methanosarcinales_f_Methanosarcinaceae_g_Methanosarcina_s_Methanosarcina mazei_GCA_000979555	1	1	1	1	1	1	1	1	1	2	3	1	1	2	2	1	1	1	1	1	1	1	1	2	2	2	3	0	2	1	1	1	1	0	3	3	1	1	1	2	1	1	4	1	1	1	1	1
GCA_000979575	p_Halobacteriota_c_Methanosarcinia_o_Methanosarcinales_f_Methanosarcinaceae_g_Methanosarcina_s_Methanosarcina mazei_GCA_000979575	1	1	1	1	1	1	1	1	1	2	3	1	1	2	2	1	1	1	1	1	1	1	1	1	1	1	2	0	2	1	1	1	1	0	3	3	1	1	1	2	1	1	4	1	1	1	1	1
GCA_000979585	p_Halobacteriota_c_Methanosarcinia_o_Methanosarcinales_f_Methanosarcinaceae_g_Methanosarcina_s_Methanosarcina mazei_GCA_000979585	1	1	1	1	1	1	1	1	1	2	3	1	1	2	2	1	1	1	1	1	1	1	1	2	2	2	3	0	2	1	1	1	1	0	3	3	1	1	1	2	1	1	4	1	1	1	1	1
GCA_000979595	p_Halobacteriota_c_Methanosarcinia_o_Methanosarcinales_f_Methanosarcinaceae_g_Methanosarcina_s_Methanosarcina mazei_GCA_000979595	1	1	1	1	1	1	1	1	1	2	2	1	1	2	2	1	1	1	1	1	1	1	1	2	2	2	3	0	2	1	1	1	1	0	3	3	1	1	1	2	1	1	4	1	1	1	1	1
GCA_000979635	p_Halobacteriota_c_Methanosarcinia_o_Methanosarcinales_f_Methanosarcinaceae_g_Methanosarcina_s_Methanosarcina mazei_GCA_000979635	1	1	1	1	1	1	1	1	1	2	2	1	1	2	2	1	1	1	1	1	1	1	1	2	2	2	3	0	2	1	1	1	1	0	3	3	1	1	1	2	1	1	4	1	1	1	1	1
GCA_000979655	p_Halobacteriota_c_Methanosarcinia_o_Methanosarcinales_f_Methanosarcinaceae_g_Methanosarcina_s_Methanosarcina mazei_GCA_000979655	1	1	1	1	1	1	1	1	1	2	3	1	1	2	2	1	1	1	1	1	1	1	2	2	2	2	3	0	2	1	1	1	1	0	3	3	1	1	2	2	1	1	4	1	1	1	1	1
GCA_000979665	p_Halobacteriota_c_Methanosarcinia_o_Methanosarcinales_f_Methanosarcinaceae_g_Methanosarcina_s_Methanosarcina mazei_GCA_000979665	1	1	1	1	1	1	1	1	1	2	3	1	1	2	2	1	1	1	1	1	1	1	1	2	2	2	3	0	2	1	1	1	1	0	3	3	1	1	1	2	1	1	4	1	1	1	1	1
GCA_000979675	p_Halobacteriota_c_Methanosarcinia_o_Methanosarcinales_f_Methanosarcinaceae_g_Methanosarcina_s_Methanosarcina mazei_GCA_000979675	1	1	1	1	1	1	1	1	1	2	3	1	1	2	2	1	1	1	1	1	1	1	1	2	2	2	3	0	2	1	1	1	1	0	3	3	1	1	1	2	1	1	4	1	1	1	1	1
GCA_000979685	p_Halobacteriota_c_Methanosarcinia_o_Methanosarcinales_f_Methanosarcinaceae_g_Methanosarcina_s_Methanosarcina mazei_GCA_000979685	1	1	1	1	1	1	1	1	1	2	2	1	1	2	2	1	1	1	1	1	1	1	1	2	2	2	3	0	2	1	1	1	1	0	4	3	1	1	1	2	1	1	4	1	1	1	1	1
GCA_000979735	p_Halobacteriota_c_Methanosarcinia_o_Methanosarcinales_f_Methanosarcinaceae_g_Methanosarcina_s_Methanosarcina mazei_GCA_000979735	1	1	1	1	1	1	1	1	1	2	3	1	1	2	2	1	1	1	1	1	1	1	1	2	2	2	3	0	2	1	1	1	1	0	3	3	1	1	1	2	1	1	4	1	1	1	1	1
GCA_000979745	p_Halobacteriota_c_Methanosarcinia_o_Methanosarcinales_f_Methanosarcinaceae_g_Methanosarcina_s_Methanosarcina mazei_GCA_000979745	1	1	1	1	1	1	1	1	1	2	2	1	1	2	2	1	1	1	1	1	1	1	1	2	2	2	3	0	2	1	1	1	1	0	3	3	1	1	1	2	1	1	4	1	1	1	1	1
GCA_000979755	p_Halobacteriota_c_Methanosarcinia_o_Methanosarcinales_f_Methanosarcinaceae_g_Methanosarcina_s_Methanosarcina mazei_GCA_000979755	1	1	1	1	1	1	1	1	1	2	2	1	1	2	2	1	1	1	1	1	1	1	1	2	2	2	3	0	2	1	1	1	1	0	3	3	1	1	1	2	1	1	4	1	1	1	1	1
GCA_000979765	p_Halobacteriota_c_Methanosarcinia_o_Methanosarcinales_f_Methanosarcinaceae_g_Methanosarcina_s_Methanosarcina mazei_GCA_000979765	1	1	1	1	1	1	1	1	1	2	2	1	1	2	2	1	1	1	1	1	1	1	1	2	2	2	3	0	2	1	1	1	1	0	3	3	1	1	1	2	1	1	4	1	1	1	1	1
GCA_000979815	p_Halobacteriota_c_Methanosarcinia_o_Methanosarcinales_f_Methanosarcinaceae_g_Methanosarcina_s_Methanosarcina mazei_GCA_000979815	1	1	1	1	1	1	1	1	1	2	3	1	1	2	2	1	1	1	1	1	1	1	1	2	2	2	3	0	2	1	1	1	1	0	3	3	1	1	1	2	1	1	4	1	1	1	1	1
GCA_000979825	p_Halobacteriota_c_Methanosarcinia_o_Methanosarcinales_f_Methanosarcinaceae_g_Methanosarcina_s_Methanosarcina mazei_GCA_000979825	1	1	1	1	1	1	1	1	1	2	3	1	1	2	2	1	1	1	1	1	1	1	1	2	2	2	3	0	2	1	1	1	1	0	3	3	1	1	1	2	1	1	4	1	1	1	1	1
GCA_000979845	p_Halobacteriota_c_Methanosarcinia_o_Methanosarcinales_f_Methanosarcinaceae_g_Methanosarcina_s_Methanosarcina mazei_GCA_000979845	1	1	1	1	1	1	1	1	1	2	2	1	1	2	2	1	1	1	1	1	1	1	1	2	2	2	3	0	2	1	1	1	1	0	3	3	1	1	1	2	1	1	4	1	1	1	1	1
GCA_000979855	p_Halobacteriota_c_Methanosarcinia_o_Methanosarcinales_f_Methanosarcinaceae_g_Methanosarcina_s_Methanosarcina mazei_GCA_000979855	1	1	1	1	1	1	1	1	1	2	2	1	1	2	2	1	1	1	1	1	1	1	1	2	2	2	3	0	2	1	1	1	1	0	3	3	1	1	1	2	1	1	4	1	1	1	1	1
GCA_000979895	p_Halobacteriota_c_Methanosarcinia_o_Methanosarcinales_f_Methanosarcinaceae_g_Methanosarcina_s_Methanosarcina mazei_GCA_000979895	1	1	1	1	1	1	1	1	1	2	3	1	1	2	2	1	1	1	1	1	1	1	1	2	2	2	3	0	2	1	1	1	1	0	3	3	1	1	1	2	1	1	4	1	1	1	1	1
GCA_000979915	p_Halobacteriota_c_Methanosarcinia_o_Methanosarcinales_f_Methanosarcinaceae_g_Methanosarcina_s_Methanosarcina mazei_GCA_000979915	1	1	1	1	1	1	1	1	1	2	3	1	1	2	2	1	1	1	1	1	1	1	1	2	2	2	3	0	2	1	1	1	1	0	3	3	1	1	1	2	1	1	4	1	1	1	1	1
GCA_000979925	p_Halobacteriota_c_Methanosarcinia_o_Methanosarcinales_f_Methanosarcinaceae_g_Methanosarcina_s_Methanosarcina mazei_GCA_000979925	1	1	1	1	1	1	1	1	1	2	3	1	1	2	2	1	1	1	1	1	1	1	1	2	2	2	3	0	2	1	1	1	1	0	3	3	1	1	1	2	1	1	4	1	1	1	1	1
GCA_000979935	p_Halobacteriota_c_Methanosarcinia_o_Methanosarcinales_f_Methanosarcinaceae_g_Methanosarcina_s_Methanosarcina mazei_GCA_000979935	1	1	1	1	1	1	1	1	1	2	2	1	1	2	2	1	1	1	1	1	1	1	1	2	2	2	3	0	2	1	1	1	1	0	3	4	1	1	1	2	1	1	4	1	1	1	1	1
GCA_000979995	p_Halobacteriota_c_Methanosarcinia_o_Methanosarcinales_f_Methanosarcinaceae_g_Methanosarcina_s_Methanosarcina mazei_GCA_000979995	1	1	1	1	1	1	1	1	1	2	2	1	1	2	2	1	1	1	1	1	1	1	1	2	2	2	3	0	2	1	1	1	1	0	3	3	1	1	2	2	1	1	4	1	1	1	1	1
GCA_000980005	p_Halobacteriota_c_Methanosarcinia_o_Methanosarcinales_f_Methanosarcinaceae_g_Methanosarcina_s_Methanosarcina mazei_GCA_000980005	1	1	1	1	1	1	1	1	1	2	3	1	1	2	2	1	1	1	1	1	1	1	1	2	2	2	3	0	2	1	1	1	1	0	3	3	1	1	1	2	1	1	4	1	1	1	1	1
GCA_000980025	p_Halobacteriota_c_Methanosarcinia_o_Methanosarcinales_f_Methanosarcinaceae_g_Methanosarcina_s_Methanosarcina mazei_GCA_000980025	1	1	1	1	1	1	1	1	1	2	2	1	1	2	2	1	1	1	1	1	1	1	1	2	2	2	3	0	2	1	1	1	1	0	4	3	1	1	1	2	1	1	4	1	1	1	1	1
GCA_000980055	p_Halobacteriota_c_Methanosarcinia_o_Methanosarcinales_f_Methanosarcinaceae_g_Methanosarcina_s_Methanosarcina mazei_GCA_000980055	1	1	1	1	1	1	1	1	1	2	3	1	1	2	2	1	1	1	1	1	1	1	1	2	2	2	3	0	2	1	1	1	1	0	3	3	1	1	1	2	1	1	4	1	1	1	1	1
GCA_000980075	p_Halobacteriota_c_Methanosarcinia_o_Methanosarcinales_f_Methanosarcinaceae_g_Methanosarcina_s_Methanosarcina mazei_GCA_000980075	1	1	1	1	1	1	1	1	1	2	3	1	1	2	2	1	1	1	1	1	1	1	1	2	2	2	3	0	2	1	1	1	1	0	3	3	1	1	1	2	1	1	4	1	1	1	1	1
GCA_000980085	p_Halobacteriota_c_Methanosarcinia_o_Methanosarcinales_f_Methanosarcinaceae_g_Methanosarcina_s_Methanosarcina mazei_GCA_000980085	1	1	1	1	1	1	1	1	1	2	3	1	1	2	2	1	1	1	1	1	1	1	1	3	2	2	3	0	2	1	1	1	1	0	3	3	1	1	1	2	1	1	4	1	1	1	1	1
GCA_000980105	p_Halobacteriota_c_Methanosarcinia_o_Methanosarcinales_f_Methanosarcinaceae_g_Methanosarcina_s_Methanosarcina mazei_GCA_000980105	1	1	1	1	1	1	1	1	1	2	3	1	1	2	2	1	1	1	1	1	1	1	1	2	2	1	3	0	2	1	1	1	1	0	3	3	1	1	1	2	1	1	4	2	1	1	1	1
GCA_000980135	p_Halobacteriota_c_Methanosarcinia_o_Methanosarcinales_f_Methanosarcinaceae_g_Methanosarcina_s_Methanosarcina mazei_GCA_000980135	1	1	1	1	1	1	1	1	1	2	3	1	1	2	2	1	1	1	1	1	1	1	1	2	2	2	3	0	2	1	1	1	1	0	3	3	1	1	1	2	1	1	4	1	1	1	1	1
GCA_000980155	p_Halobacteriota_c_Methanosarcinia_o_Methanosarcinales_f_Methanosarcinaceae_g_Methanosarcina_s_Methanosarcina mazei_GCA_000980155	1	1	1	1	1	1	1	1	1	2	3	1	1	2	2	1	1	1	1	1	1	1	1	2	2	2	3	0	2	1	1	1	1	0	3	3	1	1	1	2	1	1	4	1	1	1	1	1
GCA_000980175	p_Halobacteriota_c_Methanosarcinia_o_Methanosarcinales_f_Methanosarcinaceae_g_Methanosarcina_s_Methanosarcina mazei_GCA_000980175	1	1	1	1	1	1	1	1	1	2	3	1	1	2	2	1	1	1	1	1	1	1	1	2	2	2	3	0	2	1	1	1	1	0	3	3	1	1	1	2	1	1	4	1	1	1	1	1
GCA_001315865	p_Halobacteriota_c_Methanosarcinia_o_Methanosarcinales_f_Methanosarcinaceae_g_Methanosarcina_s_Methanosarcina mazei_GCA_001315865	1	1	1	1	2	2	2	2	1	6	5	2	3	3	5	1	1	1	1	1	1	0	2	9	6	3	4	0	2	1	1	2	1	0	6	5	3	1	1	2	2	1	8	2	1	2	1	2
GCA_002496095	p_Halobacteriota_c_Methanosarcinia_o_Methanosarcinales_f_Methanosarcinaceae_g_Methanosarcina_s_Methanosarcina mazei_GCA_002496095	0	0	0	0	0	1	1	0	1	2	1	1	1	3	1	0	0	0	0	1	1	0	0	2	2	2	2	0	1	0	1	1	1	0	3	3	1	1	1	2	1	1	4	1	1	1	1	1
GCA_002506415	p_Halobacteriota_c_Methanosarcinia_o_Methanosarcinales_f_Methanosarcinaceae_g_Methanosarcina_s_Methanosarcina mazei_GCA_002506415	1	1	1	1	1	1	1	1	1	2	2	1	1	3	2	1	1	1	1	1	1	1	1	2	2	2	3	0	2	1	1	1	1	0	3	3	0	0	0	1	1	1	4	1	1	1	1	1
GCA_002507065	p_Halobacteriota_c_Methanosarcinia_o_Methanosarcinales_f_Methanosarcinaceae_g_Methanosarcina_s_Methanosarcina mazei_GCA_002507065	1	1	1	1	1	1	1	1	1	2	1	1	1	3	2	1	1	1	1	1	1	1	1	2	2	2	3	0	2	1	1	1	1	0	3	3	0	0	0	1	1	1	4	1	1	1	1	1
GCA_010706455	p_Halobacteriota_c_Methanosarcinia_o_Methanosarcinales_f_Methanosarcinaceae_g_Methanosarcina_s_Methanosarcina mazei_GCA_010706455	1	1	1	1	1	1	1	1	1	2	3	1	1	2	2	1	1	1	1	1	1	1	1	2	2	2	3	0	2	1	1	1	1	0	4	3	1	1	1	2	1	1	4	1	1	1	1	1
GCA_000744315	p_Halobacteriota_c_Methanosarcinia_o_Methanosarcinales_f_Methanosarcinaceae_g_Methanosarcina_s_Methanosarcina mazei_GCF_000744315	1	1	1	1	1	1	1	1	1	2	2	1	1	2	2	1	1	1	1	1	1	1	1	2	2	2	3	0	2	1	1	1	1	0	3	3	1	1	1	2	1	1	4	1	1	1	1	1
GCA_000970165	p_Halobacteriota_c_Methanosarcinia_o_Methanosarcinales_f_Methanosarcinaceae_g_Methanosarcina_s_Methanosarcina mazei_GCF_000970165	1	1	1	1	1	1	1	1	1	2	2	1	1	2	2	1	1	1	1	1	1	1	1	2	2	2	3	0	2	1	1	1	1	0	3	3	1	1	1	2	1	1	4	1	1	1	1	1
GCF_000970205	p_Halobacteriota_c_Methanosarcinia_o_Methanosarcinales_f_Methanosarcinaceae_g_Methanosarcina_s_Methanosarcina mazei_GCF_000970205	1	1	1	1	1	1	1	1	1	2	2	1	1	2	2	1	1	1	1	1	1	1	1	2	2	2	3	0	2	1	1	1	1	0	3	3	1	1	1	2	1	1	4	1	1	1	1	1
GCA_005485005	p_Halobacteriota_c_Methanosarcinia_o_Methanosarcinales_f_Methanosarcinaceae_g_Methanosarcina_s_Methanosarcina mazei_GCF_005485005	1	1	1	1	1	1	1	1	1	2	3	1	1	2	2	1	1	1	1	1	1	1	1	3	2	2	3	0	2	1	1	1	1	0	3	3	1	1	1	2	1	1	4	1	1	1	1	1
GCA_000970125	p_Halobacteriota_c_Methanosarcinia_o_Methanosarcinales_f_Methanosarcinaceae_g_Methanosarcina_s_Methanosarcina siciliae_GCA_000970125	1	1	1	1	1	1	1	1	2	2	4	1	1	1	2	1	1	1	1	1	1	1	1	3	4	3	4	0	3	1	1	1	1	0	1	3	1	1	1	2	2	1	4	1	1	1	1	1
GCA_000970145	p_Halobacteriota_c_Methanosarcinia_o_Methanosarcinales_f_Methanosarcinaceae_g_Methanosarcina_s_Methanosarcina siciliae_GCA_000970145	1	1	1	1	1	1	1	1	2	2	5	1	1	1	2	1	1	1	1	1	1	1	1	3	4	4	5	0	3	1	1	1	1	0	1	3	1	1	1	2	2	1	4	1	1	1	1	1
GCF_000970085	p_Halobacteriota_c_Methanosarcinia_o_Methanosarcinales_f_Methanosarcinaceae_g_Methanosarcina_s_Methanosarcina siciliae_GCF_000970085	1	1	1	1	1	1	1	1	2	2	5	1	1	1	2	1	1	1	1	1	1	1	1	3	4	4	4	0	3	1	1	1	1	0	1	3	1	1	1	2	2	1	4	1	1	1	1	1
GCA_000970005	p_Halobacteriota_c_Methanosarcinia_o_Methanosarcinales_f_Methanosarcinaceae_g_Methanosarcina_s_Methanosarcina sp000969965_GCA_000970005	1	1	1	1	1	1	1	1	1	2	3	1	1	2	2	1	1	1	1	1	1	1	1	2	2	2	3	0	2	1	1	1	1	0	1	3	0	0	0	1	3	1	4	1	1	1	1	1
GCF_000969965	p_Halobacteriota_c_Methanosarcinia_o_Methanosarcinales_f_Methanosarcinaceae_g_Methanosarcina_s_Methanosarcina sp000969965_GCF_000969965	1	1	1	1	1	1	1	1	1	2	3	1	1	1	2	1	1	1	1	1	1	1	1	2	2	2	3	0	2	1	1	1	1	0	1	3	0	0	0	1	3	1	4	1	1	1	1	1
GCA_000979415	p_Halobacteriota_c_Methanosarcinia_o_Methanosarcinales_f_Methanosarcinaceae_g_Methanosarcina_s_Methanosarcina sp000979455_GCA_000979415	1	0	1	1	1	1	1	1	1	2	1	1	1	2	2	1	1	1	1	1	1	1	1	2	2	2	3	0	2	1	1	1	0	0	1	2	0	0	0	1	2	1	3	1	1	1	1	1
GCA_000979425	p_Halobacteriota_c_Methanosarcinia_o_Methanosarcinales_f_Methanosarcinaceae_g_Methanosarcina_s_Methanosarcina sp000979455_GCA_000979425	1	1	1	1	1	1	1	1	1	2	1	1	1	2	2	1	1	1	1	1	1	1	1	2	2	2	3	0	2	1	1	1	1	0	1	3	0	0	0	1	1	1	4	1	1	1	1	1
GCA_000979475	p_Halobacteriota_c_Methanosarcinia_o_Methanosarcinales_f_Methanosarcinaceae_g_Methanosarcina_s_Methanosarcina sp000979455_GCA_000979475	1	1	1	1	1	1	1	1	1	2	1	1	1	2	2	1	1	1	1	1	1	1	1	2	2	2	3	0	2	1	1	1	1	0	1	3	0	0	0	1	1	1	4	1	1	1	1	1
GCA_000979975	p_Halobacteriota_c_Methanosarcinia_o_Methanosarcinales_f_Methanosarcinaceae_g_Methanosarcina_s_Methanosarcina sp000979455_GCA_000979975	1	1	1	1	1	1	1	1	1	2	1	1	1	3	2	1	1	1	1	1	1	0	1	2	2	2	3	0	2	1	1	1	1	0	1	3	0	0	0	1	1	1	4	1	1	1	1	1
GCA_000979295	p_Halobacteriota_c_Methanosarcinia_o_Methanosarcinales_f_Methanosarcinaceae_g_Methanosarcina_s_Methanosarcina sp000979455_GCF_000979295	1	1	1	1	1	1	1	1	1	2	1	1	1	3	2	1	1	1	1	1	1	1	1	2	2	2	3	0	2	1	1	2	1	0	1	3	0	0	0	1	1	1	4	1	1	1	1	1
GCA_000979385	p_Halobacteriota_c_Methanosarcinia_o_Methanosarcinales_f_Methanosarcinaceae_g_Methanosarcina_s_Methanosarcina sp000979455_GCF_000979385	1	1	1	1	1	1	1	1	1	2	1	1	1	2	2	1	1	1	1	1	1	0	1	2	2	2	3	0	2	1	1	1	1	0	1	3	0	1	0	1	1	1	4	1	1	1	1	1
GCF_000979455	p_Halobacteriota_c_Methanosarcinia_o_Methanosarcinales_f_Methanosarcinaceae_g_Methanosarcina_s_Methanosarcina sp000979455_GCF_000979455	1	1	1	1	1	1	1	1	1	2	1	1	1	2	2	1	1	1	1	1	1	1	1	2	2	2	3	0	2	1	1	1	1	0	1	3	0	0	0	1	1	1	4	1	1	1	1	1
GCA_001714685	p_Halobacteriota_c_Methanosarcinia_o_Methanosarcinales_f_Methanosarcinaceae_g_Methanosarcina_s_Methanosarcina sp001714685_GCA_001714685	1	1	1	1	1	1	1	1	1	2	3	1	1	2	2	1	1	1	1	1	1	1	1	1	1	1	2	0	1	1	1	1	1	0	4	5	1	1	1	2	2	1	4	1	1	1	1	1
GCA_002494545	p_Halobacteriota_c_Methanosarcinia_o_Methanosarcinales_f_Methanosarcinaceae_g_Methanosarcina_s_Methanosarcina sp002496565_GCA_002494545	0	1	0	0	1	1	1	1	1	1	2	1	1	2	1	1	1	1	1	1	1	1	1	1	2	1	2	0	1	0	1	1	1	0	4	2	1	1	1	1	1	1	3	0	0	0	1	0
GCA_002495725	p_Halobacteriota_c_Methanosarcinia_o_Methanosarcinales_f_Methanosarcinaceae_g_Methanosarcina_s_Methanosarcina sp002496565_GCA_002495725	1	1	1	1	1	1	1	1	1	2	3	1	1	1	2	1	1	1	1	1	1	1	1	2	3	2	3	0	2	1	1	1	1	0	5	4	1	1	1	2	0	1	4	1	1	1	1	1
GCA_002496565	p_Halobacteriota_c_Methanosarcinia_o_Methanosarcinales_f_Methanosarcinaceae_g_Methanosarcina_s_Methanosarcina sp002496565_GCA_002496565	1	1	1	1	1	1	1	1	1	2	3	1	1	2	2	1	1	1	1	1	1	1	1	2	3	2	3	0	2	1	1	1	1	0	4	3	1	1	2	2	1	1	4	1	1	1	1	1
GCA_002494845	p_Halobacteriota_c_Methanosarcinia_o_Methanosarcinales_f_Methanosarcinaceae_g_Methanosarcina_s_Methanosarcina sp002499445_GCA_002494845	1	1	1	1	1	1	1	1	1	2	1	1	1	1	2	1	1	1	1	1	1	1	1	2	2	2	3	0	2	1	1	1	1	0	3	3	1	1	1	2	1	1	4	1	1	1	1	1
GCA_002495565	p_Halobacteriota_c_Methanosarcinia_o_Methanosarcinales_f_Methanosarcinaceae_g_Methanosarcina_s_Methanosarcina sp002499445_GCA_002495565	1	1	1	1	1	1	1	1	1	2	1	1	1	1	2	1	1	1	1	1	1	1	1	2	3	2	3	0	2	1	1	1	1	0	3	3	1	1	1	2	1	1	4	1	1	1	1	1
GCA_002499445	p_Halobacteriota_c_Methanosarcinia_o_Methanosarcinales_f_Methanosarcinaceae_g_Methanosarcina_s_Methanosarcina sp002499445_GCA_002499445	1	1	1	1	1	1	1	1	1	2	1	1	1	1	2	1	1	1	1	1	1	1	1	2	3	2	3	0	2	1	1	1	1	0	3	3	1	1	1	2	1	1	4	1	1	1	1	1
GCA_002501645	p_Halobacteriota_c_Methanosarcinia_o_Methanosarcinales_f_Methanosarcinaceae_g_Methanosarcina_s_Methanosarcina sp002499445_GCA_002501645	1	1	1	1	1	0	0	1	1	1	1	1	1	1	1	1	1	1	1	1	1	0	0	0	1	0	2	0	0	1	1	0	1	0	3	3	1	1	1	1	1	1	3	0	1	0	1	1
GCA_002502805	p_Halobacteriota_c_Methanosarcinia_o_Methanosarcinales_f_Methanosarcinaceae_g_Methanosarcina_s_Methanosarcina sp002499445_GCA_002502805	1	1	1	1	1	1	1	1	1	2	1	1	1	1	2	1	1	1	1	1	1	1	1	1	2	1	1	0	1	1	1	1	1	0	3	3	1	1	1	2	1	1	4	1	1	1	1	1
GCA_002503455	p_Halobacteriota_c_Methanosarcinia_o_Methanosarcinales_f_Methanosarcinaceae_g_Methanosarcina_s_Methanosarcina sp002499445_GCA_002503455	1	1	1	1	1	1	1	1	1	2	1	1	1	1	2	1	1	1	1	1	1	1	1	2	2	2	3	0	2	1	1	1	1	0	3	2	0	0	0	1	1	1	4	1	1	1	1	1
GCA_002504605	p_Halobacteriota_c_Methanosarcinia_o_Methanosarcinales_f_Methanosarcinaceae_g_Methanosarcina_s_Methanosarcina sp002499445_GCA_002504605	1	1	1	1	1	1	1	1	0	2	1	1	1	1	2	1	1	1	1	1	1	1	1	2	2	2	3	0	2	1	1	1	1	0	3	2	1	1	1	2	1	1	4	1	1	1	1	0
GCA_002505825	p_Halobacteriota_c_Methanosarcinia_o_Methanosarcinales_f_Methanosarcinaceae_g_Methanosarcina_s_Methanosarcina sp002499445_GCA_002505825	0	0	0	0	0	0	0	0	0	1	1	1	0	0	0	0	0	0	0	0	0	0	0	1	1	1	2	0	2	0	1	0	1	0	1	0	1	1	1	2	0	1	3	0	1	1	0	0
GCA_002506095	p_Halobacteriota_c_Methanosarcinia_o_Methanosarcinales_f_Methanosarcinaceae_g_Methanosarcina_s_Methanosarcina sp002499445_GCA_002506095	1	1	1	1	1	1	1	1	1	2	1	1	1	1	2	1	1	1	1	1	1	1	1	2	3	2	3	0	2	1	1	0	0	0	2	2	1	1	1	2	1	0	4	1	1	1	1	1
GCA_002506455	p_Halobacteriota_c_Methanosarcinia_o_Methanosarcinales_f_Methanosarcinaceae_g_Methanosarcina_s_Methanosarcina sp002499445_GCA_002506455	1	1	1	1	1	1	1	1	1	2	1	1	1	1	2	1	1	1	1	1	1	1	1	2	4	2	3	0	2	1	1	0	1	0	3	3	1	1	1	2	1	1	4	1	1	1	1	1
GCA_002506845	p_Halobacteriota_c_Methanosarcinia_o_Methanosarcinales_f_Methanosarcinaceae_g_Methanosarcina_s_Methanosarcina sp002499445_GCA_002506845	1	1	1	1	1	1	1	1	1	2	1	1	1	1	2	1	1	1	1	1	1	1	1	2	4	2	3	0	2	1	1	1	1	0	3	3	1	1	1	2	1	1	4	1	1	1	1	1
GCA_002506915	p_Halobacteriota_c_Methanosarcinia_o_Methanosarcinales_f_Methanosarcinaceae_g_Methanosarcina_s_Methanosarcina sp002499445_GCA_002506915	1	1	1	1	1	1	1	1	1	2	1	1	1	1	2	1	1	1	1	1	1	1	1	2	2	2	3	0	2	1	1	1	1	0	3	3	1	1	1	2	1	1	4	1	1	1	1	1
GCA_002508475	p_Halobacteriota_c_Methanosarcinia_o_Methanosarcinales_f_Methanosarcinaceae_g_Methanosarcina_s_Methanosarcina sp002499445_GCA_002508475	1	1	1	1	1	1	1	1	1	2	1	1	1	1	2	1	1	1	1	1	1	1	1	2	4	2	3	0	2	1	1	1	1	0	3	3	1	1	1	2	1	1	4	1	1	1	1	1
GCA_002508505	p_Halobacteriota_c_Methanosarcinia_o_Methanosarcinales_f_Methanosarcinaceae_g_Methanosarcina_s_Methanosarcina sp002499445_GCA_002508505	1	1	1	1	1	1	1	1	1	2	1	1	1	1	2	1	1	1	1	1	1	1	1	2	3	2	3	0	2	1	1	1	1	0	3	2	1	1	1	2	1	1	4	1	1	1	1	1
GCA_002509335	p_Halobacteriota_c_Methanosarcinia_o_Methanosarcinales_f_Methanosarcinaceae_g_Methanosarcina_s_Methanosarcina sp002499445_GCA_002509335	1	1	1	1	1	0	1	1	1	2	1	1	1	1	2	1	1	1	1	1	1	1	1	2	2	2	2	0	2	0	1	1	1	0	3	3	0	0	0	1	1	1	4	1	1	1	1	1
GCA_012522315	p_Halobacteriota_c_Methanosarcinia_o_Methanosarcinales_f_Methanosarcinaceae_g_Methanosarcina_s_Methanosarcina sp002499445_GCA_012522315	1	1	1	1	1	1	1	0	1	2	1	1	1	1	2	1	1	1	2	1	1	1	1	3	3	2	3	0	2	1	1	1	1	0	2	3	1	1	1	2	1	1	4	1	1	1	1	1
GCA_002505485	p_Halobacteriota_c_Methanosarcinia_o_Methanosarcinales_f_Methanosarcinaceae_g_Methanosarcina_s_Methanosarcina sp002505485_GCA_002505485	1	1	1	1	1	1	1	1	1	2	6	1	1	4	2	1	1	1	1	1	1	1	1	0	2	0	1	0	1	1	1	1	1	0	2	2	1	1	1	2	1	1	4	1	1	1	1	1
GCA_002509325	p_Halobacteriota_c_Methanosarcinia_o_Methanosarcinales_f_Methanosarcinaceae_g_Methanosarcina_s_Methanosarcina sp002509325_GCA_002509325	1	1	1	1	1	1	1	1	1	2	1	1	1	1	2	1	1	1	1	1	1	1	1	2	3	2	3	0	2	1	0	1	1	0	1	4	1	1	2	2	1	0	4	1	1	1	1	1
GCA_012839505	p_Halobacteriota_c_Methanosarcinia_o_Methanosarcinales_f_Methanosarcinaceae_g_Methanosarcina_s_Methanosarcina sp002509325_GCA_012839505	1	1	1	1	1	1	1	1	1	2	1	1	1	1	2	1	1	1	1	1	1	1	1	2	3	2	3	0	2	1	0	1	1	0	1	2	1	1	1	2	1	1	4	1	1	1	1	1
GCA_003157235	p_Halobacteriota_c_Methanosarcinia_o_Methanosarcinales_f_Methanosarcinaceae_g_Methanosarcina_s_Methanosarcina sp003157235_GCA_003157235	1	1	1	1	1	1	1	1	1	2	1	1	1	1	1	1	1	1	1	1	1	0	1	2	1	1	2	0	1	1	1	1	2	0	1	2	0	0	0	1	1	1	2	1	1	1	0	0
GCA_003164755	p_Halobacteriota_c_Methanosarcinia_o_Methanosarcinales_f_Methanosarcinaceae_g_Methanosarcina_s_Methanosarcina sp003164755_GCA_003164755	1	1	1	1	1	1	1	1	1	2	5	1	1	1	1	1	1	1	1	1	1	0	1	1	1	1	2	0	2	1	1	1	3	0	1	3	0	1	1	2	3	1	4	1	1	1	0	0
GCA_004099695	p_Halobacteriota_c_Methanosarcinia_o_Methanosarcinales_f_Methanosarcinaceae_g_Methanosarcina_s_Methanosarcina sp004099695_GCF_004099695	1	1	1	1	1	1	1	1	1	2	2	1	1	2	2	1	1	1	1	1	1	1	1	2	2	2	3	0	2	1	1	1	1	0	2	3	1	1	1	2	1	1	4	1	1	1	1	1
GCF_004099695	p_Halobacteriota_c_Methanosarcinia_o_Methanosarcinales_f_Methanosarcinaceae_g_Methanosarcina_s_Methanosarcina sp004099695_GCF_004099695	1	1	1	1	1	1	1	1	1	2	2	1	1	2	2	1	1	1	1	1	1	1	1	2	2	2	3	0	2	1	1	1	1	0	2	3	1	1	1	2	1	1	4	1	1	1	1	1
GCA_013331265	p_Halobacteriota_c_Methanosarcinia_o_Methanosarcinales_f_Methanosarcinaceae_g_Methanosarcina_s_Methanosarcina sp10923u_GCA_013331265	0	0	0	0	0	1	1	1	1	2	1	1	1	2	2	1	1	0	0	1	1	1	1	0	1	0	1	0	1	1	1	1	1	0	1	3	1	1	1	2	1	1	3	1	0	1	1	1
GCA_013331275	p_Halobacteriota_c_Methanosarcinia_o_Methanosarcinales_f_Methanosarcinaceae_g_Methanosarcina_s_Methanosarcina sp11020u_GCA_013331275	1	1	0	0	1	0	1	1	1	2	4	1	1	2	2	1	1	0	1	1	1	1	1	1	2	1	2	0	2	1	1	1	1	0	3	3	1	1	1	2	2	1	4	1	1	1	1	1
GCA_013330315	p_Halobacteriota_c_Methanosarcinia_o_Methanosarcinales_f_Methanosarcinaceae_g_Methanosarcina_s_Methanosarcina sp8098u_GCA_013330315	0	0	0	0	0	1	1	0	1	1	1	1	1	1	0	1	1	1	2	1	1	1	2	1	0	1	0	0	0	0	0	1	1	0	5	3	0	0	0	1	0	1	2	0	1	0	1	1
GCA_002508465	p_Halobacteriota_c_Methanosarcinia_o_Methanosarcinales_f_Methanosarcinaceae_g_Methanosarcina_s_Methanosarcina spelaei_GCA_002508465	1	1	1	1	1	1	1	1	1	2	6	1	1	2	2	1	1	1	1	1	1	1	1	0	4	2	3	0	3	1	1	1	1	0	4	3	1	0	1	2	2	1	3	1	1	1	1	1
GCF_002287235	p_Halobacteriota_c_Methanosarcinia_o_Methanosarcinales_f_Methanosarcinaceae_g_Methanosarcina_s_Methanosarcina spelaei_GCF_002287235	1	1	1	1	1	1	1	1	1	3	5	1	1	2	2	1	1	1	1	1	1	1	1	2	3	1	3	0	4	1	1	1	1	0	4	4	2	2	2	2	2	1	4	1	1	1	1	1
GCA_000969925	p_Halobacteriota_c_Methanosarcinia_o_Methanosarcinales_f_Methanosarcinaceae_g_Methanosarcina_s_Methanosarcina thermophila_GCA_000969925	1	1	1	1	1	1	1	1	1	2	2	1	1	1	2	1	1	1	1	1	1	1	1	2	2	2	3	0	2	1	1	1	1	0	2	4	1	1	1	2	1	1	4	1	1	1	2	1
GCA_001402855	p_Halobacteriota_c_Methanosarcinia_o_Methanosarcinales_f_Methanosarcinaceae_g_Methanosarcina_s_Methanosarcina thermophila_GCA_001402855	1	1	1	1	1	1	1	1	1	2	2	1	1	1	2	1	1	1	1	1	1	1	1	2	2	2	3	0	2	1	1	1	1	0	2	4	1	1	1	2	1	1	4	1	1	1	2	1
GCA_001512365	p_Halobacteriota_c_Methanosarcinia_o_Methanosarcinales_f_Methanosarcinaceae_g_Methanosarcina_s_Methanosarcina thermophila_GCA_001512365	1	1	1	1	1	1	1	1	1	2	1	1	1	1	2	1	1	1	1	1	1	1	1	1	1	1	2	0	1	1	1	1	0	0	2	4	1	1	1	1	1	0	4	0	1	0	2	1
GCA_002496495	p_Halobacteriota_c_Methanosarcinia_o_Methanosarcinales_f_Methanosarcinaceae_g_Methanosarcina_s_Methanosarcina thermophila_GCA_002496495	1	1	1	1	1	1	1	1	1	2	2	1	1	1	2	1	1	1	1	1	1	1	1	2	2	2	3	0	2	1	1	1	1	0	2	4	1	1	1	2	1	1	4	1	1	1	2	1
GCA_002497045	p_Halobacteriota_c_Methanosarcinia_o_Methanosarcinales_f_Methanosarcinaceae_g_Methanosarcina_s_Methanosarcina thermophila_GCA_002497045	0	0	0	0	0	0	1	0	1	2	2	1	1	1	2	1	0	0	0	1	1	1	1	2	2	1	3	0	1	1	1	1	1	0	2	3	0	0	0	1	0	1	3	1	1	1	2	1
GCA_003584605	p_Halobacteriota_c_Methanosarcinia_o_Methanosarcinales_f_Methanosarcinaceae_g_Methanosarcina_s_Methanosarcina thermophila_GCA_003584605	1	1	1	1	1	1	1	1	1	2	2	1	1	2	2	1	1	1	1	1	1	1	1	2	2	2	3	0	2	1	1	1	1	0	2	4	1	1	1	2	1	1	4	1	1	1	2	1
GCA_900116525	p_Halobacteriota_c_Methanosarcinia_o_Methanosarcinales_f_Methanosarcinaceae_g_Methanosarcina_s_Methanosarcina thermophila_GCA_900116525	1	1	1	1	1	1	1	1	1	2	2	1	1	1	2	1	1	1	1	1	1	1	1	2	2	2	3	0	2	1	1	1	1	0	2	3	1	1	1	2	1	1	4	1	1	1	2	1
GCF_000969885	p_Halobacteriota_c_Methanosarcinia_o_Methanosarcinales_f_Methanosarcinaceae_g_Methanosarcina_s_Methanosarcina thermophila_GCF_000969885	1	1	1	1	1	1	1	1	1	2	2	1	1	2	2	1	1	1	1	1	1	1	1	2	2	2	3	0	2	1	1	1	1	0	2	4	1	1	1	2	1	1	4	1	1	1	2	1
GCF_000969905	p_Halobacteriota_c_Methanosarcinia_o_Methanosarcinales_f_Methanosarcinaceae_g_Methanosarcina_s_Methanosarcina vacuolata_GCF_000969905	1	1	1	1	1	1	1	1	1	2	4	1	1	3	2	1	1	1	1	1	1	1	1	3	4	3	4	0	3	1	1	1	1	0	1	3	2	2	2	2	2	1	4	1	1	1	1	1
GCA_000969945	p_Halobacteriota_c_Methanosarcinia_o_Methanosarcinales_f_Methanosarcinaceae_g_Methanosarcina_s_Methanosarcina vacuolata_GCF_000969945	1	1	1	1	1	1	1	1	1	2	6	1	1	2	2	1	1	1	1	1	1	1	1	3	4	3	4	0	3	1	1	1	1	0	1	3	2	2	2	2	2	1	4	1	1	1	1	1
GCF_000970045	p_Halobacteriota_c_Methanosarcinia_o_Methanosarcinales_f_Methanosarcinaceae_g_MTP4_s_MTP4 sp000970045_GCF_000970045	1	1	1	1	1	1	1	1	2	2	2	1	1	2	2	1	1	1	1	1	1	1	1	2	2	2	3	0	2	1	1	1	1	0	1	4	0	0	0	1	1	1	4	1	1	1	1	1
GCA_013329415	p_Halobacteriota_c_Methanosarcinia_o_Methanosarcinales_f_Methanosarcinaceae_g_MTP4_s_MTP4 sp9310u_GCA_013329415	1	1	1	1	1	1	0	1	2	2	2	1	1	2	2	1	1	1	1	1	1	1	1	2	2	2	3	0	2	1	1	1	1	0	1	4	0	0	0	1	2	1	4	1	1	1	1	1
GCA_012962625	p_Halobacteriota_c_Methanosarcinia_o_Methanosarcinales_f_Unclassified_g_Unclassified_s_Unclassified_GCA_012962625	1	1	1	1	1	1	0	1	1	1	0	1	1	1	1	0	0	0	0	1	1	0	1	1	1	1	2	0	1	1	2	1	1	0	2	1	0	0	0	0	1	1	2	1	1	0	1	1
GCA_003157115	p_Halobacteriota_c_Methanosarcinia_o_Methanotrichales_f_Methanotrichaceae_g_Fen-7_s_Fen-7 sp003162615_GCA_003157115	1	1	2	1	1	0	0	3	1	2	0	1	1	1	2	1	1	1	2	1	1	1	1	1	0	2	3	0	1	1	0	1	0	0	2	2	0	2	0	0	1	1	2	3	1	1	1	1
GCA_003157915	p_Halobacteriota_c_Methanosarcinia_o_Methanotrichales_f_Methanotrichaceae_g_Fen-7_s_Fen-7 sp003162615_GCA_003157915	0	0	0	1	0	1	1	2	1	1	0	1	1	1	2	1	1	1	1	1	1	1	1	0	0	0	1	0	3	1	1	1	1	0	1	1	0	1	0	0	0	0	1	1	1	1	1	1
GCA_003162615	p_Halobacteriota_c_Methanosarcinia_o_Methanotrichales_f_Methanotrichaceae_g_Fen-7_s_Fen-7 sp003162615_GCA_003162615	2	1	1	1	1	1	1	2	1	2	1	1	1	1	3	1	1	1	0	1	1	1	1	1	2	1	3	0	3	1	1	1	2	0	1	2	0	3	0	0	1	1	2	3	1	1	1	1
GCA_003170635	p_Halobacteriota_c_Methanosarcinia_o_Methanotrichales_f_Methanotrichaceae_g_Fen-7_s_Fen-7 sp003162615_GCA_003170635	3	1	2	1	1	0	0	2	1	1	1	1	1	1	2	1	1	1	0	1	1	1	0	0	0	0	1	0	1	1	1	1	0	0	1	2	0	1	0	0	2	0	1	0	1	1	1	0
GCA_013415595	p_Halobacteriota_c_Methanosarcinia_o_Methanotrichales_f_Methanotrichaceae_g_JAAEEW01_s_JAAEEW01 sp013415595_GCA_013415595	0	0	1	1	0	1	1	1	1	2	1	1	1	0	1	0	0	0	0	0	0	1	1	2	2	1	3	0	2	1	1	1	1	0	1	1	0	0	0	0	1	1	1	1	1	1	1	0
GCA_013178225	p_Halobacteriota_c_Methanosarcinia_o_Methanotrichales_f_Methanotrichaceae_g_JABLXE01_s_JABLXE01 sp013178225_GCA_013178225	1	1	1	1	1	1	1	2	1	2	1	1	1	1	2	1	1	1	1	1	1	1	1	1	1	1	2	0	3	1	1	1	1	0	1	1	0	0	0	0	1	1	3	1	1	1	1	1
GCA_002502785	p_Halobacteriota_c_Methanosarcinia_o_Methanotrichales_f_Methanotrichaceae_g_Methanothrix_A_s_Methanothrix_A harundinacea_A_GCA_002502785	1	1	1	1	1	1	1	1	1	2	2	1	1	1	2	1	1	1	1	1	1	1	1	2	2	3	3	0	2	1	1	1	1	0	1	1	0	0	0	0	1	1	3	3	1	1	1	1
GCA_002503085	p_Halobacteriota_c_Methanosarcinia_o_Methanotrichales_f_Methanotrichaceae_g_Methanothrix_A_s_Methanothrix_A harundinacea_A_GCA_002503085	1	1	1	1	1	1	1	1	1	2	2	1	1	1	2	1	1	1	1	1	1	0	1	2	2	3	3	0	2	1	1	1	1	0	1	1	0	0	0	0	1	1	3	3	1	1	1	1
GCA_002497705	p_Halobacteriota_c_Methanosarcinia_o_Methanotrichales_f_Methanotrichaceae_g_Methanothrix_A_s_Methanothrix_A harundinacea_B_GCA_002497705	1	1	1	0	1	1	0	1	1	2	1	1	1	1	2	1	1	1	1	1	1	0	1	1	1	1	1	0	1	1	0	1	1	0	1	0	0	0	0	0	1	1	1	2	1	0	1	0
GCA_002502405	p_Halobacteriota_c_Methanosarcinia_o_Methanotrichales_f_Methanotrichaceae_g_Methanothrix_A_s_Methanothrix_A harundinacea_B_GCA_002502405	1	1	1	1	1	1	1	1	1	2	1	2	1	1	2	1	1	1	1	1	1	1	1	1	1	1	2	0	1	1	1	1	1	0	1	1	0	0	0	0	1	1	2	1	1	1	1	1
GCA_002503835	p_Halobacteriota_c_Methanosarcinia_o_Methanotrichales_f_Methanotrichaceae_g_Methanothrix_A_s_Methanothrix_A harundinacea_B_GCA_002503835	0	0	0	0	0	1	1	1	0	2	0	1	1	1	2	1	1	1	1	1	1	0	0	1	1	1	1	0	1	1	1	1	1	0	1	0	0	0	0	0	1	1	1	0	1	1	1	0
GCA_002506535	p_Halobacteriota_c_Methanosarcinia_o_Methanotrichales_f_Methanotrichaceae_g_Methanothrix_A_s_Methanothrix_A harundinacea_B_GCA_002506535	1	1	1	1	1	1	1	1	1	2	1	1	1	1	2	1	1	1	1	1	1	1	1	1	1	1	2	0	1	1	1	1	1	0	1	1	0	0	0	0	1	1	2	1	1	1	1	1
GCA_001508615	p_Halobacteriota_c_Methanosarcinia_o_Methanotrichales_f_Methanotrichaceae_g_Methanothrix_A_s_Methanothrix_A harundinacea_D_GCA_001508615	1	1	1	1	1	1	1	1	1	2	1	1	1	1	2	1	1	1	1	1	1	1	1	2	2	2	3	0	2	2	1	1	1	0	1	1	0	0	0	0	1	1	2	1	1	1	1	1
GCA_001509375	p_Halobacteriota_c_Methanosarcinia_o_Methanotrichales_f_Methanotrichaceae_g_Methanothrix_A_s_Methanothrix_A harundinacea_D_GCA_001509375	2	2	2	1	2	1	1	1	1	2	1	1	1	1	2	1	1	1	1	1	1	1	1	2	2	2	3	0	2	2	1	1	1	0	1	1	0	0	0	0	1	1	2	1	1	1	1	1
GCA_002496165	p_Halobacteriota_c_Methanosarcinia_o_Methanotrichales_f_Methanotrichaceae_g_Methanothrix_A_s_Methanothrix_A harundinacea_D_GCA_002496165	1	1	1	1	1	1	1	1	1	2	1	1	1	1	2	1	1	1	1	1	1	1	1	2	2	2	3	0	2	2	1	1	1	0	1	1	0	0	0	0	1	1	2	1	1	1	1	1
GCA_001603195	p_Halobacteriota_c_Methanosarcinia_o_Methanotrichales_f_Methanotrichaceae_g_Methanothrix_A_s_Methanothrix_A harundinacea_E_GCA_001603195	0	1	1	1	1	1	1	1	1	2	1	1	1	1	1	1	0	0	1	1	0	0	1	2	2	1	2	0	2	1	1	1	2	0	1	1	0	0	0	0	1	1	3	1	1	1	1	1
GCA_002497945	p_Halobacteriota_c_Methanosarcinia_o_Methanotrichales_f_Methanotrichaceae_g_Methanothrix_A_s_Methanothrix_A harundinacea_E_GCA_002497945	1	1	1	1	1	1	1	1	1	1	1	1	1	1	2	1	1	1	1	1	1	1	1	2	2	2	4	0	1	1	1	1	1	0	1	0	0	0	0	0	1	1	3	1	1	1	1	0
GCA_002503805	p_Halobacteriota_c_Methanosarcinia_o_Methanotrichales_f_Methanotrichaceae_g_Methanothrix_A_s_Methanothrix_A harundinacea_E_GCA_002503805	1	0	1	1	1	1	1	1	1	2	1	1	1	1	1	1	1	1	1	1	1	1	1	1	1	1	3	0	1	1	0	0	0	0	1	0	0	0	0	0	1	1	2	1	1	0	1	0
GCF_000235565	p_Halobacteriota_c_Methanosarcinia_o_Methanotrichales_f_Methanotrichaceae_g_Methanothrix_A_s_Methanothrix_A harundinacea_E_GCF_000235565	1	1	1	1	1	1	1	1	1	2	1	1	1	1	2	1	1	1	1	1	1	1	1	2	2	2	4	0	2	1	1	1	1	0	1	1	0	0	0	0	1	1	3	2	1	1	1	1
GCA_001602645	p_Halobacteriota_c_Methanosarcinia_o_Methanotrichales_f_Methanotrichaceae_g_Methanothrix_A_s_Methanothrix_A sp001602645_GCA_001602645	0	1	1	1	1	1	1	1	1	2	4	1	1	1	2	1	1	1	1	1	0	1	1	2	2	2	4	0	2	1	1	1	1	0	1	2	0	0	0	0	1	1	3	1	1	1	1	1
GCA_002067495	p_Halobacteriota_c_Methanosarcinia_o_Methanotrichales_f_Methanotrichaceae_g_Methanothrix_A_s_Methanothrix_A sp001602645_GCA_002067495	1	1	1	1	1	1	1	1	1	2	4	1	1	1	2	1	1	1	1	1	1	1	1	2	2	2	4	0	2	1	1	1	1	0	1	2	0	0	0	0	1	1	2	1	1	1	1	1
GCA_002067955	p_Halobacteriota_c_Methanosarcinia_o_Methanotrichales_f_Methanotrichaceae_g_Methanothrix_A_s_Methanothrix_A sp001602645_GCA_002067955	1	1	1	1	1	1	1	1	1	2	2	1	1	1	2	1	1	1	1	1	1	1	1	2	2	2	4	0	2	1	1	1	1	0	1	2	0	0	0	0	1	1	2	1	1	1	1	0
GCA_002497555	p_Halobacteriota_c_Methanosarcinia_o_Methanotrichales_f_Methanotrichaceae_g_Methanothrix_A_s_Methanothrix_A sp001602645_GCA_002497555	1	1	1	1	1	1	1	1	1	2	3	1	1	1	2	1	1	1	1	1	1	1	1	2	2	2	4	0	2	1	1	1	1	0	1	2	0	0	0	0	1	0	3	1	1	1	1	1
GCA_002498505	p_Halobacteriota_c_Methanosarcinia_o_Methanotrichales_f_Methanotrichaceae_g_Methanothrix_A_s_Methanothrix_A sp001602645_GCA_002498505	1	1	0	1	1	1	1	1	1	3	3	1	1	1	2	1	1	1	1	1	1	1	0	2	2	2	4	0	2	1	1	1	1	0	0	2	0	0	0	0	1	0	2	1	1	1	1	1
GCA_002505025	p_Halobacteriota_c_Methanosarcinia_o_Methanotrichales_f_Methanotrichaceae_g_Methanothrix_A_s_Methanothrix_A sp001602645_GCA_002505025	1	1	1	1	1	1	1	1	1	2	2	1	1	1	2	1	1	1	1	1	1	1	1	2	2	2	4	0	2	1	1	1	1	0	1	2	0	0	0	0	2	1	3	1	1	1	1	1
GCA_013329455	p_Halobacteriota_c_Methanosarcinia_o_Methanotrichales_f_Methanotrichaceae_g_Methanothrix_A_s_Methanothrix_A sp9297u_GCA_013329455	2	1	1	1	1	1	1	1	1	2	1	1	1	0	2	0	0	0	0	0	0	0	1	1	2	1	4	0	2	1	1	1	1	0	0	1	0	0	0	0	2	1	4	1	1	1	1	1
GCA_000014945	p_Halobacteriota_c_Methanosarcinia_o_Methanotrichales_f_Methanotrichaceae_g_Methanothrix_B_s_Methanothrix_B thermoacetophila_GCA_000014945	1	1	1	1	1	1	1	1	1	2	1	1	1	1	2	1	1	1	1	1	1	1	1	1	1	1	2	0	1	1	1	1	1	0	1	1	0	0	0	0	1	1	2	1	1	1	1	1
GCA_014361255	p_Halobacteriota_c_Methanosarcinia_o_Methanotrichales_f_Methanotrichaceae_g_Methanothrix_B_s_Methanothrix_B thermoacetophila_GCA_014361255	1	1	1	1	1	1	1	1	1	2	1	1	1	1	2	1	1	1	1	1	1	1	1	1	1	1	2	0	1	1	1	1	1	0	1	1	0	0	0	0	1	1	2	1	1	1	1	1
GCA_001603225	p_Halobacteriota_c_Methanosarcinia_o_Methanotrichales_f_Methanotrichaceae_g_Methanothrix_s_Methanothrix soehngenii_GCA_001603225	0	1	1	1	1	1	1	2	1	2	1	1	0	0	2	0	0	0	0	0	0	1	0	1	1	1	2	0	1	1	1	1	0	0	1	1	0	0	0	0	1	1	2	2	1	1	1	0
GCA_002496085	p_Halobacteriota_c_Methanosarcinia_o_Methanotrichales_f_Methanotrichaceae_g_Methanothrix_s_Methanothrix soehngenii_GCA_002496085	1	1	1	1	1	1	1	2	0	2	2	1	0	1	2	1	1	1	1	0	1	1	0	1	1	1	3	0	3	1	1	1	1	0	1	1	0	0	0	0	1	1	2	1	1	1	1	1
GCA_002496465	p_Halobacteriota_c_Methanosarcinia_o_Methanotrichales_f_Methanotrichaceae_g_Methanothrix_s_Methanothrix soehngenii_GCA_002496465	1	1	1	1	1	1	1	2	1	2	1	1	1	1	1	1	1	1	1	1	1	1	0	1	1	1	1	0	3	1	1	1	1	0	1	1	0	0	0	0	1	1	3	2	1	1	1	1
GCA_002502475	p_Halobacteriota_c_Methanosarcinia_o_Methanotrichales_f_Methanotrichaceae_g_Methanothrix_s_Methanothrix soehngenii_GCA_002502475	1	1	1	0	1	1	1	3	0	2	1	0	0	1	2	1	1	1	1	1	1	1	0	1	1	1	0	0	3	1	1	1	2	0	1	1	0	0	0	0	1	0	2	2	1	1	0	1
GCA_002503445	p_Halobacteriota_c_Methanosarcinia_o_Methanotrichales_f_Methanotrichaceae_g_Methanothrix_s_Methanothrix soehngenii_GCA_002503445	1	1	1	1	1	1	1	2	1	2	1	0	1	0	1	0	0	0	0	0	0	1	0	1	0	1	3	0	4	1	1	1	1	0	1	1	0	0	0	0	1	0	2	2	1	1	0	1
GCA_002507035	p_Halobacteriota_c_Methanosarcinia_o_Methanotrichales_f_Methanotrichaceae_g_Methanothrix_s_Methanothrix soehngenii_GCA_002507035	0	1	0	1	0	0	0	2	1	1	0	1	1	1	1	1	1	1	0	1	1	1	1	1	1	1	2	0	2	0	1	1	0	0	1	1	0	0	0	0	1	1	2	1	1	1	1	1
GCA_002507265	p_Halobacteriota_c_Methanosarcinia_o_Methanotrichales_f_Methanotrichaceae_g_Methanothrix_s_Methanothrix soehngenii_GCA_002507265	1	1	1	1	1	0	0	2	1	2	1	1	0	0	1	0	0	0	0	0	0	1	1	1	2	1	1	0	3	1	1	1	1	0	1	1	0	0	0	0	1	1	2	1	1	1	1	1
GCA_017994095	p_Halobacteriota_c_Methanosarcinia_o_Methanotrichales_f_Methanotrichaceae_g_Methanothrix_s_Methanothrix soehngenii_GCA_017994095	1	1	1	1	1	1	1	2	1	2	1	1	1	1	2	1	1	1	1	1	1	1	1	1	1	1	3	0	3	1	1	1	1	0	1	1	0	0	0	0	1	1	3	2	1	1	1	1
GCF_000204415	p_Halobacteriota_c_Methanosarcinia_o_Methanotrichales_f_Methanotrichaceae_g_Methanothrix_s_Methanothrix soehngenii_GCF_000204415	1	1	1	1	1	1	1	2	1	2	1	1	1	1	2	1	1	1	1	1	1	1	1	1	1	1	3	0	3	1	1	1	1	0	1	1	0	0	0	0	1	1	2	2	1	1	1	1
GCA_002067365	p_Halobacteriota_c_Methanosarcinia_o_Methanotrichales_f_Methanotrichaceae_g_Methanothrix_s_Methanothrix sp002067365_GCA_002067365	1	1	1	1	1	1	1	1	1	2	1	1	1	1	2	1	1	1	1	1	1	1	1	2	3	2	3	0	3	1	1	1	1	0	1	3	0	0	0	0	1	1	2	1	1	1	1	1
GCA_002067705	p_Halobacteriota_c_Methanosarcinia_o_Methanotrichales_f_Methanotrichaceae_g_Methanothrix_s_Methanothrix sp002067705_GCA_002067705	2	2	2	1	2	1	1	1	1	2	3	1	1	1	2	1	1	1	1	1	1	1	1	1	2	1	2	0	2	1	1	1	1	0	1	5	0	0	0	0	1	1	2	1	1	1	1	1
GCA_002067755	p_Halobacteriota_c_Methanosarcinia_o_Methanotrichales_f_Methanotrichaceae_g_Methanothrix_s_Methanothrix sp002067755_GCA_002067755	1	1	1	1	1	1	1	2	1	2	1	1	1	1	2	1	1	1	1	1	1	1	1	2	2	2	4	0	3	1	1	1	1	0	1	0	0	1	1	0	1	1	2	1	1	1	1	1
GCA_002067905	p_Halobacteriota_c_Methanosarcinia_o_Methanotrichales_f_Methanotrichaceae_g_Methanothrix_s_Methanothrix sp002067755_GCA_002067905	1	1	1	0	0	1	1	2	1	2	0	1	1	1	2	1	1	1	0	1	1	1	0	2	2	2	4	0	3	1	1	0	1	0	1	0	0	1	0	0	1	1	2	1	1	0	1	1
GCA_012798255	p_Halobacteriota_c_Methanosarcinia_o_Methanotrichales_f_Methanotrichaceae_g_Methanothrix_s_Methanothrix sp002067755_GCA_012798255	1	0	1	1	0	1	1	2	1	2	1	1	1	1	2	1	1	1	1	1	1	1	1	2	2	2	4	0	3	1	1	0	1	0	1	0	0	1	0	0	1	1	2	1	1	1	1	1
GCA_002256575	p_Halobacteriota_c_Methanosarcinia_o_Methanotrichales_f_Methanotrichaceae_g_Methanothrix_s_Methanothrix sp002256595_GCA_002256575	0	0	0	1	0	1	1	0	1	3	1	1	1	0	1	0	0	1	1	0	0	1	1	1	0	1	2	0	3	1	0	1	1	0	1	1	0	0	0	0	1	1	2	1	1	1	0	1
GCA_002256595	p_Halobacteriota_c_Methanosarcinia_o_Methanotrichales_f_Methanotrichaceae_g_Methanothrix_s_Methanothrix sp002256595_GCA_002256595	1	1	1	1	1	1	1	0	0	2	1	1	1	0	0	1	1	1	1	0	0	0	0	1	0	1	2	0	3	1	0	0	1	0	1	1	0	0	0	0	1	1	2	1	1	0	0	1
GCA_002505805	p_Halobacteriota_c_Methanosarcinia_o_Methanotrichales_f_Methanotrichaceae_g_Methanothrix_s_Methanothrix sp002505805_GCA_002505805	0	0	0	1	0	1	1	2	1	2	2	1	1	0	1	0	0	0	0	0	0	0	0	1	0	1	2	0	3	1	0	0	1	0	1	2	0	0	0	0	1	1	2	0	1	1	1	1
GCA_012516895	p_Halobacteriota_c_Methanosarcinia_o_Methanotrichales_f_Methanotrichaceae_g_Methanothrix_s_Methanothrix sp002505805_GCA_012516895	0	1	0	1	1	0	0	1	0	1	0	0	0	1	2	1	1	1	1	1	0	1	0	2	2	2	3	0	2	1	2	1	1	0	1	1	0	0	0	0	1	1	2	1	1	1	1	1
GCA_003857025	p_Halobacteriota_c_Methanosarcinia_o_Methanotrichales_f_Methanotrichaceae_g_Methanothrix_s_Methanothrix sp003857025_GCA_003857025	1	1	1	1	1	1	1	2	1	2	2	1	1	1	2	1	1	1	1	1	1	1	1	1	1	1	2	0	1	0	1	1	1	0	2	1	0	1	0	0	1	0	1	1	1	1	1	1
GCA_002498745	p_Halobacteriota_c_Methanosarcinia_o_Methanotrichales_f_Methanotrichaceae_g_Methanothrix_s_Methanothrix sp011620785_GCA_002498745	1	1	1	1	1	0	1	2	1	2	1	1	1	0	1	0	1	1	1	0	0	1	1	1	3	1	2	0	3	1	1	0	1	0	1	2	0	0	0	0	1	1	1	1	1	1	1	1
GCA_011620785	p_Halobacteriota_c_Methanosarcinia_o_Methanotrichales_f_Methanotrichaceae_g_Methanothrix_s_Methanothrix sp011620785_GCA_011620785	1	1	1	1	1	1	1	2	1	2	1	1	1	1	2	1	1	1	1	1	1	1	1	1	1	1	2	0	3	1	1	1	1	0	1	1	0	0	0	0	1	1	2	1	1	1	1	0
GCA_012798025	p_Halobacteriota_c_Methanosarcinia_o_Methanotrichales_f_Methanotrichaceae_g_Methanothrix_s_Methanothrix sp012798025_GCA_012798025	1	0	1	1	0	1	1	2	1	1	1	1	1	1	2	1	1	1	1	1	1	1	1	2	2	2	4	0	3	1	1	1	1	0	1	0	0	1	0	0	0	1	2	1	1	1	0	1
GCA_903918355	p_Halobacteriota_c_Methanosarcinia_o_Methanotrichales_f_Methanotrichaceae_g_Methanothrix_s_Methanothrix sp903871465_GCA_903918355	1	1	1	1	1	1	1	2	1	2	1	1	1	1	2	1	1	1	1	0	1	1	1	1	1	1	2	0	3	1	1	1	1	0	1	1	0	0	0	0	1	1	2	1	1	1	1	0
GCA_016706325	p_Halobacteriota_c_Methanosarcinia_o_Methanotrichales_f_Methanotrichaceae_g_Methanothrix_s_Unclassified_GCA_016706325	1	1	1	1	1	1	1	2	1	2	2	1	1	1	2	1	1	1	1	1	1	1	1	1	1	1	2	0	3	1	1	1	1	0	1	1	0	0	0	0	1	1	2	1	1	1	1	1
GCA_016927055	p_Halobacteriota_c_Methanosarcinia_o_Methanotrichales_f_Methanotrichaceae_g_Methanothrix_s_Unclassified_GCA_016927055	1	1	1	1	1	0	0	2	1	2	1	1	1	1	2	1	1	1	1	1	1	1	1	2	2	2	4	0	3	1	1	1	1	0	0	1	0	0	0	0	2	1	2	1	1	1	1	1
GCA_017994055	p_Halobacteriota_c_Methanosarcinia_o_Methanotrichales_f_Methanotrichaceae_g_Methanothrix_s_Unclassified_GCA_017994055	0	1	1	1	1	1	1	1	1	2	1	1	1	1	2	1	1	1	1	1	1	1	0	1	1	1	1	0	1	0	0	1	0	0	1	1	0	0	0	0	1	1	2	1	1	1	1	1
GCA_018052825	p_Halobacteriota_c_Methanosarcinia_o_Methanotrichales_f_Methanotrichaceae_g_Methanothrix_s_Unclassified_GCA_018052825	0	1	1	1	1	1	1	2	1	2	2	1	1	1	2	1	1	1	1	1	1	1	1	1	1	1	2	0	3	1	1	1	1	0	1	1	0	0	0	0	1	1	2	0	1	1	1	1
GCA_903867775	p_Halobacteriota_c_Methanosarcinia_o_Methanotrichales_f_Methanotrichaceae_g_Methanothrix_s_Unclassified_GCA_903867775	1	1	1	1	1	1	1	1	1	1	0	1	1	1	2	1	1	1	1	1	1	1	1	0	1	1	1	0	3	1	0	1	1	0	1	1	0	0	0	0	1	1	2	0	1	1	1	0
GCA_002067795	p_Halobacteriota_c_Methanosarcinia_o_Methanotrichales_f_Methanotrichaceae_g_MVQI01_s_MVQI01 sp002067795_GCA_002067795	1	1	1	1	1	1	1	1	1	2	1	1	1	1	2	1	1	1	2	1	1	1	0	2	2	2	3	0	2	1	1	1	1	0	1	1	0	0	0	0	1	1	2	1	1	1	1	1
GCA_002067935	p_Halobacteriota_c_Methanosarcinia_o_Methanotrichales_f_Methanotrichaceae_g_MVQI01_s_MVQI01 sp002067795_GCA_002067935	0	0	0	1	0	0	0	0	1	2	1	1	1	1	1	1	1	1	1	1	1	0	1	2	2	2	3	0	2	1	1	1	0	0	1	1	0	0	0	0	1	1	1	1	0	1	1	1
GCA_002506335	p_Halobacteriota_c_Methanosarcinia_o_Methanotrichales_f_Methanotrichaceae_g_UBA114_s_UBA114 sp002506335_GCA_002506335	1	1	1	1	1	1	1	1	1	2	1	1	1	1	2	1	1	1	1	1	1	1	1	2	2	3	3	0	3	1	1	1	1	0	2	1	0	0	0	0	1	1	1	1	1	1	1	1
GCA_002501765	p_Halobacteriota_c_Methanosarcinia_o_Methanotrichales_f_Methanotrichaceae_g_UBA204_s_UBA204 sp002501765_GCA_002501765	1	1	1	1	1	0	0	1	1	4	1	1	1	2	3	2	2	2	2	2	2	1	1	1	1	1	2	0	1	1	0	1	1	0	2	1	0	0	0	0	1	1	3	1	1	1	1	1
GCA_016927425	p_Halobacteriota_c_Methanosarcinia_o_Methanotrichales_f_Methanotrichaceae_g_Unclassified_s_Unclassified_GCA_016927425	1	1	1	1	1	1	1	1	1	2	1	1	1	1	2	1	1	1	1	1	1	1	1	2	2	2	4	0	2	1	1	1	1	0	1	1	0	0	0	0	1	1	2	3	1	1	1	1
GCA_004212135	p_Halobacteriota_c_Syntropharchaeia_o_ANME-1_f_ANME-1_g_ANME-1-THS_s_ANME-1-THS sp004212135_GCA_004212135	1	1	1	1	0	1	1	0	1	1	0	1	1	2	1	1	1	1	1	0	1	0	0	1	1	1	0	0	0	0	2	1	1	0	0	4	0	0	0	1	1	1	2	0	1	3	2	0
GCA_014859735	p_Halobacteriota_c_Syntropharchaeia_o_ANME-1_f_ANME-1_g_ANME-1-THS_s_Unclassified_GCA_014859735	1	1	1	1	0	1	1	0	1	2	0	1	0	4	1	1	1	1	1	0	0	0	0	1	1	1	1	0	0	0	2	1	1	0	0	5	0	0	0	0	1	1	3	1	1	1	1	1
GCA_002254785	p_Halobacteriota_c_Syntropharchaeia_o_ANME-1_f_ANME-1_g_ANME1a_s_ANME1a sp003194425_GCA_002254785	1	1	1	1	0	2	0	0	1	0	0	0	0	2	1	1	1	2	1	0	0	0	0	1	0	1	1	0	0	0	1	0	0	0	0	3	0	0	0	0	1	1	1	1	1	1	1	1
GCA_003194425	p_Halobacteriota_c_Syntropharchaeia_o_ANME-1_f_ANME-1_g_ANME1a_s_ANME1a sp003194425_GCA_003194425	1	1	1	1	0	1	0	0	1	0	0	1	1	2	1	1	1	1	1	0	0	0	0	1	2	1	1	0	0	1	2	1	1	0	0	2	0	0	0	0	1	1	2	1	1	1	1	1
GCA_003194435	p_Halobacteriota_c_Syntropharchaeia_o_ANME-1_f_ANME-1_g_G60ANME1_s_G60ANME1 sp003194435_GCA_003194435	1	1	1	1	0	1	0	0	1	2	0	1	0	2	1	1	1	1	1	1	1	0	0	1	1	1	1	0	0	0	2	1	1	0	0	6	0	0	0	0	1	1	3	1	1	1	1	1
GCA_011049045	p_Halobacteriota_c_Syntropharchaeia_o_ANME-1_f_ANME-1_g_JACGMN01_s_JACGMN01 sp011049045_GCA_011049045	0	1	1	1	0	1	0	0	1	1	0	1	1	4	1	1	1	1	1	0	0	0	0	1	1	1	1	0	0	0	2	1	1	0	0	6	0	0	0	1	1	1	2	1	1	2	1	1
GCA_014061035	p_Halobacteriota_c_Syntropharchaeia_o_ANME-1_f_ANME-1_g_JACGMN01_s_JACGMN01 sp014061035_GCA_014061035	1	1	1	1	0	1	1	0	1	1	1	1	1	0	1	0	0	0	0	0	0	0	0	1	1	1	1	0	1	1	1	1	0	0	1	0	0	1	0	1	1	0	1	1	1	1	1	1
GCA_016930255	p_Halobacteriota_c_Syntropharchaeia_o_ANME-1_f_ANME-1_g_JACGMN01_s_Unclassified_GCA_016930255	0	1	1	1	0	1	1	0	0	1	0	0	0	1	1	1	1	1	1	1	1	0	0	1	1	1	1	0	0	0	2	1	1	0	0	5	0	2	0	1	1	1	2	1	0	1	1	1
GCA_003336485	p_Halobacteriota_c_Syntropharchaeia_o_ANME-1_f_ANME-1_g_QENH01_s_QENH01 sp003336485_GCA_003336485	1	1	3	1	0	1	0	0	1	1	1	1	1	2	1	1	1	1	1	0	0	0	0	1	3	1	1	0	0	1	2	1	1	0	0	6	0	0	0	0	1	1	2	1	0	1	1	0
GCA_003160755	p_Halobacteriota_c_Syntropharchaeia_o_ANME-1_f_ANME-1_g_QEXZ01_s_QEXZ01 sp003160755_GCA_003160755	1	1	1	1	0	0	0	0	1	2	0	1	1	2	2	1	0	1	1	0	1	0	0	1	1	1	1	0	0	0	2	1	1	0	1	6	0	0	1	1	2	1	3	1	1	1	1	1
GCA_003601795	p_Halobacteriota_c_Syntropharchaeia_o_ANME-1_f_ANME-1_g_QEXZ01_s_QEXZ01 sp003601795_GCA_003601795	1	1	1	1	0	0	0	0	2	1	1	0	1	2	1	1	1	1	1	0	1	0	0	1	1	1	1	0	0	0	1	1	1	0	0	5	0	0	0	1	0	1	2	1	1	2	1	1
GCA_003661125	p_Halobacteriota_c_Syntropharchaeia_o_ANME-1_f_ANME-1_g_QEXZ01_s_QEXZ01 sp003661125_GCA_003661125	0	1	1	1	0	1	0	0	1	1	4	1	1	2	1	1	1	1	0	0	0	0	0	2	2	1	1	0	1	1	2	1	1	0	0	6	0	0	0	0	1	1	2	1	1	1	1	0
GCA_017883965	p_Halobacteriota_c_Syntropharchaeia_o_ANME-1_f_ANME-1_g_WJOV01_s_Unclassified_GCA_017883965	0	1	1	1	0	1	1	0	1	1	0	1	1	2	1	1	1	1	1	0	0	0	0	1	2	1	1	0	0	1	2	1	1	0	0	5	0	0	1	0	1	1	2	1	1	1	1	0
GCA_003661185	p_Halobacteriota_c_Syntropharchaeia_o_ANME-1_f_B39-G2_g_B39-G2_s_B39-G2 sp003661185_GCA_003661185	2	1	1	0	1	2	0	0	1	1	0	1	1	0	0	0	0	0	0	0	0	0	0	2	2	1	1	0	1	2	1	1	1	0	2	3	0	0	0	1	1	0	3	1	1	0	1	1
GCA_001766815	p_Halobacteriota_c_Syntropharchaeia_o_Syntropharchaeales_f_Syntropharchaeaceae_g_Syntropharchaeum_A_s_Syntropharchaeum_A caldarius_GCA_001766815	4	4	4	2	1	0	0	0	1	2	0	1	1	1	0	0	0	0	0	0	0	0	1	1	1	1	2	0	1	1	2	2	1	0	0	5	0	0	1	1	1	1	3	1	1	1	1	1
GCA_001766825	p_Halobacteriota_c_Syntropharchaeia_o_Syntropharchaeales_f_Syntropharchaeaceae_g_Syntropharchaeum_s_Syntropharchaeum butanivorans_GCA_001766825	4	4	4	0	1	0	0	0	1	2	1	1	1	1	0	0	0	0	0	0	0	0	1	1	1	1	2	0	1	1	1	1	0	0	1	5	0	0	0	0	1	1	3	1	1	1	1	1
GCA_003601555	p_Halobacteriota_c_Syntropharchaeia_o_Syntropharchaeales_f_Syntropharchaeaceae_g_Syntropharchaeum_s_Syntropharchaeum butanivorans_GCA_003601555	4	4	4	1	1	0	0	0	1	1	1	1	1	1	0	0	0	0	0	0	0	0	1	1	1	1	2	0	2	1	2	1	1	0	1	4	0	0	0	0	1	1	2	1	1	1	1	1
GCA_001872885	p_Huberarchaeota_c_Huberarchaeia_o_Huberarchaeales_f_Huberarchaeaceae_g_Huberarchaeum_s_Huberarchaeum crystalense_GCA_001872885	0	0	0	0	0	0	0	0	0	0	0	0	0	0	0	0	0	0	0	0	0	0	0	0	0	0	0	0	0	0	0	0	0	0	0	0	0	0	0	0	0	0	0	0	0	0	0	0
GCA_002762665	p_Huberarchaeota_c_Huberarchaeia_o_Huberarchaeales_f_Huberarchaeaceae_g_Huberarchaeum_s_Huberarchaeum crystalense_GCA_002762665	0	0	0	0	0	0	0	0	0	0	0	0	0	0	0	0	0	0	0	0	0	0	0	0	0	0	0	0	0	0	0	0	0	0	0	0	0	0	0	0	0	0	0	0	0	0	0	0
GCA_002780595	p_Huberarchaeota_c_Huberarchaeia_o_Huberarchaeales_f_Huberarchaeaceae_g_Huberarchaeum_s_Huberarchaeum crystalense_GCA_002780595	0	0	0	0	0	0	0	0	0	0	0	0	0	0	0	0	0	0	0	0	0	0	0	0	0	0	0	0	0	0	0	0	0	0	0	0	0	0	0	0	0	0	0	0	0	0	0	0
GCA_002780965	p_Huberarchaeota_c_Huberarchaeia_o_Huberarchaeales_f_Huberarchaeaceae_g_Huberarchaeum_s_Huberarchaeum crystalense_GCA_002780965	0	0	0	0	0	0	0	0	0	0	0	0	0	0	0	0	0	0	0	0	0	0	0	0	0	0	0	0	0	0	0	0	0	0	0	0	0	0	0	0	0	0	0	0	0	0	0	0
GCA_002783225	p_Huberarchaeota_c_Huberarchaeia_o_Huberarchaeales_f_Huberarchaeaceae_g_Huberarchaeum_s_Huberarchaeum crystalense_GCA_002783225	0	0	0	0	0	0	0	0	0	0	0	0	0	0	0	0	0	0	0	0	0	0	0	0	0	0	0	0	0	0	0	0	0	0	0	0	0	0	0	0	0	0	0	0	0	0	0	0
GCA_002783785	p_Huberarchaeota_c_Huberarchaeia_o_Huberarchaeales_f_Huberarchaeaceae_g_Huberarchaeum_s_Huberarchaeum crystalense_GCA_002783785	0	0	0	0	0	0	0	0	0	0	0	0	0	0	0	0	0	0	0	0	0	0	0	0	0	0	0	0	0	0	0	0	0	0	0	0	0	0	0	0	0	0	0	0	0	0	0	0
GCA_002785105	p_Huberarchaeota_c_Huberarchaeia_o_Huberarchaeales_f_Huberarchaeaceae_g_Huberarchaeum_s_Huberarchaeum crystalense_GCA_002785105	0	0	0	0	0	0	0	0	0	0	0	0	0	0	0	0	0	0	0	0	0	0	0	0	0	0	0	0	0	0	0	0	0	0	0	0	0	0	0	0	0	0	0	0	0	0	0	0
GCA_002789275	p_Huberarchaeota_c_Huberarchaeia_o_Huberarchaeales_f_Huberarchaeaceae_g_Huberarchaeum_s_Huberarchaeum crystalense_GCA_002789275	0	0	0	0	0	0	0	0	0	0	0	0	0	0	0	0	0	0	0	0	0	0	0	0	0	0	0	0	0	0	0	0	0	0	0	0	0	0	0	0	0	0	0	0	0	0	0	0
GCA_002790315	p_Huberarchaeota_c_Huberarchaeia_o_Huberarchaeales_f_Huberarchaeaceae_g_Huberarchaeum_s_Huberarchaeum crystalense_GCA_002790315	0	0	0	0	0	0	0	0	0	0	0	0	0	0	0	0	0	0	0	0	0	0	0	0	0	0	0	0	0	0	0	0	0	0	0	0	0	0	0	0	0	0	0	0	0	0	0	0
GCA_002897955	p_Hydrothermarchaeota_c_Hydrothermarchaeia_o_Hydrothermarchaeales_f_BMS3B_g_BMS3B_s_BMS3B sp002897955_GCA_002897955	0	0	0	0	0	0	0	0	1	1	0	0	0	0	0	0	0	0	0	0	0	0	0	1	1	1	1	0	2	1	2	1	1	0	2	2	0	2	0	1	1	1	1	1	1	1	1	1
GCA_003229935	p_Hydrothermarchaeota_c_Hydrothermarchaeia_o_Hydrothermarchaeales_f_BMS3B_g_BMS3B_s_BMS3B sp003229935_GCA_003229935	0	0	0	0	0	0	0	0	1	1	0	0	0	0	0	0	0	0	0	0	0	0	0	1	0	1	1	0	2	1	2	1	1	0	2	1	0	2	0	1	0	1	1	1	1	1	0	0
GCA_006538205	p_Hydrothermarchaeota_c_Hydrothermarchaeia_o_Hydrothermarchaeales_f_BMS3B_g_BMS3B_s_BMS3B sp003229935_GCA_006538205	0	0	0	0	0	0	0	0	0	2	0	0	0	0	0	0	0	0	0	0	0	0	0	1	1	1	1	0	2	1	2	1	1	0	2	2	0	3	0	0	1	0	1	1	1	1	1	1
GCA_015521945	p_Hydrothermarchaeota_c_Hydrothermarchaeia_o_Hydrothermarchaeales_f_BMS3B_g_JAADFH01_s_Unclassified_GCA_015521945	0	0	0	0	0	0	0	0	0	1	0	0	0	0	1	0	0	0	0	0	0	0	0	1	2	1	2	0	1	2	2	1	0	0	2	1	0	1	0	0	1	1	0	1	0	0	2	1
GCA_013152685	p_Hydrothermarchaeota_c_Hydrothermarchaeia_o_Hydrothermarchaeales_f_BMS3B_g_JAADFX01_s_JAADFX01 sp013152685_GCA_013152685	0	0	0	0	0	0	0	0	1	1	0	0	0	0	1	0	0	0	0	0	0	0	0	1	1	1	1	0	2	3	2	1	1	0	2	3	0	3	0	1	1	1	1	1	0	0	1	1
GCA_015521565	p_Hydrothermarchaeota_c_Hydrothermarchaeia_o_Hydrothermarchaeales_f_BMS3B_g_JAADFX01_s_Unclassified_GCA_015521565	0	0	0	0	0	0	0	0	1	1	0	0	0	0	1	0	0	0	0	0	0	0	0	1	1	1	2	0	2	2	2	1	1	0	2	4	0	3	0	1	1	1	1	1	1	1	1	1
GCA_015521615	p_Hydrothermarchaeota_c_Hydrothermarchaeia_o_Hydrothermarchaeales_f_BMS3B_g_JAADFX01_s_Unclassified_GCA_015521615	0	0	0	0	0	0	0	0	0	2	0	0	0	0	1	0	0	0	0	0	0	0	0	1	1	1	2	0	1	3	2	1	1	0	2	2	0	3	0	1	1	2	2	0	0	0	1	1
GCA_002011125	p_Hydrothermarchaeota_c_Hydrothermarchaeia_o_Hydrothermarchaeales_f_Hydrothermarchaeaceae_g_Hydrothermarchaeum_s_Hydrothermarchaeum profundi_GCA_002011125	0	0	0	0	0	0	0	0	1	1	0	0	0	0	1	0	0	0	0	0	0	0	1	1	1	1	1	0	1	2	2	1	1	0	4	4	0	3	0	1	1	1	1	1	1	1	2	1
GCA_015520145	p_Hydrothermarchaeota_c_Hydrothermarchaeia_o_Hydrothermarchaeales_f_Hydrothermarchaeaceae_g_Unclassified_s_Unclassified_GCA_015520145	0	0	0	0	0	0	0	0	1	0	0	0	0	0	0	0	0	0	0	0	0	0	0	1	1	1	2	0	1	1	2	1	0	0	2	3	0	2	0	0	1	1	0	1	1	1	2	1
GCA_016212785	p_Hydrothermarchaeota_c_Hydrothermarchaeia_o_Hydrothermarchaeales_f_Hydrothermarchaeaceae_g_Unclassified_s_Unclassified_GCA_016212785	0	0	0	0	0	0	0	0	0	1	0	0	0	0	1	0	0	0	0	0	0	0	0	1	1	1	1	0	1	2	1	1	1	0	0	2	0	2	0	1	0	1	0	1	0	1	0	1
GCA_003695745	p_Hydrothermarchaeota_c_Hydrothermarchaeia_o_Hydrothermarchaeales_f_SZUA-236_g_J060_s_J060 sp003695745_GCA_003695745	0	0	0	0	0	0	0	0	1	1	0	0	0	0	1	0	0	0	0	0	0	0	1	1	1	0	1	0	2	2	2	1	1	0	2	5	0	2	0	0	1	1	2	1	1	1	1	1
GCA_002898035	p_Hydrothermarchaeota_c_Hydrothermarchaeia_o_Hydrothermarchaeales_f_SZUA-236_g_SZUA-236_s_SZUA-236 sp002923215_GCA_002898035	0	0	0	0	0	0	0	0	0	1	0	0	0	0	0	0	0	0	0	0	0	0	1	1	1	0	1	0	1	1	2	0	0	0	2	1	0	2	0	0	1	1	1	0	1	1	1	1
GCA_002923215	p_Hydrothermarchaeota_c_Hydrothermarchaeia_o_Hydrothermarchaeales_f_SZUA-236_g_SZUA-236_s_SZUA-236 sp002923215_GCA_002923215	0	0	0	0	0	0	0	0	0	1	0	0	0	0	0	0	0	0	0	0	0	0	1	1	1	1	1	0	0	1	2	1	0	0	0	4	0	1	0	1	1	1	2	1	1	1	1	1
GCA_003230355	p_Hydrothermarchaeota_c_Hydrothermarchaeia_o_Hydrothermarchaeales_f_SZUA-236_g_SZUA-236_s_SZUA-236 sp003230355_GCA_003230355	0	0	0	0	0	0	0	0	0	1	0	0	0	0	0	0	0	0	0	0	0	0	1	1	1	0	1	0	2	2	2	1	1	0	0	5	0	0	0	0	1	0	1	1	1	1	1	1
GCA_002779075	p_Iainarchaeota_c_Iainarchaeia_o_0-14-0-20-30-16_f_0-14-0-20-30-16_g_0-14-0-20-30-16_s_0-14-0-20-30-16 sp002779075_GCA_002779075	0	0	0	0	0	0	0	0	0	0	0	0	0	0	0	0	0	0	0	0	0	0	0	0	0	0	0	0	0	0	0	0	0	0	0	0	0	0	0	0	0	0	0	0	0	0	0	0
GCA_003559395	p_Iainarchaeota_c_Iainarchaeia_o_0-14-0-20-30-16_f_CSSED10-239_g_CSSED10-239_s_CSSED10-239 sp003559395_GCA_003559395	0	0	0	0	0	0	0	0	0	0	0	0	0	0	0	0	0	0	0	0	0	0	0	0	0	0	0	0	0	0	0	0	0	0	0	0	0	0	0	0	0	0	0	0	0	0	0	0
GCA_003551125	p_Iainarchaeota_c_Iainarchaeia_o_B1Sed10-29_f_B1Sed10-29_g_B1Sed10-29_s_B1Sed10-29 sp003551125_GCA_003551125	0	0	0	0	0	0	0	0	0	0	0	0	0	0	0	0	0	0	0	0	0	0	0	0	0	0	0	0	0	0	0	0	0	0	0	0	0	0	0	0	0	0	1	0	0	0	0	0
GCA_003553825	p_Iainarchaeota_c_Iainarchaeia_o_B1Sed10-29_f_B1Sed10-29_g_B1Sed10-29_s_B1Sed10-29 sp003553825_GCA_003553825	0	0	0	0	0	0	0	0	0	0	0	0	0	0	0	0	0	0	0	0	0	0	0	0	0	0	0	0	0	0	0	0	0	0	0	0	0	0	0	0	0	0	1	0	0	0	0	0
GCA_003558235	p_Iainarchaeota_c_Iainarchaeia_o_B1Sed10-29_f_B1Sed10-29_g_CSSED10-269_s_CSSED10-269 sp003558235_GCA_003558235	0	0	0	0	0	0	0	0	0	0	0	0	0	0	0	0	0	0	0	0	0	0	0	0	0	0	0	0	0	0	0	0	0	0	0	0	0	0	0	1	0	0	1	0	0	0	0	0
GCA_003660975	p_Iainarchaeota_c_Iainarchaeia_o_B1Sed10-29_f_B47-G15_g_B47-G15_s_B47-G15 sp003660975_GCA_003660975	0	0	0	0	0	0	0	0	0	0	0	0	0	0	0	0	0	0	0	0	0	0	0	0	0	0	0	0	0	0	0	0	0	0	0	0	1	0	0	1	0	0	0	0	0	0	0	0
GCA_016177165	p_Iainarchaeota_c_Iainarchaeia_o_B1Sed10-29_f_Unclassified_g_Unclassified_s_Unclassified_GCA_016177165	0	0	0	0	0	0	0	0	0	0	0	0	0	0	0	0	0	0	0	0	0	0	0	0	0	0	0	0	0	0	0	0	0	0	0	0	0	0	0	0	0	0	1	0	0	0	0	0
GCA_002779065	p_Iainarchaeota_c_Iainarchaeia_o_Iainarchaeales_f_0-14-0-20-34-12_g_0-14-0-20-34-12_s_0-14-0-20-34-12 sp002779065_GCA_002779065	0	0	0	0	0	0	0	0	0	0	0	0	0	0	0	0	0	0	0	0	0	0	0	0	0	0	0	0	0	0	0	0	0	0	0	0	0	0	1	0	0	0	1	0	0	0	0	0
GCA_002763225	p_Iainarchaeota_c_Iainarchaeia_o_Iainarchaeales_f_1-14-0-10-31-34_g_1-14-0-10-31-34_s_1-14-0-10-31-34 sp002763225_GCA_002763225	0	0	0	0	0	0	0	0	0	0	0	0	0	0	0	0	0	0	0	0	0	0	0	0	0	0	0	0	0	0	0	0	0	0	0	0	0	0	0	0	0	0	0	0	0	0	0	0
GCA_017609625	p_Iainarchaeota_c_Iainarchaeia_o_Iainarchaeales_f_1-14-0-10-31-34_g_1-14-0-10-31-34_s_Unclassified_GCA_017609625	0	0	0	0	0	0	0	0	0	0	0	0	0	0	0	0	0	0	0	0	0	0	0	0	0	0	0	0	0	0	0	0	0	0	0	0	0	0	0	0	0	0	0	0	0	0	0	0
GCA_011334955	p_Iainarchaeota_c_Iainarchaeia_o_Iainarchaeales_f_DTGL01_g_DTGL01_s_DTGL01 sp011334955_GCA_011334955	0	0	0	0	0	0	0	0	0	0	0	0	0	0	0	0	0	0	0	0	0	0	0	0	0	0	0	0	0	0	0	0	0	0	0	0	0	0	0	1	0	0	0	0	0	0	0	0
GCA_017608005	p_Iainarchaeota_c_Iainarchaeia_o_Iainarchaeales_f_DTGL01_g_DTGL01_s_Unclassified_GCA_017608005	0	0	0	0	0	0	0	0	0	0	0	0	0	0	0	0	0	0	0	0	0	0	0	0	0	0	0	0	0	0	0	0	0	0	0	0	0	0	0	0	0	0	0	0	0	0	0	0
GCA_017608575	p_Iainarchaeota_c_Iainarchaeia_o_Iainarchaeales_f_DTGL01_g_Unclassified_s_Unclassified_GCA_017608575	0	0	0	0	0	0	0	0	0	0	0	0	0	0	0	0	0	0	0	0	0	0	0	0	0	0	0	0	0	0	0	0	0	0	0	0	0	0	0	1	0	0	0	0	0	0	0	0
GCA_002688035	p_Iainarchaeota_c_Iainarchaeia_o_Iainarchaeales_f_GCA-2688035_g_GCA-2688035_s_GCA-2688035 sp002688035_GCA_002688035	0	0	0	0	0	0	0	0	0	0	0	0	0	0	0	0	0	0	0	0	0	0	0	0	0	0	0	0	0	0	0	0	0	0	0	0	0	0	0	0	0	0	0	0	0	0	0	0
GCA_017609945	p_Iainarchaeota_c_Iainarchaeia_o_Iainarchaeales_f_GCA-2688035_g_GCA-2688035_s_Unclassified_GCA_017609945	0	0	0	0	0	0	0	0	0	0	0	0	0	0	0	0	0	0	0	0	0	0	0	0	0	0	0	0	0	0	0	0	0	0	0	0	0	0	0	1	0	0	0	0	0	0	0	0
GCA_017610175	p_Iainarchaeota_c_Iainarchaeia_o_Iainarchaeales_f_GCA-2688035_g_GCA-2688035_s_Unclassified_GCA_017610175	0	0	0	0	0	0	0	0	0	0	0	0	0	0	0	0	0	0	0	0	0	0	0	0	0	0	0	0	0	0	0	0	0	0	0	0	0	0	0	1	0	0	1	0	0	0	0	0
GCA_016931555	p_Iainarchaeota_c_Iainarchaeia_o_Iainarchaeales_f_GCA-2688035_g_Unclassified_s_Unclassified_GCA_016931555	0	0	0	0	0	0	0	0	0	0	0	0	0	0	0	0	0	0	0	0	0	0	0	0	0	0	0	0	0	0	0	0	0	0	0	0	0	0	0	0	0	0	0	0	0	0	0	0
GCA_016932355	p_Iainarchaeota_c_Iainarchaeia_o_Iainarchaeales_f_GCA-2688035_g_Unclassified_s_Unclassified_GCA_016932355	0	0	0	0	0	0	0	0	0	0	0	0	0	0	0	0	0	0	0	0	0	0	0	0	0	0	0	0	0	0	0	0	0	0	0	0	0	0	0	0	0	0	0	0	0	0	0	0
GCA_017608725	p_Iainarchaeota_c_Iainarchaeia_o_Iainarchaeales_f_GCA-2688035_g_Unclassified_s_Unclassified_GCA_017608725	0	0	0	0	0	0	0	0	0	0	0	0	0	0	0	0	0	0	0	0	0	0	0	0	0	0	0	0	0	0	0	0	0	0	0	0	0	0	0	1	0	0	0	0	0	0	0	0
GCA_017609985	p_Iainarchaeota_c_Iainarchaeia_o_Iainarchaeales_f_GCA-2688035_g_Unclassified_s_Unclassified_GCA_017609985	0	0	0	0	0	0	0	0	0	0	0	0	0	0	0	0	0	0	0	0	0	0	0	0	0	0	0	0	0	0	0	0	0	0	0	0	0	0	0	1	0	0	0	0	0	0	1	0
GCA_017610205	p_Iainarchaeota_c_Iainarchaeia_o_Iainarchaeales_f_GCA-2688035_g_Unclassified_s_Unclassified_GCA_017610205	0	0	0	0	0	0	0	0	0	0	0	0	0	0	0	0	0	0	0	0	0	0	0	0	0	0	0	0	0	0	0	0	0	0	0	0	0	0	0	2	0	0	0	0	0	0	0	0
GCA_017610265	p_Iainarchaeota_c_Iainarchaeia_o_Iainarchaeales_f_GCA-2688035_g_Unclassified_s_Unclassified_GCA_017610265	0	0	0	0	0	0	0	0	0	0	0	0	0	0	0	0	0	0	0	0	0	0	0	0	0	0	0	0	0	0	0	0	0	0	0	0	0	0	0	1	0	0	1	0	0	0	0	0
GCA_016205145	p_Iainarchaeota_c_Iainarchaeia_o_Iainarchaeales_f_GCA-2688035_g_Unclassified_s_Unclassified_GCF_016205145	0	0	0	0	0	0	0	0	0	0	0	0	0	0	0	0	0	0	0	0	0	0	0	0	0	0	0	0	0	0	0	0	0	0	0	0	0	0	0	0	0	0	0	0	0	0	0	0
GCA_000830275	p_Iainarchaeota_c_Iainarchaeia_o_Iainarchaeales_f_GW2011-AR10_g_GW2011-AR10_s_GW2011-AR10 sp000830275_GCA_000830275	0	0	0	0	0	0	0	0	0	0	0	0	0	0	0	0	0	0	0	0	0	0	0	0	0	0	0	0	0	0	0	0	0	0	0	0	0	0	0	0	0	0	0	0	0	0	0	0
GCA_013332025	p_Iainarchaeota_c_Iainarchaeia_o_Iainarchaeales_f_GW2011-AR10_g_GW2011-AR10_s_GW2011-AR10 sp000830275_GCA_013332025	0	0	0	0	0	0	0	0	0	0	0	0	0	0	0	0	0	0	0	0	0	0	0	0	0	0	0	0	0	0	0	0	0	0	0	0	0	0	0	0	0	0	0	0	0	0	0	0
GCA_000402355	p_Iainarchaeota_c_Iainarchaeia_o_Iainarchaeales_f_Iainarchaeaceae_g_Iainarchaeum_s_Iainarchaeum andersonii_GCA_000402355	0	0	0	0	0	0	0	0	0	0	0	0	0	0	0	0	0	0	0	0	0	0	0	0	0	0	0	0	0	0	0	0	0	0	0	0	0	0	0	0	0	0	1	0	0	0	0	0
GCA_005239615	p_Iainarchaeota_c_Iainarchaeia_o_Iainarchaeales_f_Iainarchaeaceae_g_UBA10205_s_UBA10205 sp005239615_GCA_005239615	0	0	0	0	0	0	0	0	0	0	0	0	0	0	0	0	0	0	0	0	0	0	0	0	0	0	0	0	0	0	0	0	0	0	0	0	0	0	0	0	0	0	0	0	0	0	0	0
GCA_013331625	p_Iainarchaeota_c_Iainarchaeia_o_Iainarchaeales_f_Iainarchaeaceae_g_UBA10205_s_UBA10205 sp10205u_GCF_013331625	0	0	0	0	0	0	0	0	0	0	0	0	0	0	0	0	0	0	0	0	0	0	0	0	0	0	0	0	0	0	0	0	0	0	0	0	0	0	0	0	0	0	0	0	0	0	0	0
GCA_016202305	p_Iainarchaeota_c_Iainarchaeia_o_Iainarchaeales_f_Iainarchaeaceae_g_UBA10205_s_Unclassified_GCA_016202305	0	0	0	0	0	0	0	0	0	0	0	0	0	0	0	0	0	0	0	0	0	0	0	0	0	0	0	0	0	0	0	0	0	0	0	0	0	0	0	0	1	0	0	0	0	0	0	0
GCA_002499505	p_Iainarchaeota_c_Iainarchaeia_o_Iainarchaeales_f_Iainarchaeaceae_g_UBA493_s_UBA493 sp002499505_GCA_002499505	0	0	0	0	0	0	0	0	0	0	0	0	0	0	0	0	0	0	0	0	0	0	0	0	0	0	0	0	0	0	0	0	0	0	0	0	0	0	0	0	0	0	0	0	0	0	0	0
GCA_002687735	p_Iainarchaeota_c_Iainarchaeia_o_Iainarchaeales_f_Iainarchaeaceae_g_UBA493_s_UBA493 sp002687735_GCA_002687735	0	0	0	0	0	0	0	0	0	0	0	0	0	0	0	0	0	0	0	0	0	0	0	0	0	0	0	0	0	0	0	0	0	0	0	0	0	0	0	0	0	0	0	0	0	0	0	0
GCA_002762975	p_Iainarchaeota_c_Iainarchaeia_o_Iainarchaeales_f_Iainarchaeaceae_g_UBA493_s_UBA493 sp002762975_GCF_002762975	0	0	0	0	0	0	0	0	0	0	0	0	0	0	0	0	0	0	0	0	0	0	0	0	0	0	0	0	0	0	0	0	0	0	0	0	0	0	0	0	0	0	0	0	0	0	0	0
GCA_002068885	p_Iainarchaeota_c_Iainarchaeia_o_Iainarchaeales_f_JAAZKV01_g_JAAZKV01_s_JAAZKV01 sp002068885_GCF_002068885	0	0	0	0	0	0	0	0	0	0	0	0	0	0	0	0	0	0	0	0	0	0	0	0	0	0	0	0	0	0	0	0	0	0	0	0	0	0	0	0	0	0	0	0	0	0	0	0
GCA_902385225	p_Iainarchaeota_c_Iainarchaeia_o_Iainarchaeales_f_JAAZKV01_g_JAAZKV01_s_JAAZKV01 sp902385225_GCF_902385225	0	0	0	0	0	0	0	0	0	0	0	0	0	0	0	0	0	0	0	0	0	0	0	0	0	0	0	0	0	0	0	0	0	0	0	0	0	0	0	0	0	0	0	0	0	0	0	0
GCA_013331725	p_Iainarchaeota_c_Iainarchaeia_o_Iainarchaeales_f_UBA10191_g_UBA10191_s_UBA10191 sp10036u_GCA_013331725	0	0	0	0	0	0	0	0	0	0	0	0	0	0	0	0	0	0	0	0	0	0	0	0	0	0	0	0	0	0	0	0	0	0	0	0	0	0	0	0	0	0	2	0	0	0	0	0
GCA_013331925	p_Iainarchaeota_c_Iainarchaeia_o_Iainarchaeales_f_UBA10191_g_UBA10191_s_UBA10191 sp10036u_GCA_013331925	0	0	0	0	0	0	0	0	0	0	0	0	0	0	0	0	0	0	0	0	0	0	0	0	0	0	0	0	0	0	0	0	0	0	0	0	0	0	0	0	0	0	1	0	0	0	0	0
GCA_013331455	p_Iainarchaeota_c_Iainarchaeia_o_Iainarchaeales_f_UBA10219_g_UBA10219_s_UBA10219 sp10219u_GCA_013331455	0	0	0	0	0	0	0	0	0	0	0	0	0	0	0	0	0	0	0	0	0	0	0	0	0	0	0	0	0	0	0	0	0	0	0	0	0	0	0	0	0	0	2	0	0	0	0	0
GCA_016218635	p_Iainarchaeota_c_Iainarchaeia_o_Iainarchaeales_f_UBA10219_g_Unclassified_s_Unclassified_GCF_016218635	0	0	0	0	0	0	0	0	0	0	0	0	0	0	0	0	0	0	0	0	0	0	0	0	0	0	0	0	0	0	0	0	0	0	0	0	0	0	0	0	0	0	0	0	0	0	0	0
GCA_016187745	p_Iainarchaeota_c_Iainarchaeia_o_Iainarchaeales_f_Unclassified_g_Unclassified_s_Unclassified_GCA_016187745	0	0	0	0	0	0	0	0	0	0	0	0	0	0	0	0	0	0	0	0	0	0	0	0	0	0	0	0	0	0	0	0	0	0	0	0	0	0	0	0	0	0	0	0	0	0	0	0
GCA_016699555	p_Iainarchaeota_c_Iainarchaeia_o_Iainarchaeales_f_Unclassified_g_Unclassified_s_Unclassified_GCA_016699555	0	0	0	0	0	0	0	0	0	0	0	0	0	0	0	0	0	0	0	0	0	0	0	0	0	0	0	0	0	0	0	0	0	0	0	0	0	0	0	0	0	0	1	0	0	0	0	0
GCA_016867455	p_Iainarchaeota_c_Iainarchaeia_o_Iainarchaeales_f_Unclassified_g_Unclassified_s_Unclassified_GCA_016867455	0	0	0	0	0	0	0	0	0	0	0	0	0	0	0	0	0	0	0	0	0	0	0	0	0	0	0	0	0	0	0	0	0	0	0	0	0	0	0	0	0	0	1	0	0	0	0	0
GCA_016932875	p_Iainarchaeota_c_Iainarchaeia_o_Iainarchaeales_f_Unclassified_g_Unclassified_s_Unclassified_GCF_016932875	0	0	0	0	0	0	0	0	0	0	0	0	0	0	0	0	0	0	0	0	0	0	0	0	0	0	0	0	0	0	0	0	0	0	0	0	0	0	0	0	0	0	0	0	0	0	0	0
GCA_017610305	p_Iainarchaeota_c_Iainarchaeia_o_Iainarchaeales_f_Unclassified_g_Unclassified_s_Unclassified_GCF_017610305	0	0	0	0	0	0	0	0	0	0	0	0	0	0	0	0	0	0	0	0	0	0	0	0	0	0	0	0	0	0	0	0	0	0	0	0	0	0	0	0	0	0	0	0	0	0	0	0
GCA_015521515	p_Iainarchaeota_c_Iainarchaeia_o_JAADDC01_f_JAADDC01_g_JAADDC01_s_Unclassified_GCA_015521515	0	0	0	0	0	0	0	0	0	0	0	0	0	0	0	0	0	0	0	0	0	0	0	0	0	0	0	0	0	0	0	0	0	0	0	0	0	0	0	0	0	0	0	0	0	0	0	0
GCA_013154035	p_Iainarchaeota_c_Iainarchaeia_o_JAADDC01_f_JAADDC01_g_JAADDH01_s_JAADDH01 sp013154035_GCA_013154035	0	0	0	0	0	0	0	0	0	0	0	0	0	0	0	0	0	0	0	0	0	0	0	0	0	0	0	0	0	0	0	0	0	0	0	0	0	0	0	0	0	0	0	0	0	0	0	0
GCA_015522845	p_Iainarchaeota_c_Iainarchaeia_o_Unclassified_f_Unclassified_g_Unclassified_s_Unclassified_GCA_015522845	0	0	0	0	0	0	0	0	0	0	0	0	0	0	0	0	0	0	0	0	0	0	0	0	0	0	0	0	0	0	0	0	0	0	0	0	0	0	0	0	0	0	1	0	0	0	0	0
GCA_016926295	p_Iainarchaeota_c_Iainarchaeia_o_Unclassified_f_Unclassified_g_Unclassified_s_Unclassified_GCA_016926295	0	0	0	0	0	0	0	0	0	0	0	0	0	0	0	0	0	0	0	0	0	0	0	0	0	0	0	0	0	0	0	0	0	0	0	0	0	0	0	1	0	0	1	0	0	0	0	0
GCA_016939415	p_Iainarchaeota_c_Iainarchaeia_o_Unclassified_f_Unclassified_g_Unclassified_s_Unclassified_GCA_016939415	0	0	0	0	0	0	0	0	0	0	0	0	0	0	0	0	0	0	0	0	0	0	0	0	0	0	0	0	0	0	0	0	0	0	0	0	0	0	0	1	0	0	0	0	0	0	0	0
GCA_902795935	p_Methanobacteriota_c_Methanobacteria_o_Methanobacteriales_f_Methanobacteriaceae_g_CADBMS01_s_CADBMS01 sp902795935_GCA_902795935	1	1	1	0	2	1	1	0	2	1	1	1	1	0	0	0	0	0	0	0	0	0	0	0	0	0	1	1	3	1	2	1	1	0	1	0	1	1	1	2	1	1	1	1	1	1	1	1
GCA_002067325	p_Methanobacteriota_c_Methanobacteria_o_Methanobacteriales_f_Methanobacteriaceae_g_Methanobacterium_A_s_Methanobacterium_A sp002067325_GCA_002067325	2	2	2	1	2	1	1	4	1	1	1	1	1	4	1	1	1	1	1	1	1	0	1	0	1	0	1	1	3	1	2	1	1	1	1	1	3	2	1	2	2	1	2	1	1	1	0	1
GCA_013402945	p_Methanobacteriota_c_Methanobacteria_o_Methanobacteriales_f_Methanobacteriaceae_g_Methanobacterium_A_s_Methanobacterium_A sp002067325_GCA_013402945	2	2	2	1	2	1	1	4	2	1	2	1	1	4	1	1	1	1	1	1	1	0	1	1	1	1	1	1	3	1	2	1	1	1	1	1	3	2	1	2	2	1	2	1	1	1	1	1
GCA_002067565	p_Methanobacteriota_c_Methanobacteria_o_Methanobacteriales_f_Methanobacteriaceae_g_Methanobacterium_A_s_Methanobacterium_A sp002067565_GCA_002067565	0	1	0	0	3	1	1	0	2	0	0	1	0	0	1	0	1	0	0	0	0	0	0	0	0	0	0	1	2	2	0	1	1	1	1	0	2	1	1	2	3	0	1	1	1	0	1	0
GCA_002494495	p_Methanobacteriota_c_Methanobacteria_o_Methanobacteriales_f_Methanobacteriaceae_g_Methanobacterium_A_s_Methanobacterium_A sp002494495_GCA_002494495	1	1	1	1	1	1	1	2	1	1	1	1	1	1	1	1	1	1	1	1	1	0	1	1	1	1	1	0	4	1	2	1	1	0	2	1	3	2	2	2	2	1	2	1	1	1	1	1
GCA_002495445	p_Methanobacteriota_c_Methanobacteria_o_Methanobacteriales_f_Methanobacteriaceae_g_Methanobacterium_A_s_Methanobacterium_A sp002494495_GCA_002495445	1	1	0	1	1	1	1	2	1	1	1	1	1	1	0	1	1	1	1	1	1	0	1	1	1	1	1	0	2	1	2	1	1	0	2	1	3	2	2	2	2	1	2	1	1	1	1	1
GCA_002495805	p_Methanobacteriota_c_Methanobacteria_o_Methanobacteriales_f_Methanobacteriaceae_g_Methanobacterium_A_s_Methanobacterium_A sp002494495_GCA_002495805	1	1	1	1	1	1	1	2	1	1	1	1	1	1	1	1	1	1	1	1	1	0	1	1	1	1	1	1	3	1	2	1	1	0	1	1	3	2	2	2	2	1	2	1	1	1	1	1
GCA_002497105	p_Methanobacteriota_c_Methanobacteria_o_Methanobacteriales_f_Methanobacteriaceae_g_Methanobacterium_A_s_Methanobacterium_A sp002494495_GCA_002497105	1	1	0	1	1	1	1	2	1	1	1	1	1	1	1	1	1	1	1	1	1	0	1	1	1	1	1	1	3	1	2	1	1	0	2	1	3	2	2	2	2	1	1	1	1	1	1	1
GCA_002497365	p_Methanobacteriota_c_Methanobacteria_o_Methanobacteriales_f_Methanobacteriaceae_g_Methanobacterium_A_s_Methanobacterium_A sp002494495_GCA_002497365	1	1	0	1	1	1	1	2	1	1	1	1	1	1	1	1	1	1	1	1	1	0	1	1	1	1	1	1	2	1	2	1	1	0	2	1	3	2	2	2	2	1	2	1	1	1	1	1
GCA_002497655	p_Methanobacteriota_c_Methanobacteria_o_Methanobacteriales_f_Methanobacteriaceae_g_Methanobacterium_A_s_Methanobacterium_A sp002494495_GCA_002497655	1	1	1	1	1	1	1	2	1	1	1	1	1	1	1	1	1	1	1	1	1	0	1	1	1	1	1	1	3	1	2	1	1	0	2	1	3	2	2	2	2	1	2	1	1	1	1	1
GCA_002498055	p_Methanobacteriota_c_Methanobacteria_o_Methanobacteriales_f_Methanobacteriaceae_g_Methanobacterium_A_s_Methanobacterium_A sp002494495_GCA_002498055	0	1	0	0	1	1	1	2	1	0	1	1	1	1	1	1	1	1	1	1	1	0	1	1	1	1	1	1	3	1	2	1	1	0	2	1	3	2	2	2	2	1	2	1	1	1	1	1
GCA_002498905	p_Methanobacteriota_c_Methanobacteria_o_Methanobacteriales_f_Methanobacteriaceae_g_Methanobacterium_A_s_Methanobacterium_A sp002494495_GCA_002498905	1	1	1	1	1	1	1	2	1	1	1	1	1	1	1	1	1	1	1	1	1	0	1	1	1	1	1	1	3	1	2	1	1	0	2	1	3	2	2	2	2	1	2	1	1	1	1	1
GCA_002499145	p_Methanobacteriota_c_Methanobacteria_o_Methanobacteriales_f_Methanobacteriaceae_g_Methanobacterium_A_s_Methanobacterium_A sp002494495_GCA_002499145	0	1	0	0	1	1	1	2	1	1	1	1	1	1	1	1	1	1	1	1	1	0	1	1	1	1	1	1	3	1	2	1	1	0	1	1	2	2	2	2	2	1	2	1	1	1	1	1
GCA_002502845	p_Methanobacteriota_c_Methanobacteria_o_Methanobacteriales_f_Methanobacteriaceae_g_Methanobacterium_A_s_Methanobacterium_A sp002494495_GCA_002502845	0	1	0	0	0	1	1	2	1	1	1	1	1	0	0	0	0	0	0	0	0	0	1	1	1	1	1	0	2	1	2	1	1	0	2	1	3	2	2	2	2	1	2	1	1	1	1	1
GCA_002503185	p_Methanobacteriota_c_Methanobacteria_o_Methanobacteriales_f_Methanobacteriaceae_g_Methanobacterium_A_s_Methanobacterium_A sp002494495_GCA_002503185	1	1	1	1	1	1	1	2	1	1	1	1	1	1	1	1	1	1	1	1	1	0	1	1	1	1	1	1	3	1	2	1	1	0	2	1	3	2	2	2	1	1	2	1	1	1	1	1
GCA_002504585	p_Methanobacteriota_c_Methanobacteria_o_Methanobacteriales_f_Methanobacteriaceae_g_Methanobacterium_A_s_Methanobacterium_A sp002494495_GCA_002504585	1	1	0	1	1	1	1	2	1	1	1	1	1	1	1	1	1	1	1	1	1	0	1	1	1	1	1	1	3	1	2	1	1	0	1	1	3	2	2	2	2	1	2	1	1	1	1	1
GCA_002504965	p_Methanobacteriota_c_Methanobacteria_o_Methanobacteriales_f_Methanobacteriaceae_g_Methanobacterium_A_s_Methanobacterium_A sp002494495_GCA_002504965	1	1	0	1	1	1	1	2	1	1	1	1	1	1	1	1	1	1	1	1	1	0	1	1	1	1	1	1	3	1	2	1	1	0	2	1	3	2	2	2	2	2	1	1	1	1	1	1
GCA_002509045	p_Methanobacteriota_c_Methanobacteria_o_Methanobacteriales_f_Methanobacteriaceae_g_Methanobacterium_A_s_Methanobacterium_A sp002494495_GCA_002509045	1	1	1	1	1	1	1	2	1	1	1	1	1	1	1	1	1	1	1	1	1	0	1	1	1	1	1	1	3	1	2	1	1	0	2	1	3	2	2	2	2	1	1	1	1	1	1	1
GCA_005924185	p_Methanobacteriota_c_Methanobacteria_o_Methanobacteriales_f_Methanobacteriaceae_g_Methanobacterium_A_s_Methanobacterium_A sp002494495_GCA_005924185	1	1	1	1	1	1	1	2	1	1	1	2	1	1	1	1	1	1	1	1	1	0	1	2	2	2	2	2	4	2	2	1	1	0	1	1	3	2	2	2	2	1	2	1	1	1	1	1
GCA_002495625	p_Methanobacteriota_c_Methanobacteria_o_Methanobacteriales_f_Methanobacteriaceae_g_Methanobacterium_A_s_Methanobacterium_A sp002495625_GCA_002495625	3	2	2	1	2	1	1	3	3	1	3	1	1	3	1	1	1	2	2	1	1	0	1	1	1	1	1	1	3	1	2	1	1	0	3	1	3	2	1	2	3	1	2	1	1	1	1	1
GCA_002504505	p_Methanobacteriota_c_Methanobacteria_o_Methanobacteriales_f_Methanobacteriaceae_g_Methanobacterium_A_s_Methanobacterium_A sp002495625_GCA_002504505	3	2	2	1	2	1	1	1	3	1	3	1	1	4	1	1	1	2	2	1	1	0	1	1	1	1	1	1	3	1	2	1	1	0	1	1	3	2	1	2	3	1	2	1	1	1	1	1
GCA_002502855	p_Methanobacteriota_c_Methanobacteria_o_Methanobacteriales_f_Methanobacteriaceae_g_Methanobacterium_A_s_Methanobacterium_A sp002502855_GCA_002502855	1	1	1	1	1	1	0	1	1	1	1	1	1	2	1	1	1	1	1	1	1	0	1	0	0	0	0	0	3	0	2	1	1	0	1	1	3	2	1	1	2	1	1	1	1	1	1	1
GCA_003161815	p_Methanobacteriota_c_Methanobacteria_o_Methanobacteriales_f_Methanobacteriaceae_g_Methanobacterium_A_s_Methanobacterium_A sp003161815_GCA_003161815	0	1	1	1	1	0	1	1	1	1	2	1	1	0	0	0	0	0	0	0	0	0	1	1	1	2	1	1	4	1	3	1	2	0	4	1	2	3	1	2	5	0	1	1	0	1	1	1
GCA_003138775	p_Methanobacteriota_c_Methanobacteria_o_Methanobacteriales_f_Methanobacteriaceae_g_Methanobacterium_A_s_Methanobacterium_A sp003166335_GCA_003138775	1	1	1	1	1	1	0	3	1	1	1	1	1	1	1	1	1	1	1	1	1	0	1	1	2	1	1	1	2	1	2	1	1	0	1	1	4	4	1	3	5	0	3	0	1	0	1	1
GCA_003158635	p_Methanobacteriota_c_Methanobacteria_o_Methanobacteriales_f_Methanobacteriaceae_g_Methanobacterium_A_s_Methanobacterium_A sp003166335_GCA_003158635	0	0	0	0	0	1	1	1	1	1	1	1	1	1	1	1	1	0	0	0	1	0	1	0	0	0	0	1	3	1	2	1	1	0	3	0	3	5	1	2	3	1	4	1	1	1	1	1
GCA_003166335	p_Methanobacteriota_c_Methanobacteria_o_Methanobacteriales_f_Methanobacteriaceae_g_Methanobacterium_A_s_Methanobacterium_A sp003166335_GCA_003166335	1	1	1	1	1	1	1	2	1	1	1	1	1	1	1	1	1	1	1	1	1	0	1	1	1	1	1	1	3	1	2	1	1	0	1	1	4	5	1	2	3	1	3	1	1	1	1	1
GCA_003168635	p_Methanobacteriota_c_Methanobacteria_o_Methanobacteriales_f_Methanobacteriaceae_g_Methanobacterium_A_s_Methanobacterium_A sp003166335_GCA_003168635	1	1	1	1	1	1	1	2	1	1	1	1	1	1	1	1	1	1	1	1	1	0	1	1	1	1	1	1	3	1	2	1	1	0	2	1	3	5	1	2	4	1	2	1	1	1	1	1
GCA_011620845	p_Methanobacteriota_c_Methanobacteria_o_Methanobacteriales_f_Methanobacteriaceae_g_Methanobacterium_A_s_Methanobacterium_A sp011620845_GCA_011620845	1	1	1	1	1	1	1	3	1	1	2	1	1	1	1	1	1	1	1	1	1	0	1	1	1	1	1	1	2	1	2	1	0	0	2	1	2	2	1	2	2	1	2	1	1	1	1	1
GCA_015661405	p_Methanobacteriota_c_Methanobacteria_o_Methanobacteriales_f_Methanobacteriaceae_g_Methanobacterium_A_s_Unclassified_GCA_015661405	1	1	1	1	1	1	1	2	1	1	3	1	1	2	1	1	1	1	1	1	1	0	1	1	0	1	0	0	2	0	2	1	1	0	3	1	3	2	1	2	5	1	2	1	1	1	1	1
GCF_000191585	p_Methanobacteriota_c_Methanobacteria_o_Methanobacteriales_f_Methanobacteriaceae_g_Methanobacterium_B_s_Methanobacterium_B lacus_GCF_000191585	2	2	2	1	2	1	1	1	1	1	3	1	1	1	1	1	1	1	1	1	1	0	1	1	1	1	1	1	3	1	2	1	1	0	1	1	3	2	2	2	3	1	3	1	1	1	1	1
GCA_017883565	p_Methanobacteriota_c_Methanobacteria_o_Methanobacteriales_f_Methanobacteriaceae_g_Methanobacterium_B_s_Methanobacterium_B sp000744455_GCA_017883565	0	1	0	1	1	1	1	1	1	2	2	1	1	0	0	0	0	0	0	0	0	0	1	0	0	1	0	0	1	0	1	1	1	0	1	1	2	2	1	1	3	1	2	1	1	1	1	1
GCF_000744455	p_Methanobacteriota_c_Methanobacteria_o_Methanobacteriales_f_Methanobacteriaceae_g_Methanobacterium_B_s_Methanobacterium_B sp000744455_GCF_000744455	1	1	1	1	1	1	1	3	1	1	2	1	1	1	1	1	1	1	1	1	1	0	1	1	1	1	1	1	3	1	2	1	1	0	1	1	3	2	2	2	3	1	3	1	1	1	1	1
GCA_003151535	p_Methanobacteriota_c_Methanobacteria_o_Methanobacteriales_f_Methanobacteriaceae_g_Methanobacterium_B_s_Methanobacterium_B sp003151535_GCA_003151535	2	1	1	1	1	1	1	1	1	1	3	1	1	1	2	1	1	2	1	0	1	0	1	1	1	1	1	1	4	1	2	1	2	0	2	1	3	2	1	1	4	1	3	1	1	1	1	1
GCA_003134315	p_Methanobacteriota_c_Methanobacteria_o_Methanobacteriales_f_Methanobacteriaceae_g_Methanobacterium_B_s_Methanobacterium_B sp003158115_GCA_003134315	0	0	0	0	0	1	1	1	2	1	2	1	1	0	0	0	0	0	0	0	0	0	1	1	1	1	1	1	2	1	2	1	1	0	0	1	3	2	1	2	4	2	3	1	1	1	1	1
GCA_003141035	p_Methanobacteriota_c_Methanobacteria_o_Methanobacteriales_f_Methanobacteriaceae_g_Methanobacterium_B_s_Methanobacterium_B sp003158115_GCA_003141035	0	1	0	0	1	1	0	1	1	2	3	1	1	0	0	0	0	0	0	0	0	0	1	2	1	2	1	1	3	1	2	1	1	0	0	1	4	2	1	2	3	1	3	1	1	1	1	1
GCA_003157375	p_Methanobacteriota_c_Methanobacteria_o_Methanobacteriales_f_Methanobacteriaceae_g_Methanobacterium_B_s_Methanobacterium_B sp003158115_GCA_003157375	0	0	0	0	0	0	1	1	1	1	2	1	1	0	0	0	0	0	0	0	0	0	1	1	0	1	0	1	2	0	2	1	1	0	1	1	3	2	1	2	3	1	3	1	0	1	1	1
GCA_003158115	p_Methanobacteriota_c_Methanobacteria_o_Methanobacteriales_f_Methanobacteriaceae_g_Methanobacterium_B_s_Methanobacterium_B sp003158115_GCA_003158115	0	1	0	1	1	1	1	1	1	1	3	1	1	0	0	0	0	0	0	0	0	0	1	1	1	1	1	1	3	1	2	1	1	0	1	1	3	2	1	2	3	1	3	1	1	1	1	1
GCA_003164775	p_Methanobacteriota_c_Methanobacteria_o_Methanobacteriales_f_Methanobacteriaceae_g_Methanobacterium_B_s_Methanobacterium_B sp003158115_GCA_003164775	0	0	0	0	0	1	1	1	1	1	3	1	1	0	0	0	0	0	0	0	0	0	1	1	1	1	1	1	2	1	1	1	1	0	0	1	2	2	1	2	3	1	3	1	1	1	1	1
GCA_003153815	p_Methanobacteriota_c_Methanobacteria_o_Methanobacteriales_f_Methanobacteriaceae_g_Methanobacterium_B_s_Methanobacterium_B sp003162115_GCA_003153815	0	0	0	0	0	1	1	1	1	1	1	1	1	1	1	0	0	0	0	1	1	0	1	0	0	0	0	1	2	0	1	1	1	0	0	1	1	1	1	2	4	2	4	1	1	1	1	1
GCA_003161875	p_Methanobacteriota_c_Methanobacteria_o_Methanobacteriales_f_Methanobacteriaceae_g_Methanobacterium_B_s_Methanobacterium_B sp003162115_GCA_003161875	0	0	0	0	0	1	1	1	1	1	1	1	1	0	0	0	0	0	0	0	0	0	1	1	1	1	1	1	4	1	2	1	2	0	1	1	2	2	2	2	4	1	2	1	1	1	1	1
GCA_003162115	p_Methanobacteriota_c_Methanobacteria_o_Methanobacteriales_f_Methanobacteriaceae_g_Methanobacterium_B_s_Methanobacterium_B sp003162115_GCA_003162115	2	1	0	2	1	1	1	1	1	1	1	1	1	1	2	0	1	0	0	1	0	0	1	2	1	1	1	1	3	1	2	2	1	0	0	1	3	2	1	2	4	1	3	1	1	1	1	1
GCA_003162655	p_Methanobacteriota_c_Methanobacteria_o_Methanobacteriales_f_Methanobacteriaceae_g_Methanobacterium_B_s_Methanobacterium_B sp003162655_GCA_003162655	0	2	0	0	1	0	1	2	1	1	1	1	0	0	0	0	0	0	0	0	0	0	2	1	2	1	1	1	2	1	2	2	1	0	0	2	5	3	1	2	4	2	3	1	0	1	1	1
GCA_003164415	p_Methanobacteriota_c_Methanobacteria_o_Methanobacteriales_f_Methanobacteriaceae_g_Methanobacterium_B_s_Methanobacterium_B sp003164415_GCA_003164415	0	0	0	0	0	1	0	0	1	1	2	1	1	0	0	0	0	0	0	0	0	0	0	1	1	1	1	1	4	1	3	0	1	0	0	1	2	2	1	2	4	1	6	1	1	1	1	1
GCA_009712615	p_Methanobacteriota_c_Methanobacteria_o_Methanobacteriales_f_Methanobacteriaceae_g_Methanobacterium_B_s_Methanobacterium_B sp009712615_GCA_009712615	2	2	2	1	2	1	1	2	1	1	4	1	1	1	1	1	1	1	1	1	1	0	1	1	1	1	1	1	3	1	2	1	1	0	1	1	3	2	1	2	2	1	2	1	1	0	1	1
GCA_003202615	p_Methanobacteriota_c_Methanobacteria_o_Methanobacteriales_f_Methanobacteriaceae_g_Methanobacterium_B_s_Unclassified_GCA_003202615	2	2	2	1	2	1	0	1	1	1	3	1	1	1	1	1	1	1	1	1	1	0	1	1	1	1	1	1	3	1	2	1	0	0	1	1	3	2	1	2	3	1	2	1	1	0	1	0
GCA_002505725	p_Methanobacteriota_c_Methanobacteria_o_Methanobacteriales_f_Methanobacteriaceae_g_Methanobacterium_C_s_Methanobacterium_C congolense_GCA_002505725	1	0	1	0	0	1	1	1	1	1	3	1	1	2	1	1	1	1	1	1	1	0	1	1	1	1	1	1	2	1	2	1	1	0	1	1	3	2	1	2	2	1	1	1	1	1	1	1
GCF_900095295	p_Methanobacteriota_c_Methanobacteria_o_Methanobacteriales_f_Methanobacteriaceae_g_Methanobacterium_C_s_Methanobacterium_C congolense_GCF_900095295	1	1	1	1	1	1	1	1	1	1	2	1	1	2	1	1	1	1	1	1	1	0	1	1	1	1	1	1	3	1	2	1	1	0	2	1	4	2	1	3	2	1	1	1	1	1	1	1
GCF_000214725	p_Methanobacteriota_c_Methanobacteria_o_Methanobacteriales_f_Methanobacteriaceae_g_Methanobacterium_C_s_Methanobacterium_C paludis_GCF_000214725	1	1	1	1	2	1	1	1	1	1	3	1	1	1	1	1	1	1	1	1	1	0	1	1	1	1	1	1	4	1	2	1	1	0	2	1	3	2	1	2	2	1	1	1	1	1	1	1
GCA_002495365	p_Methanobacteriota_c_Methanobacteria_o_Methanobacteriales_f_Methanobacteriaceae_g_Methanobacterium_C_s_Methanobacterium_C sp002498385_GCA_002495365	2	2	2	1	2	1	1	1	1	1	2	1	1	2	1	1	1	1	1	1	1	0	1	1	1	1	1	1	3	1	2	1	1	0	2	1	3	2	1	2	2	1	2	1	1	1	1	1
GCA_002496555	p_Methanobacteriota_c_Methanobacteria_o_Methanobacteriales_f_Methanobacteriaceae_g_Methanobacterium_C_s_Methanobacterium_C sp002498385_GCA_002496555	2	2	2	1	2	1	1	1	1	1	2	1	1	2	1	1	1	1	1	1	1	0	1	1	1	1	1	1	3	1	2	1	1	0	2	1	3	2	1	2	2	1	2	1	1	1	1	1
GCA_002497395	p_Methanobacteriota_c_Methanobacteria_o_Methanobacteriales_f_Methanobacteriaceae_g_Methanobacterium_C_s_Methanobacterium_C sp002498385_GCA_002497395	2	2	2	1	2	1	1	1	1	1	2	1	1	2	1	1	1	1	1	1	1	0	1	1	1	1	1	1	3	1	2	1	1	0	2	1	3	2	1	2	2	1	2	1	1	1	1	1
GCA_002498225	p_Methanobacteriota_c_Methanobacteria_o_Methanobacteriales_f_Methanobacteriaceae_g_Methanobacterium_C_s_Methanobacterium_C sp002498385_GCA_002498225	2	2	2	1	2	1	1	1	1	1	2	1	1	2	1	1	1	1	1	1	1	0	1	1	1	1	1	1	3	1	2	1	1	0	2	1	3	2	1	2	2	1	2	1	1	1	1	1
GCA_002498385	p_Methanobacteriota_c_Methanobacteria_o_Methanobacteriales_f_Methanobacteriaceae_g_Methanobacterium_C_s_Methanobacterium_C sp002498385_GCA_002498385	2	2	2	1	2	1	1	1	1	1	2	1	1	2	1	1	1	1	1	1	1	0	1	1	1	1	1	1	3	1	2	1	1	0	2	1	3	2	1	2	2	1	2	1	1	1	1	1
GCA_002498485	p_Methanobacteriota_c_Methanobacteria_o_Methanobacteriales_f_Methanobacteriaceae_g_Methanobacterium_C_s_Methanobacterium_C sp002498385_GCA_002498485	2	2	2	1	2	1	0	1	1	1	2	1	1	2	1	1	1	0	1	1	1	0	1	1	1	1	1	1	3	1	2	1	1	0	2	1	3	2	1	2	2	1	2	1	1	1	1	1
GCA_002499035	p_Methanobacteriota_c_Methanobacteria_o_Methanobacteriales_f_Methanobacteriaceae_g_Methanobacterium_C_s_Methanobacterium_C sp002498385_GCA_002499035	2	2	2	1	2	1	1	1	1	1	2	1	1	2	1	1	1	1	1	1	1	0	1	1	1	1	1	1	3	1	2	1	1	0	2	1	3	2	1	2	2	1	2	1	1	1	1	1
GCA_002502635	p_Methanobacteriota_c_Methanobacteria_o_Methanobacteriales_f_Methanobacteriaceae_g_Methanobacterium_C_s_Methanobacterium_C sp002498385_GCA_002502635	2	2	2	1	2	1	1	1	1	1	2	1	1	2	1	1	1	1	1	1	1	0	1	1	1	1	1	1	3	1	2	1	1	0	2	1	3	2	1	2	2	1	2	1	1	1	1	1
GCA_002503125	p_Methanobacteriota_c_Methanobacteria_o_Methanobacteriales_f_Methanobacteriaceae_g_Methanobacterium_C_s_Methanobacterium_C sp002498385_GCA_002503125	2	2	2	1	2	1	1	1	1	1	2	1	1	2	1	1	1	1	1	1	1	0	1	1	1	1	1	1	3	1	2	1	1	0	2	1	3	2	1	2	2	1	2	1	1	1	1	1
GCA_002503565	p_Methanobacteriota_c_Methanobacteria_o_Methanobacteriales_f_Methanobacteriaceae_g_Methanobacterium_C_s_Methanobacterium_C sp002498385_GCA_002503565	2	2	2	1	2	1	1	1	1	1	2	1	1	2	1	1	1	1	1	1	1	0	1	1	1	1	1	1	3	1	2	1	1	0	2	1	3	2	1	2	2	1	2	1	1	1	1	1
GCA_002503585	p_Methanobacteriota_c_Methanobacteria_o_Methanobacteriales_f_Methanobacteriaceae_g_Methanobacterium_C_s_Methanobacterium_C sp002498385_GCA_002503585	2	2	2	1	2	1	1	1	0	1	2	1	1	2	1	1	1	1	1	1	1	0	1	1	1	1	1	1	3	1	2	1	1	0	2	1	3	2	1	2	2	1	2	1	1	1	1	1
GCA_002504485	p_Methanobacteriota_c_Methanobacteria_o_Methanobacteriales_f_Methanobacteriaceae_g_Methanobacterium_C_s_Methanobacterium_C sp002498385_GCA_002504485	2	2	2	1	2	1	1	1	1	1	2	1	1	2	1	1	1	1	1	1	1	0	1	1	1	1	1	1	3	1	2	1	1	0	2	1	3	2	1	2	2	1	2	1	1	1	1	1
GCA_002504765	p_Methanobacteriota_c_Methanobacteria_o_Methanobacteriales_f_Methanobacteriaceae_g_Methanobacterium_C_s_Methanobacterium_C sp002498385_GCA_002504765	2	2	2	1	2	1	1	1	1	1	2	1	1	2	1	1	1	1	1	1	1	0	1	1	1	1	1	1	3	1	2	1	1	0	2	1	3	2	1	2	2	1	2	1	1	1	1	1
GCA_002505535	p_Methanobacteriota_c_Methanobacteria_o_Methanobacteriales_f_Methanobacteriaceae_g_Methanobacterium_C_s_Methanobacterium_C sp002498385_GCA_002505535	2	2	2	1	2	1	1	1	1	1	2	1	1	2	1	1	1	1	1	1	1	0	1	1	1	1	1	1	3	1	2	1	1	0	2	1	3	2	1	2	2	1	2	1	1	1	1	1
GCA_002505895	p_Methanobacteriota_c_Methanobacteria_o_Methanobacteriales_f_Methanobacteriaceae_g_Methanobacterium_C_s_Methanobacterium_C sp002498385_GCA_002505895	2	2	2	1	2	1	1	1	1	1	2	1	1	2	1	1	1	1	1	1	1	0	1	1	1	1	1	1	3	1	2	1	1	0	2	1	3	2	1	2	2	1	2	1	1	1	1	1
GCA_002505925	p_Methanobacteriota_c_Methanobacteria_o_Methanobacteriales_f_Methanobacteriaceae_g_Methanobacterium_C_s_Methanobacterium_C sp002498385_GCA_002505925	2	2	2	1	2	1	1	1	1	1	2	1	1	2	1	1	1	1	1	1	1	0	1	1	1	1	1	1	3	1	2	1	1	0	2	1	3	2	1	2	2	1	2	1	1	1	1	1
GCA_002506795	p_Methanobacteriota_c_Methanobacteria_o_Methanobacteriales_f_Methanobacteriaceae_g_Methanobacterium_C_s_Methanobacterium_C sp002498385_GCA_002506795	2	2	2	1	2	1	1	1	1	1	2	1	1	2	1	1	1	1	1	1	1	0	1	1	1	1	1	1	3	1	2	1	1	0	2	1	3	2	1	2	2	1	2	1	1	1	1	1
GCA_002507025	p_Methanobacteriota_c_Methanobacteria_o_Methanobacteriales_f_Methanobacteriaceae_g_Methanobacterium_C_s_Methanobacterium_C sp002498385_GCA_002507025	2	2	2	1	2	1	1	1	1	1	2	1	1	2	1	1	1	1	1	1	1	0	1	1	1	1	1	1	3	1	2	1	1	0	2	1	3	2	1	2	2	1	2	1	1	1	1	1
GCA_017874455	p_Methanobacteriota_c_Methanobacteria_o_Methanobacteriales_f_Methanobacteriaceae_g_Methanobacterium_C_s_Unclassified_GCA_017874455	1	1	1	1	2	1	1	1	1	1	2	1	1	2	1	1	1	1	1	1	1	0	1	1	1	1	1	1	3	1	2	1	1	0	2	1	3	2	1	2	2	1	1	1	1	1	1	1
GCA_001729285	p_Methanobacteriota_c_Methanobacteria_o_Methanobacteriales_f_Methanobacteriaceae_g_Methanobacterium_D_s_Methanobacterium_D bryantii_GCA_001729285	2	2	2	1	3	1	1	1	2	1	2	1	1	5	1	1	1	1	1	1	1	0	2	1	1	1	1	1	3	1	2	1	1	1	5	1	3	2	1	2	3	1	1	1	1	1	1	1
GCF_002287175	p_Methanobacteriota_c_Methanobacteria_o_Methanobacteriales_f_Methanobacteriaceae_g_Methanobacterium_D_s_Methanobacterium_D bryantii_GCF_002287175	2	2	2	1	3	1	1	1	2	1	2	1	1	5	1	1	1	1	1	1	1	0	2	1	1	1	1	1	3	1	2	1	1	1	5	1	3	2	1	2	3	1	1	1	1	1	1	1
GCA_002494885	p_Methanobacteriota_c_Methanobacteria_o_Methanobacteriales_f_Methanobacteriaceae_g_Methanobacterium_D_s_Methanobacterium_D sp002494885_GCA_002494885	1	1	1	1	1	1	1	1	2	1	1	1	1	2	1	1	1	1	1	1	1	0	1	1	1	1	1	1	3	1	2	1	1	0	5	1	3	2	1	2	1	1	1	1	1	1	1	1
GCA_002505765	p_Methanobacteriota_c_Methanobacteria_o_Methanobacteriales_f_Methanobacteriaceae_g_Methanobacterium_D_s_Methanobacterium_D sp002505765_GCA_002505765	1	1	1	1	1	1	1	2	1	1	3	1	1	1	1	1	1	1	1	1	1	0	1	1	1	1	1	1	3	1	2	1	1	0	2	1	4	2	1	3	1	1	1	1	1	1	1	1
GCA_002509665	p_Methanobacteriota_c_Methanobacteria_o_Methanobacteriales_f_Methanobacteriaceae_g_Methanobacterium_D_s_Methanobacterium_D sp002509665_GCA_002509665	1	1	1	0	2	1	1	1	2	1	3	0	1	0	0	0	0	0	0	0	0	0	2	0	0	0	0	0	2	0	3	0	1	1	3	1	1	2	0	1	5	0	3	1	1	1	1	1
GCA_000746075	p_Methanobacteriota_c_Methanobacteria_o_Methanobacteriales_f_Methanobacteriaceae_g_Methanobacterium_D_s_Methanobacterium_D veterum_GCA_000746075	2	2	2	1	3	1	1	1	2	1	2	1	1	4	1	1	1	1	1	1	1	0	1	1	1	1	1	1	3	1	2	1	1	1	7	1	3	2	2	2	3	1	1	1	1	1	1	1
GCF_000745485	p_Methanobacteriota_c_Methanobacteria_o_Methanobacteriales_f_Methanobacteriaceae_g_Methanobacterium_D_s_Methanobacterium_D veterum_GCF_000745485	2	2	2	1	3	1	1	1	2	1	2	1	1	4	1	1	1	1	1	1	1	0	1	1	1	1	1	1	3	1	2	1	1	1	8	1	3	2	2	2	3	1	1	1	1	1	1	1
GCA_016222945	p_Methanobacteriota_c_Methanobacteria_o_Methanobacteriales_f_Methanobacteriaceae_g_Methanobacterium_D_s_Unclassified_GCA_016222945	2	2	2	1	2	1	1	1	1	1	2	1	1	1	1	1	1	1	1	1	1	0	1	1	1	1	1	1	3	1	2	1	1	0	2	1	4	2	1	3	2	1	1	1	1	1	1	1
GCF_000302455	p_Methanobacteriota_c_Methanobacteria_o_Methanobacteriales_f_Methanobacteriaceae_g_Methanobacterium_s_Methanobacterium formicicum_A_GCF_000302455	2	2	2	1	3	1	1	1	2	1	2	1	1	1	1	1	1	1	1	1	1	0	1	1	1	1	1	1	3	1	2	1	1	1	1	1	3	1	1	2	2	1	1	1	1	1	1	1
GCA_000762265	p_Methanobacteriota_c_Methanobacteria_o_Methanobacteriales_f_Methanobacteriaceae_g_Methanobacterium_s_Methanobacterium formicicum_GCA_000762265	2	2	2	1	2	1	1	1	2	1	2	1	1	3	1	1	1	1	1	1	1	0	1	1	1	1	1	1	3	1	2	1	1	0	1	1	3	1	1	2	2	1	1	1	1	1	1	1
GCA_000953115	p_Methanobacteriota_c_Methanobacteria_o_Methanobacteriales_f_Methanobacteriaceae_g_Methanobacterium_s_Methanobacterium formicicum_GCA_000953115	2	2	2	1	2	1	1	1	2	1	3	1	1	2	1	1	1	1	1	1	1	0	1	1	1	1	1	1	3	1	2	1	1	0	1	1	3	1	1	2	2	1	2	1	1	1	1	1
GCA_001316325	p_Methanobacteriota_c_Methanobacteria_o_Methanobacteriales_f_Methanobacteriaceae_g_Methanobacterium_s_Methanobacterium formicicum_GCA_001316325	3	3	3	1	3	2	1	3	3	2	6	2	2	3	2	1	1	1	1	1	1	0	1	1	1	1	3	1	6	1	5	1	1	0	2	2	5	2	1	2	3	1	5	2	1	2	1	1
GCA_001458655	p_Methanobacteriota_c_Methanobacteria_o_Methanobacteriales_f_Methanobacteriaceae_g_Methanobacterium_s_Methanobacterium formicicum_GCA_001458655	2	2	2	1	2	1	1	1	2	1	2	1	1	3	1	1	1	1	1	1	1	0	1	1	1	1	1	1	3	1	2	1	1	0	1	1	3	1	1	2	2	1	1	1	1	1	1	1
GCA_001509005	p_Methanobacteriota_c_Methanobacteria_o_Methanobacteriales_f_Methanobacteriaceae_g_Methanobacterium_s_Methanobacterium formicicum_GCA_001509005	2	2	2	1	2	0	1	1	2	1	2	1	1	2	1	1	1	1	1	1	1	0	1	1	1	1	1	1	3	1	2	1	1	0	1	1	3	1	1	2	2	1	1	1	1	1	1	1
GCA_002496545	p_Methanobacteriota_c_Methanobacteria_o_Methanobacteriales_f_Methanobacteriaceae_g_Methanobacterium_s_Methanobacterium formicicum_GCA_002496545	1	2	1	1	2	1	1	1	1	1	2	1	2	2	1	1	1	1	1	1	1	0	1	1	1	1	1	1	2	1	2	1	2	1	0	1	1	0	0	1	1	1	0	1	0	1	1	1
GCA_016839005	p_Methanobacteriota_c_Methanobacteria_o_Methanobacteriales_f_Methanobacteriaceae_g_Methanobacterium_s_Methanobacterium formicicum_GCA_016839005	2	2	2	1	3	1	1	1	2	1	2	1	1	2	1	1	1	1	1	1	1	0	1	1	1	1	1	1	3	1	2	1	1	0	1	1	3	1	1	2	2	1	2	1	1	1	1	1
GCA_000309865	p_Methanobacteriota_c_Methanobacteria_o_Methanobacteriales_f_Methanobacteriaceae_g_Methanobacterium_s_Methanobacterium sp000309865_GCA_000309865	2	2	2	1	3	1	1	1	1	1	2	1	1	2	1	1	1	1	1	1	1	0	1	1	1	1	1	1	3	1	2	1	1	1	0	1	2	1	0	2	1	1	2	1	1	1	1	1
GCF_000499765	p_Methanobacteriota_c_Methanobacteria_o_Methanobacteriales_f_Methanobacteriaceae_g_Methanobacterium_s_Methanobacterium sp000499765_GCF_000499765	2	2	2	1	2	1	1	1	1	1	3	1	1	2	1	1	1	1	1	1	1	0	1	1	1	1	1	1	3	1	2	1	1	0	1	1	3	1	1	2	2	1	2	1	1	1	1	1
GCA_002067065	p_Methanobacteriota_c_Methanobacteria_o_Methanobacteriales_f_Methanobacteriaceae_g_Methanobacterium_s_Methanobacterium sp002067065_GCA_002067065	1	2	1	1	3	1	1	1	2	1	2	1	1	2	2	1	1	1	0	1	1	0	1	1	1	1	1	1	3	1	2	1	1	1	1	1	2	1	1	1	2	1	1	1	1	1	1	1
GCA_002496805	p_Methanobacteriota_c_Methanobacteria_o_Methanobacteriales_f_Methanobacteriaceae_g_Methanobacterium_s_Methanobacterium sp002496805_GCA_002496805	2	2	2	1	2	1	1	1	2	1	1	1	1	3	1	1	1	1	1	1	1	0	1	1	1	1	1	1	3	1	2	1	1	0	1	1	3	1	1	2	1	1	1	1	1	1	1	1
GCA_002503005	p_Methanobacteriota_c_Methanobacteria_o_Methanobacteriales_f_Methanobacteriaceae_g_Methanobacterium_s_Methanobacterium sp002496805_GCA_002503005	2	2	2	1	1	1	1	1	2	1	1	1	1	3	1	1	1	1	1	1	1	0	1	1	1	1	1	1	2	1	2	1	1	0	0	1	3	1	1	2	1	1	1	1	1	1	1	1
GCA_002509005	p_Methanobacteriota_c_Methanobacteria_o_Methanobacteriales_f_Methanobacteriaceae_g_Methanobacterium_s_Methanobacterium sp002496805_GCA_002509005	2	2	2	1	2	1	1	1	2	1	1	1	1	2	1	1	1	1	0	1	1	0	1	1	1	1	1	1	2	1	2	1	1	0	1	1	2	1	1	2	1	1	1	1	1	1	1	1
GCA_002509705	p_Methanobacteriota_c_Methanobacteria_o_Methanobacteriales_f_Methanobacteriaceae_g_Methanobacterium_s_Methanobacterium sp002496805_GCA_002509705	0	1	0	0	0	0	0	1	3	0	2	1	1	1	0	0	0	0	0	0	0	0	0	1	1	1	2	1	3	1	1	1	0	0	1	1	2	0	0	1	1	0	0	1	0	2	1	1
GCA_003491305	p_Methanobacteriota_c_Methanobacteria_o_Methanobacteriales_f_Methanobacteriaceae_g_Methanobacterium_s_Methanobacterium sp003491305_GCA_003491305	2	2	2	1	2	1	1	1	2	1	3	1	1	2	1	1	1	1	1	1	1	0	1	1	1	1	1	1	3	1	2	1	1	0	1	1	3	1	1	2	2	1	2	1	1	1	1	1
GCA_012838205	p_Methanobacteriota_c_Methanobacteria_o_Methanobacteriales_f_Methanobacteriaceae_g_Methanobacterium_s_Methanobacterium sp012838205_GCA_012838205	2	2	2	1	2	1	1	1	2	1	1	1	1	3	1	1	1	1	1	1	1	0	1	1	1	1	1	1	3	1	2	1	1	1	1	1	3	1	1	2	1	1	1	1	1	1	1	1
GCA_013403005	p_Methanobacteriota_c_Methanobacteria_o_Methanobacteriales_f_Methanobacteriaceae_g_Methanobacterium_s_Methanobacterium sp013403005_GCA_013403005	2	2	2	1	3	1	1	1	1	1	2	1	1	2	1	1	1	1	1	1	1	0	1	1	1	1	1	1	2	1	2	1	1	1	2	1	3	1	1	2	1	1	2	1	1	1	1	1
GCA_002502445	p_Methanobacteriota_c_Methanobacteria_o_Methanobacteriales_f_Methanobacteriaceae_g_Methanobacterium_s_Methanobacterium subterraneum_GCA_002502445	0	2	2	1	3	1	1	1	0	1	1	1	0	1	1	0	1	1	0	1	1	0	1	0	0	0	0	1	1	0	2	1	1	0	1	1	3	1	1	2	1	1	1	1	1	1	1	0
GCA_002503345	p_Methanobacteriota_c_Methanobacteria_o_Methanobacteriales_f_Methanobacteriaceae_g_Methanobacterium_s_Methanobacterium subterraneum_GCA_002503345	1	4	2	1	2	1	1	1	1	1	0	0	1	1	1	0	0	0	1	0	0	0	1	0	1	2	0	0	0	0	1	1	0	0	1	0	1	1	1	2	1	1	0	0	1	0	1	0
GCA_002507095	p_Methanobacteriota_c_Methanobacteria_o_Methanobacteriales_f_Methanobacteriaceae_g_Methanobacterium_s_Methanobacterium subterraneum_GCA_002507095	2	2	2	1	2	1	1	1	1	1	2	1	1	3	1	1	1	1	1	1	1	0	1	0	0	0	0	1	2	0	2	1	1	0	1	1	3	1	1	2	1	1	0	1	1	1	1	1
GCA_002813655	p_Methanobacteriota_c_Methanobacteria_o_Methanobacteriales_f_Methanobacteriaceae_g_Methanobacterium_s_Methanobacterium subterraneum_GCA_002813655	2	2	2	1	2	1	1	1	1	1	2	1	2	3	1	1	1	1	1	1	1	0	1	1	1	1	1	1	3	1	2	1	1	0	1	1	3	1	1	2	1	1	1	2	1	1	1	1
GCA_002813675	p_Methanobacteriota_c_Methanobacteria_o_Methanobacteriales_f_Methanobacteriaceae_g_Methanobacterium_s_Methanobacterium subterraneum_GCA_002813675	2	2	2	1	2	1	1	1	1	1	2	1	1	3	1	1	1	1	1	1	1	0	1	1	1	1	1	1	3	1	2	1	1	0	1	1	3	1	1	2	1	1	1	1	1	1	1	1
GCA_002839685	p_Methanobacteriota_c_Methanobacteria_o_Methanobacteriales_f_Methanobacteriaceae_g_Methanobacterium_s_Methanobacterium subterraneum_GCA_002839685	2	2	1	1	2	1	1	0	1	1	1	1	1	2	1	1	1	1	1	1	1	0	1	1	1	1	1	1	3	1	2	1	1	0	1	1	3	1	1	2	1	1	1	1	1	1	1	1
GCA_012933645	p_Methanobacteriota_c_Methanobacteria_o_Methanobacteriales_f_Methanobacteriaceae_g_Methanobacterium_s_Methanobacterium subterraneum_GCA_012933645	2	2	2	1	2	1	1	1	1	1	2	1	1	3	1	1	1	1	1	1	1	0	1	1	1	1	1	1	3	1	2	1	1	0	1	1	3	1	1	2	1	1	1	1	1	1	1	1
GCA_013331025	p_Methanobacteriota_c_Methanobacteria_o_Methanobacteriales_f_Methanobacteriaceae_g_Methanobacterium_s_Methanobacterium subterraneum_GCA_013331025	2	1	1	0	1	0	0	0	1	1	1	0	1	1	1	1	1	0	0	1	1	0	0	0	0	0	0	1	0	0	2	0	1	1	1	1	2	1	1	1	0	0	0	0	1	0	1	1
GCF_002813695	p_Methanobacteriota_c_Methanobacteria_o_Methanobacteriales_f_Methanobacteriaceae_g_Methanobacterium_s_Methanobacterium subterraneum_GCF_002813695	2	2	2	1	2	1	1	1	1	1	2	1	1	2	1	1	1	1	1	1	1	0	1	1	1	1	1	1	3	1	2	1	1	0	1	1	3	1	1	2	1	1	1	1	1	1	1	1
GCA_016217785	p_Methanobacteriota_c_Methanobacteria_o_Methanobacteriales_f_Methanobacteriaceae_g_Methanobacterium_s_Unclassified_GCA_016217785	2	2	2	1	2	1	1	1	2	1	3	1	1	1	1	1	1	1	1	1	1	0	1	1	1	1	1	1	3	1	2	1	1	0	3	1	3	1	1	2	3	1	2	1	1	1	1	1
GCA_017873625	p_Methanobacteriota_c_Methanobacteria_o_Methanobacteriales_f_Methanobacteriaceae_g_Methanobacterium_s_Unclassified_GCA_017873625	2	2	2	1	3	1	1	1	3	1	2	1	1	2	1	1	1	1	1	1	1	0	1	1	1	1	1	1	3	1	2	1	1	1	1	1	3	1	2	2	3	1	1	1	1	1	1	1
GCA_001729385	p_Methanobacteriota_c_Methanobacteria_o_Methanobacteriales_f_Methanobacteriaceae_g_Methanobrevibacter_A_s_Methanobrevibacter_A gottschalkii_GCA_001729385	2	2	2	1	2	1	1	1	2	1	1	1	1	2	3	1	1	1	1	1	1	0	1	1	1	1	1	1	2	1	2	1	1	1	1	0	2	1	1	2	1	1	2	1	1	1	1	1
GCA_900109595	p_Methanobacteriota_c_Methanobacteria_o_Methanobacteriales_f_Methanobacteriaceae_g_Methanobrevibacter_A_s_Methanobrevibacter_A gottschalkii_GCA_900109595	2	2	2	1	2	1	1	1	2	1	1	1	1	2	3	1	1	1	1	1	1	0	1	1	1	2	1	1	2	1	2	1	1	1	1	0	2	1	1	2	1	1	3	1	1	1	1	1
GCA_003814835	p_Methanobacteriota_c_Methanobacteria_o_Methanobacteriales_f_Methanobacteriaceae_g_Methanobrevibacter_A_s_Methanobrevibacter_A gottschalkii_GCF_003814835	2	2	2	1	2	1	1	1	2	1	1	1	1	2	3	1	1	1	1	1	1	0	1	1	1	1	1	1	2	1	2	1	1	1	1	0	2	1	1	2	1	1	2	1	1	1	1	1
GCF_003814835	p_Methanobacteriota_c_Methanobacteria_o_Methanobacteriales_f_Methanobacteriaceae_g_Methanobrevibacter_A_s_Methanobrevibacter_A gottschalkii_GCF_003814835	2	2	2	1	2	1	1	1	2	1	1	1	1	2	3	1	1	1	1	1	1	0	1	1	1	1	1	1	2	1	2	1	1	1	1	0	2	1	1	2	1	1	2	1	1	1	1	1
GCF_001477655	p_Methanobacteriota_c_Methanobacteria_o_Methanobacteriales_f_Methanobacteriaceae_g_Methanobrevibacter_A_s_Methanobrevibacter_A millerae_A_GCF_001477655	2	2	2	1	2	1	1	1	2	1	1	1	1	2	2	1	1	1	1	1	1	0	1	1	1	1	1	1	2	1	2	1	2	2	1	1	2	2	1	3	1	1	2	1	1	1	1	1
GCA_900103415	p_Methanobacteriota_c_Methanobacteria_o_Methanobacteriales_f_Methanobacteriaceae_g_Methanobrevibacter_A_s_Methanobrevibacter_A millerae_GCA_900103415	2	2	2	1	2	1	1	1	2	1	1	1	1	2	2	1	1	1	1	1	1	0	1	1	1	2	1	1	2	1	2	1	2	2	1	1	2	2	1	3	1	1	2	1	1	1	1	1
GCA_000529525	p_Methanobacteriota_c_Methanobacteria_o_Methanobacteriales_f_Methanobacteriaceae_g_Methanobrevibacter_A_s_Methanobrevibacter_A oralis_GCA_000529525	3	2	2	1	2	1	1	2	2	2	1	1	1	3	3	1	1	1	1	1	1	0	1	1	1	3	1	1	2	1	2	2	1	1	1	0	2	1	1	3	1	1	4	1	1	2	2	2
GCA_900289035	p_Methanobacteriota_c_Methanobacteria_o_Methanobacteriales_f_Methanobacteriaceae_g_Methanobrevibacter_A_s_Methanobrevibacter_A oralis_GCA_900289035	2	2	2	1	2	1	1	1	2	1	1	1	1	3	2	1	1	1	1	1	1	0	1	1	1	4	1	1	2	1	2	2	1	1	1	0	2	1	1	2	1	1	3	1	1	1	1	1
GCA_902384065	p_Methanobacteriota_c_Methanobacteria_o_Methanobacteriales_f_Methanobacteriaceae_g_Methanobrevibacter_A_s_Methanobrevibacter_A oralis_GCA_902384065	3	2	2	1	2	1	1	2	2	2	1	1	1	3	3	1	1	1	1	1	1	0	1	1	1	3	1	1	2	1	2	2	1	1	1	0	2	1	1	2	1	1	4	1	1	1	2	2
GCF_001639275	p_Methanobacteriota_c_Methanobacteria_o_Methanobacteriales_f_Methanobacteriaceae_g_Methanobrevibacter_A_s_Methanobrevibacter_A oralis_GCF_001639275	2	2	2	1	2	1	1	1	2	1	1	1	1	3	2	1	1	1	1	1	1	0	1	1	1	4	1	1	2	1	2	2	1	1	1	0	2	1	1	2	1	1	3	1	1	1	1	1
GCA_000189915	p_Methanobacteriota_c_Methanobacteria_o_Methanobacteriales_f_Methanobacteriaceae_g_Methanobrevibacter_A_s_Methanobrevibacter_A smithii_A_GCA_000189915	1	1	1	1	1	1	1	1	2	1	1	1	1	1	2	1	1	1	1	1	1	0	1	1	1	1	1	1	2	1	2	1	1	1	1	1	2	1	1	2	1	1	2	1	0	1	1	1
GCA_000189935	p_Methanobacteriota_c_Methanobacteria_o_Methanobacteriales_f_Methanobacteriaceae_g_Methanobrevibacter_A_s_Methanobrevibacter_A smithii_A_GCA_000189935	1	1	1	1	1	1	1	1	4	1	1	1	1	1	2	1	1	1	1	1	1	0	1	1	1	1	1	1	2	1	2	1	1	1	1	1	2	1	1	2	1	1	2	1	2	1	1	1
GCA_000189955	p_Methanobacteriota_c_Methanobacteria_o_Methanobacteriales_f_Methanobacteriaceae_g_Methanobrevibacter_A_s_Methanobrevibacter_A smithii_A_GCA_000189955	1	1	1	1	1	1	1	1	2	1	1	1	1	1	2	1	1	1	1	1	1	0	1	1	1	1	1	1	2	1	2	1	1	1	1	1	2	1	1	2	1	1	2	1	1	1	1	1
GCA_000189975	p_Methanobacteriota_c_Methanobacteria_o_Methanobacteriales_f_Methanobacteriaceae_g_Methanobrevibacter_A_s_Methanobrevibacter_A smithii_A_GCA_000189975	1	1	1	1	1	1	1	1	2	1	2	1	4	1	2	1	1	1	1	1	1	0	1	1	1	1	1	1	2	1	2	1	1	1	1	1	2	1	1	2	1	1	2	1	1	1	1	1
GCA_000189995	p_Methanobacteriota_c_Methanobacteria_o_Methanobacteriales_f_Methanobacteriaceae_g_Methanobrevibacter_A_s_Methanobrevibacter_A smithii_A_GCA_000189995	1	1	1	1	1	1	1	1	2	1	1	1	1	1	2	1	1	1	1	1	1	0	1	1	1	1	1	1	2	1	2	1	1	1	1	1	2	1	1	2	1	1	2	1	1	1	1	1
GCA_000190015	p_Methanobacteriota_c_Methanobacteria_o_Methanobacteriales_f_Methanobacteriaceae_g_Methanobrevibacter_A_s_Methanobrevibacter_A smithii_A_GCA_000190015	1	2	1	1	1	1	1	1	2	1	1	1	1	1	2	1	1	1	1	1	1	0	1	1	1	1	1	1	2	1	3	1	1	2	1	1	2	1	1	2	1	1	2	1	1	1	1	1
GCA_000190035	p_Methanobacteriota_c_Methanobacteria_o_Methanobacteriales_f_Methanobacteriaceae_g_Methanobrevibacter_A_s_Methanobrevibacter_A smithii_A_GCA_000190035	1	1	1	1	1	1	1	1	2	1	1	1	1	1	2	1	1	1	1	1	1	0	1	1	1	1	1	1	2	1	2	1	1	1	1	1	2	1	1	2	1	1	2	1	1	1	1	1
GCA_000190055	p_Methanobacteriota_c_Methanobacteria_o_Methanobacteriales_f_Methanobacteriaceae_g_Methanobrevibacter_A_s_Methanobrevibacter_A smithii_A_GCA_000190055	1	1	1	1	1	1	1	1	2	1	1	1	1	1	2	1	1	1	1	1	1	0	1	1	1	1	1	1	2	1	2	1	1	1	1	2	2	1	1	2	2	1	2	1	1	1	1	1
GCA_000190075	p_Methanobacteriota_c_Methanobacteria_o_Methanobacteriales_f_Methanobacteriaceae_g_Methanobrevibacter_A_s_Methanobrevibacter_A smithii_A_GCA_000190075	1	1	1	1	1	1	1	1	2	1	1	1	1	1	2	1	1	1	1	1	1	0	1	1	1	1	1	1	2	1	2	1	1	1	1	1	2	1	1	2	1	1	2	1	1	2	1	1
GCA_000190095	p_Methanobacteriota_c_Methanobacteria_o_Methanobacteriales_f_Methanobacteriaceae_g_Methanobrevibacter_A_s_Methanobrevibacter_A smithii_A_GCA_000190095	1	1	1	1	1	1	1	1	2	1	1	1	1	1	2	1	1	1	1	1	1	0	1	1	1	1	1	1	2	1	2	1	1	1	1	2	2	1	1	2	1	1	2	1	1	1	1	1
GCA_000190115	p_Methanobacteriota_c_Methanobacteria_o_Methanobacteriales_f_Methanobacteriaceae_g_Methanobrevibacter_A_s_Methanobrevibacter_A smithii_A_GCA_000190115	1	1	1	1	1	1	1	1	2	1	1	1	1	1	2	1	1	1	1	1	1	0	1	1	1	1	1	1	2	1	2	1	1	1	1	1	2	1	1	2	1	1	2	1	0	1	1	1
GCA_000190135	p_Methanobacteriota_c_Methanobacteria_o_Methanobacteriales_f_Methanobacteriaceae_g_Methanobrevibacter_A_s_Methanobrevibacter_A smithii_A_GCA_000190135	1	1	1	1	1	1	1	1	2	1	1	1	1	1	2	1	1	1	1	1	1	0	1	1	1	1	1	1	2	1	2	1	1	1	1	1	2	1	1	2	1	1	2	1	1	1	1	1
GCA_000190155	p_Methanobacteriota_c_Methanobacteria_o_Methanobacteriales_f_Methanobacteriaceae_g_Methanobrevibacter_A_s_Methanobrevibacter_A smithii_A_GCA_000190155	1	1	1	1	1	1	1	1	2	1	1	1	2	1	2	1	1	1	1	1	1	0	1	1	1	1	1	1	2	1	2	1	1	1	1	1	2	1	1	1	1	1	1	0	1	0	1	1
GCA_905209735	p_Methanobacteriota_c_Methanobacteria_o_Methanobacteriales_f_Methanobacteriaceae_g_Methanobrevibacter_A_s_Methanobrevibacter_A smithii_A_GCA_905209735	1	1	1	1	1	1	1	1	2	1	1	1	1	1	2	1	1	1	1	1	1	0	1	1	1	1	1	1	2	1	2	1	1	1	1	1	2	1	1	2	1	1	2	1	1	1	1	1
GCF_002252585	p_Methanobacteriota_c_Methanobacteria_o_Methanobacteriales_f_Methanobacteriaceae_g_Methanobrevibacter_A_s_Methanobrevibacter_A smithii_A_GCF_002252585	1	1	1	1	1	1	1	1	2	1	1	1	1	1	2	1	1	1	1	1	1	0	1	1	1	1	1	1	2	1	2	1	1	1	1	1	2	1	1	2	1	1	2	1	1	1	1	1
GCA_000151225	p_Methanobacteriota_c_Methanobacteria_o_Methanobacteriales_f_Methanobacteriaceae_g_Methanobrevibacter_A_s_Methanobrevibacter_A smithii_GCA_000151225	1	1	1	1	1	1	1	1	2	1	1	1	1	1	2	1	1	1	1	1	1	0	1	1	1	1	1	1	2	1	2	1	1	1	1	1	2	1	1	2	1	1	2	1	1	1	1	1
GCA_000151245	p_Methanobacteriota_c_Methanobacteria_o_Methanobacteriales_f_Methanobacteriaceae_g_Methanobrevibacter_A_s_Methanobrevibacter_A smithii_GCA_000151245	1	1	1	1	1	1	1	1	2	1	1	1	1	1	2	1	1	1	1	1	1	0	1	1	1	1	1	1	2	1	2	1	1	1	1	1	2	1	1	2	1	1	2	1	1	1	1	1
GCA_000189795	p_Methanobacteriota_c_Methanobacteria_o_Methanobacteriales_f_Methanobacteriaceae_g_Methanobrevibacter_A_s_Methanobrevibacter_A smithii_GCA_000189795	1	1	1	1	1	1	1	1	2	1	1	1	1	1	2	1	1	1	1	1	1	0	1	1	1	1	1	1	2	1	2	1	1	1	1	1	2	1	1	2	1	1	2	1	1	1	1	1
GCA_000189815	p_Methanobacteriota_c_Methanobacteria_o_Methanobacteriales_f_Methanobacteriaceae_g_Methanobrevibacter_A_s_Methanobrevibacter_A smithii_GCA_000189815	1	1	1	1	1	1	1	1	2	1	1	2	1	1	2	1	1	1	1	1	1	0	1	1	1	1	1	1	2	1	3	1	3	1	2	1	2	1	1	2	1	2	2	1	1	1	1	1
GCA_000189835	p_Methanobacteriota_c_Methanobacteria_o_Methanobacteriales_f_Methanobacteriaceae_g_Methanobrevibacter_A_s_Methanobrevibacter_A smithii_GCA_000189835	1	1	1	1	1	1	1	1	2	1	1	1	2	1	2	1	1	1	1	1	1	0	1	1	1	1	1	1	2	1	3	1	1	1	1	1	2	1	1	2	1	1	3	1	1	1	1	1
GCA_000189855	p_Methanobacteriota_c_Methanobacteria_o_Methanobacteriales_f_Methanobacteriaceae_g_Methanobrevibacter_A_s_Methanobrevibacter_A smithii_GCA_000189855	1	1	1	1	1	1	1	1	2	1	1	1	1	1	2	1	1	1	1	1	1	0	1	1	1	1	1	1	2	1	2	1	1	1	1	1	2	1	1	2	1	1	2	1	2	1	1	1
GCA_000189875	p_Methanobacteriota_c_Methanobacteria_o_Methanobacteriales_f_Methanobacteriaceae_g_Methanobrevibacter_A_s_Methanobrevibacter_A smithii_GCA_000189875	2	3	2	2	2	1	1	2	2	1	1	2	3	2	2	2	2	2	2	2	2	0	2	1	1	1	1	2	2	1	3	2	1	1	1	2	2	1	1	2	1	1	2	0	1	0	1	1
GCA_000189895	p_Methanobacteriota_c_Methanobacteria_o_Methanobacteriales_f_Methanobacteriaceae_g_Methanobrevibacter_A_s_Methanobrevibacter_A smithii_GCA_000189895	1	1	1	1	1	1	1	1	2	1	1	1	1	1	2	1	1	1	1	1	1	0	1	1	1	1	1	1	2	1	1	1	1	1	2	1	2	1	1	2	1	1	2	1	1	1	1	1
GCA_000190175	p_Methanobacteriota_c_Methanobacteria_o_Methanobacteriales_f_Methanobacteriaceae_g_Methanobrevibacter_A_s_Methanobrevibacter_A smithii_GCA_000190175	1	1	1	1	1	1	1	1	2	1	1	2	1	1	3	1	1	1	1	1	1	0	1	1	1	1	1	1	2	1	2	1	1	1	1	1	3	1	1	2	1	1	2	1	1	1	1	1
GCA_000437055	p_Methanobacteriota_c_Methanobacteria_o_Methanobacteriales_f_Methanobacteriaceae_g_Methanobrevibacter_A_s_Methanobrevibacter_A smithii_GCA_000437055	1	1	1	1	1	1	1	1	2	1	1	1	1	1	2	1	1	1	1	1	1	0	1	1	1	1	1	1	2	1	2	1	1	1	1	1	2	1	1	2	1	1	2	1	1	1	1	1
GCA_000824705	p_Methanobacteriota_c_Methanobacteria_o_Methanobacteriales_f_Methanobacteriaceae_g_Methanobrevibacter_A_s_Methanobrevibacter_A smithii_GCA_000824705	1	1	1	1	1	1	1	1	2	1	1	1	1	1	2	1	1	1	1	1	1	0	1	1	1	1	1	1	2	1	2	1	1	2	1	1	2	1	1	2	1	1	2	1	1	1	1	1
GCA_001729455	p_Methanobacteriota_c_Methanobacteria_o_Methanobacteriales_f_Methanobacteriaceae_g_Methanobrevibacter_A_s_Methanobrevibacter_A smithii_GCA_001729455	2	2	2	1	2	1	1	1	2	1	1	1	1	1	1	1	1	1	1	1	1	0	1	1	1	1	1	1	2	1	2	1	1	1	1	1	2	1	1	1	1	1	2	1	1	1	1	1
GCA_002813085	p_Methanobacteriota_c_Methanobacteria_o_Methanobacteriales_f_Methanobacteriaceae_g_Methanobrevibacter_A_s_Methanobrevibacter_A smithii_GCA_002813085	1	1	1	1	1	1	1	1	2	1	1	1	1	1	2	1	1	1	1	1	1	0	1	1	1	1	1	1	2	1	2	1	1	1	1	1	2	1	1	2	1	1	2	1	1	1	1	1
GCA_900650605	p_Methanobacteriota_c_Methanobacteria_o_Methanobacteriales_f_Methanobacteriaceae_g_Methanobrevibacter_A_s_Methanobrevibacter_A smithii_GCA_900650605	1	1	1	1	1	1	1	1	2	1	1	1	1	1	2	1	1	1	1	1	1	0	1	1	1	1	1	1	2	1	2	1	1	1	1	1	2	1	1	2	1	1	2	1	1	1	1	1
GCA_905207865	p_Methanobacteriota_c_Methanobacteria_o_Methanobacteriales_f_Methanobacteriaceae_g_Methanobrevibacter_A_s_Methanobrevibacter_A smithii_GCA_905207865	2	2	2	1	2	1	1	1	2	1	1	1	1	1	2	1	1	1	1	1	1	0	1	1	1	1	1	1	2	1	2	1	1	1	1	1	2	1	1	2	1	1	2	1	1	1	1	1
GCF_000016525	p_Methanobacteriota_c_Methanobacteria_o_Methanobacteriales_f_Methanobacteriaceae_g_Methanobrevibacter_A_s_Methanobrevibacter_A smithii_GCF_000016525	2	2	2	1	2	1	1	1	2	1	1	1	1	1	2	1	1	1	1	1	1	0	1	1	1	1	1	1	2	1	2	1	1	1	1	1	2	1	1	2	1	1	2	1	1	1	1	1
GCF_001548675	p_Methanobacteriota_c_Methanobacteria_o_Methanobacteriales_f_Methanobacteriaceae_g_Methanobrevibacter_A_s_Methanobrevibacter_A sp001548675_GCF_001548675	1	1	1	1	1	1	1	1	2	1	1	1	1	2	1	1	1	1	1	1	1	0	1	1	1	3	1	1	3	1	2	1	1	2	1	1	2	2	1	2	1	1	2	1	1	1	1	1
GCA_002496065	p_Methanobacteriota_c_Methanobacteria_o_Methanobacteriales_f_Methanobacteriaceae_g_Methanobrevibacter_A_s_Methanobrevibacter_A sp002496065_GCA_002496065	0	0	0	0	0	1	1	2	4	2	1	1	1	1	1	0	0	0	0	1	1	0	2	1	1	1	1	1	5	1	2	2	1	1	1	1	2	2	2	3	2	1	0	1	1	1	1	1
GCA_017389565	p_Methanobacteriota_c_Methanobacteria_o_Methanobacteriales_f_Methanobacteriaceae_g_Methanobrevibacter_A_s_Methanobrevibacter_A sp900313645_GCA_017389565	0	1	0	1	1	1	1	1	0	1	1	0	1	1	0	0	0	0	0	0	0	0	0	0	0	0	0	0	0	0	2	1	2	0	1	1	2	2	1	2	1	1	2	1	1	1	1	1
GCA_900313645	p_Methanobacteriota_c_Methanobacteria_o_Methanobacteriales_f_Methanobacteriaceae_g_Methanobrevibacter_A_s_Methanobrevibacter_A sp900313645_GCA_900313645	0	0	0	0	0	0	0	0	0	2	1	1	0	0	0	0	0	0	0	0	0	0	1	0	0	1	1	1	2	1	2	1	0	0	0	0	2	3	2	2	1	1	1	1	0	2	1	1
GCA_900314615	p_Methanobacteriota_c_Methanobacteria_o_Methanobacteriales_f_Methanobacteriaceae_g_Methanobrevibacter_A_s_Methanobrevibacter_A sp900314615_GCA_900314615	0	1	0	1	1	1	1	1	2	1	2	1	1	2	2	1	1	1	1	1	1	0	1	1	2	2	1	1	2	1	2	1	1	1	1	1	3	3	2	2	1	1	2	1	1	1	1	1
GCA_902758945	p_Methanobacteriota_c_Methanobacteria_o_Methanobacteriales_f_Methanobacteriaceae_g_Methanobrevibacter_A_s_Methanobrevibacter_A sp900314615_GCA_902758945	0	1	0	1	1	1	1	1	2	1	2	1	1	2	2	1	1	1	1	1	1	0	1	1	2	2	1	1	2	1	2	1	1	1	1	1	3	3	2	2	1	1	2	1	1	1	1	1
GCA_002509015	p_Methanobacteriota_c_Methanobacteria_o_Methanobacteriales_f_Methanobacteriaceae_g_Methanobrevibacter_A_s_Methanobrevibacter_A sp900314695_GCA_002509015	2	1	1	0	1	1	1	2	2	1	1	1	1	2	1	1	1	1	1	1	1	0	1	1	1	1	1	1	2	1	2	1	2	1	1	1	3	2	1	2	1	1	3	1	1	1	1	1
GCA_900314695	p_Methanobacteriota_c_Methanobacteria_o_Methanobacteriales_f_Methanobacteriaceae_g_Methanobrevibacter_A_s_Methanobrevibacter_A sp900314695_GCA_900314695	2	2	2	1	2	1	1	1	2	1	1	1	1	2	2	1	1	1	1	1	1	0	1	1	1	1	1	1	2	1	3	1	2	1	1	1	2	2	1	2	1	1	2	1	1	1	1	1
GCA_900315355	p_Methanobacteriota_c_Methanobacteria_o_Methanobacteriales_f_Methanobacteriaceae_g_Methanobrevibacter_A_s_Methanobrevibacter_A sp900314695_GCA_900315355	1	0	0	0	0	1	1	1	2	1	1	1	1	2	2	1	1	1	1	1	1	0	1	2	1	3	1	1	2	1	3	1	0	1	1	1	2	2	2	2	1	1	2	1	1	1	1	1
GCA_900317075	p_Methanobacteriota_c_Methanobacteria_o_Methanobacteriales_f_Methanobacteriaceae_g_Methanobrevibacter_A_s_Methanobrevibacter_A sp900314695_GCA_900317075	2	2	2	1	2	1	1	1	1	1	0	1	0	1	2	1	1	1	1	0	0	0	1	1	1	1	1	1	1	1	1	0	2	1	1	1	1	2	1	2	1	1	0	1	1	1	1	1
GCA_900319875	p_Methanobacteriota_c_Methanobacteria_o_Methanobacteriales_f_Methanobacteriaceae_g_Methanobrevibacter_A_s_Methanobrevibacter_A sp900314695_GCA_900319875	2	2	0	0	0	1	1	1	2	1	0	1	1	2	2	1	1	1	2	1	0	0	1	1	0	1	0	0	1	0	1	0	1	1	1	0	0	0	0	1	1	1	1	1	1	1	1	0
GCA_902775675	p_Methanobacteriota_c_Methanobacteria_o_Methanobacteriales_f_Methanobacteriaceae_g_Methanobrevibacter_A_s_Methanobrevibacter_A sp900314695_GCA_902775675	2	2	2	1	2	1	1	1	2	1	1	1	1	2	2	1	1	1	1	1	1	0	1	1	1	1	1	1	2	1	2	1	2	1	1	1	2	2	1	2	1	1	2	1	1	1	1	1
GCA_900316895	p_Methanobacteriota_c_Methanobacteria_o_Methanobacteriales_f_Methanobacteriaceae_g_Methanobrevibacter_A_s_Methanobrevibacter_A sp900316895_GCA_900316895	1	0	0	0	0	1	1	1	2	1	1	1	1	2	2	1	1	1	2	1	1	0	1	1	0	3	0	1	3	0	2	1	1	0	2	1	2	2	2	2	1	1	1	1	1	1	1	1
GCA_902800515	p_Methanobacteriota_c_Methanobacteria_o_Methanobacteriales_f_Methanobacteriaceae_g_Methanobrevibacter_A_s_Methanobrevibacter_A sp900316895_GCA_902800515	2	0	0	0	0	1	1	1	2	1	1	1	1	4	1	3	3	2	2	3	3	0	1	0	0	3	0	0	1	0	2	0	1	0	2	1	2	2	1	2	1	1	2	1	1	1	1	1
GCA_900316425	p_Methanobacteriota_c_Methanobacteria_o_Methanobacteriales_f_Methanobacteriaceae_g_Methanobrevibacter_A_s_Methanobrevibacter_A sp900317865_GCA_900316425	0	0	0	0	0	1	1	1	2	1	1	1	1	2	3	1	1	1	1	1	1	0	1	1	1	4	0	1	1	0	2	1	1	1	1	1	1	2	1	3	1	1	2	1	1	1	1	1
GCA_900317865	p_Methanobacteriota_c_Methanobacteria_o_Methanobacteriales_f_Methanobacteriaceae_g_Methanobrevibacter_A_s_Methanobrevibacter_A sp900317865_GCA_900317865	0	0	0	0	0	1	1	1	2	1	1	1	1	1	2	0	0	0	0	0	0	0	1	1	1	2	1	1	2	1	2	1	1	1	1	1	2	2	1	3	1	1	2	1	1	1	1	1
GCA_902800455	p_Methanobacteriota_c_Methanobacteria_o_Methanobacteriales_f_Methanobacteriaceae_g_Methanobrevibacter_A_s_Methanobrevibacter_A sp900317865_GCA_902800455	1	2	1	1	2	1	1	1	2	1	1	1	1	1	2	0	0	0	0	0	0	0	1	1	1	3	1	1	2	1	2	1	2	1	1	1	2	2	1	3	1	1	2	1	1	1	1	1
GCA_900318035	p_Methanobacteriota_c_Methanobacteria_o_Methanobacteriales_f_Methanobacteriaceae_g_Methanobrevibacter_A_s_Methanobrevibacter_A sp900318035_GCA_900318035	0	0	0	0	0	1	1	1	0	1	2	1	0	1	1	0	0	0	0	0	0	0	1	2	0	6	0	1	2	1	2	1	1	0	1	0	1	1	1	2	1	1	2	1	1	1	1	1
GCA_902759475	p_Methanobacteriota_c_Methanobacteria_o_Methanobacteriales_f_Methanobacteriaceae_g_Methanobrevibacter_A_s_Methanobrevibacter_A sp900318035_GCA_902759475	0	0	0	0	0	1	1	1	0	1	2	1	0	1	1	0	0	0	0	0	0	0	1	2	0	6	0	1	2	1	2	1	1	0	1	0	1	1	1	2	1	1	2	1	1	1	1	1
GCA_900319535	p_Methanobacteriota_c_Methanobacteria_o_Methanobacteriales_f_Methanobacteriaceae_g_Methanobrevibacter_A_s_Methanobrevibacter_A sp900319535_GCA_900319535	1	3	1	2	2	2	2	2	1	1	1	1	1	3	1	1	1	1	1	1	1	0	1	1	1	1	1	1	2	1	2	1	1	1	0	0	0	0	0	1	0	1	1	1	1	1	0	1
GCA_905235185	p_Methanobacteriota_c_Methanobacteria_o_Methanobacteriales_f_Methanobacteriaceae_g_Methanobrevibacter_A_s_Methanobrevibacter_A sp900319535_GCA_905235185	1	3	0	1	2	1	1	1	1	1	1	1	1	2	1	1	1	1	1	1	1	0	1	2	2	1	1	1	2	1	2	1	1	1	1	1	2	2	1	2	1	1	2	1	0	1	1	1
GCA_900313755	p_Methanobacteriota_c_Methanobacteria_o_Methanobacteriales_f_Methanobacteriaceae_g_Methanobrevibacter_A_s_Methanobrevibacter_A sp900319985_GCA_900313755	1	1	1	0	1	0	0	1	2	1	1	1	0	1	2	1	0	0	0	1	1	0	1	1	1	2	0	1	2	1	2	0	1	1	1	1	0	1	0	1	1	1	3	1	0	1	1	1
GCA_900319985	p_Methanobacteriota_c_Methanobacteria_o_Methanobacteriales_f_Methanobacteriaceae_g_Methanobrevibacter_A_s_Methanobrevibacter_A sp900319985_GCA_900319985	0	0	0	0	0	1	1	1	2	2	1	1	1	2	2	1	1	1	0	1	1	0	1	1	0	1	0	0	1	0	3	1	1	1	1	1	1	3	1	2	1	1	2	1	1	1	0	1
GCA_902800615	p_Methanobacteriota_c_Methanobacteria_o_Methanobacteriales_f_Methanobacteriaceae_g_Methanobrevibacter_A_s_Methanobrevibacter_A sp900319985_GCA_902800615	1	1	1	1	1	1	1	1	2	1	1	1	1	2	2	1	1	1	1	1	1	0	1	1	0	1	1	1	2	1	2	1	1	1	1	1	2	2	1	2	1	1	2	1	1	1	1	1
GCA_002498445	p_Methanobacteriota_c_Methanobacteria_o_Methanobacteriales_f_Methanobacteriaceae_g_Methanobrevibacter_A_s_Methanobrevibacter_A sp900320515_GCA_002498445	0	0	0	0	0	1	1	1	2	1	1	1	1	1	0	0	0	0	0	0	0	0	1	1	0	1	0	0	3	0	2	0	0	1	1	1	2	2	0	2	1	1	2	1	1	1	1	1
GCA_900313195	p_Methanobacteriota_c_Methanobacteria_o_Methanobacteriales_f_Methanobacteriaceae_g_Methanobrevibacter_A_s_Methanobrevibacter_A sp900320515_GCA_900313195	0	0	0	0	0	2	1	1	4	0	3	0	2	1	0	0	0	0	0	0	0	0	1	1	1	1	0	0	1	0	3	2	1	0	0	1	1	2	1	2	2	1	2	1	1	1	1	1
GCA_900320515	p_Methanobacteriota_c_Methanobacteria_o_Methanobacteriales_f_Methanobacteriaceae_g_Methanobrevibacter_A_s_Methanobrevibacter_A sp900320515_GCA_900320515	0	0	0	0	0	1	1	1	2	1	0	1	1	2	1	1	0	0	0	1	1	0	1	1	1	1	1	1	2	1	2	1	1	2	1	1	2	2	1	2	0	0	1	1	1	1	1	1
GCA_905233225	p_Methanobacteriota_c_Methanobacteria_o_Methanobacteriales_f_Methanobacteriaceae_g_Methanobrevibacter_A_s_Methanobrevibacter_A sp900320515_GCA_905233225	0	0	0	0	0	1	1	1	2	1	1	1	1	1	0	0	0	0	0	0	0	0	1	1	1	2	1	1	3	1	2	2	0	2	0	1	1	2	1	2	1	1	2	1	1	1	1	1
GCA_900320955	p_Methanobacteriota_c_Methanobacteria_o_Methanobacteriales_f_Methanobacteriaceae_g_Methanobrevibacter_A_s_Methanobrevibacter_A sp900320955_GCA_900320955	0	0	0	0	0	1	1	1	2	2	1	1	1	1	2	0	0	0	0	0	0	0	1	0	1	2	1	1	2	1	2	0	1	2	2	1	2	2	1	2	1	1	3	1	0	1	1	1
GCA_902758515	p_Methanobacteriota_c_Methanobacteria_o_Methanobacteriales_f_Methanobacteriaceae_g_Methanobrevibacter_A_s_Methanobrevibacter_A sp900320955_GCA_902758515	0	0	0	0	0	1	1	1	2	2	1	1	1	1	2	0	0	0	0	0	0	0	1	0	1	1	1	1	2	1	2	0	1	2	2	1	2	2	1	2	1	1	3	1	0	1	1	1
GCA_905213915	p_Methanobacteriota_c_Methanobacteria_o_Methanobacteriales_f_Methanobacteriaceae_g_Methanobrevibacter_A_s_Methanobrevibacter_A sp900766745_GCA_905213915	1	1	1	1	1	1	1	1	2	1	1	1	1	1	1	1	1	1	1	1	1	0	1	1	1	1	1	1	2	1	2	1	1	0	0	1	2	1	1	3	2	1	1	1	1	1	1	1
GCA_016298175	p_Methanobacteriota_c_Methanobacteria_o_Methanobacteriales_f_Methanobacteriaceae_g_Methanobrevibacter_A_s_Methanobrevibacter_A sp900769095_GCA_016298175	1	1	1	1	1	1	1	1	2	1	1	1	1	1	1	1	1	1	1	1	1	0	1	1	1	1	1	1	3	1	2	1	1	1	1	1	2	2	1	2	1	1	2	1	1	1	1	1
GCA_902764015	p_Methanobacteriota_c_Methanobacteria_o_Methanobacteriales_f_Methanobacteriaceae_g_Methanobrevibacter_A_s_Methanobrevibacter_A sp902764015_GCA_902764015	0	0	0	0	0	1	1	1	2	1	1	1	1	1	1	0	0	0	0	0	0	0	1	0	0	0	0	1	3	1	2	1	0	0	1	1	0	1	0	1	1	1	2	1	1	1	1	1
GCA_902764455	p_Methanobacteriota_c_Methanobacteria_o_Methanobacteriales_f_Methanobacteriaceae_g_Methanobrevibacter_A_s_Methanobrevibacter_A sp902764455_GCA_902764455	1	1	2	0	1	1	1	1	2	1	1	1	1	2	2	0	0	0	0	1	1	0	1	1	1	2	0	1	4	1	2	1	2	0	2	1	2	2	1	2	1	1	2	1	1	1	1	1
GCA_900313245	p_Methanobacteriota_c_Methanobacteria_o_Methanobacteriales_f_Methanobacteriaceae_g_Methanobrevibacter_A_s_Methanobrevibacter_A sp902768765_GCA_900313245	3	6	3	3	5	1	1	3	2	1	1	0	1	7	6	5	5	5	5	5	5	0	1	1	1	2	1	1	2	1	2	1	1	1	0	1	2	2	1	2	1	1	1	1	1	1	2	1
GCA_017519255	p_Methanobacteriota_c_Methanobacteria_o_Methanobacteriales_f_Methanobacteriaceae_g_Methanobrevibacter_A_s_Methanobrevibacter_A sp902770715_GCA_017519255	1	1	1	1	1	1	1	1	2	1	1	1	1	2	1	1	1	1	1	1	1	0	1	1	1	3	1	1	2	1	2	1	1	1	1	1	2	1	1	2	1	1	2	1	1	1	1	1
GCA_902771435	p_Methanobacteriota_c_Methanobacteria_o_Methanobacteriales_f_Methanobacteriaceae_g_Methanobrevibacter_A_s_Methanobrevibacter_A sp902771435_GCA_902771435	0	0	0	0	0	1	1	1	2	1	1	1	1	2	1	1	1	1	1	1	1	0	1	2	1	2	0	2	4	2	2	1	1	2	2	2	3	2	1	2	1	1	2	1	1	1	2	2
GCA_902774605	p_Methanobacteriota_c_Methanobacteria_o_Methanobacteriales_f_Methanobacteriaceae_g_Methanobrevibacter_A_s_Methanobrevibacter_A sp902774605_GCA_902774605	1	1	1	1	1	1	1	1	0	1	1	1	1	2	2	1	1	1	1	1	1	0	1	1	1	1	1	1	2	1	2	1	1	0	1	1	2	2	1	2	1	1	3	1	1	1	1	1
GCA_902785855	p_Methanobacteriota_c_Methanobacteria_o_Methanobacteriales_f_Methanobacteriaceae_g_Methanobrevibacter_A_s_Methanobrevibacter_A sp902785855_GCA_902785855	2	1	1	1	1	1	1	1	2	1	1	1	1	1	2	1	1	1	1	1	1	0	1	2	1	1	1	1	3	1	2	1	1	2	1	1	3	2	1	2	1	1	2	1	1	1	1	1
GCA_902788255	p_Methanobacteriota_c_Methanobacteria_o_Methanobacteriales_f_Methanobacteriaceae_g_Methanobrevibacter_A_s_Methanobrevibacter_A sp902788255_GCA_902788255	0	0	0	0	0	1	1	1	2	1	1	1	1	1	1	0	0	0	0	0	0	0	1	2	1	4	1	1	2	1	2	1	1	1	2	1	1	2	1	2	1	1	2	1	1	1	1	1
[truncated: 2,531 more rows]
[truncated: 59 more columns]
